# Supplementary material for: Synthesis and crystal structure of [Pd{C6H4(CH2NHCH2Ph)-2-κ2 C,N}(μ-I)]2
Source: Acta Crystallogr E Crystallogr Commun. 2017 Oct 6;73(Pt 11):1612–5. doi: 10.1107/S2056989017014281 (PMC5683475; doi:10.1107/S2056989017014281)
Supplement: Supplementary file 1 [file e-73-01612-sup1.cif]

##############################################################################
#                                                                            #
# This CIF contains the data in a paper accepted for publication in          #
# Acta Crystallographica Section E. It conforms to the requirements of       #
# Notes for Authors for Acta Crystallographica Section E, and has been       #
# peer reviewed under the auspices of the IUCr Commission on Journals.       #
#                                                                            #
# Full details of the Crystallographic Information File format               #
# are given in the paper "The Crystallographic Information File (CIF):       #
# a New Standard Archive File for Crystallography" by S. R. Hall, F. H.      #
# Allen and I. D. Brown [Acta Cryst. (1991), A47, 655-685].                  #
#                                                                            #
# The current version of the core CIF dictionary is obtainable from          #
# ftp://ftp.iucr.org/pub/cif_core.dic.                                       #
#                                                                            #
# Software is freely available for graphical display of the structure(s)     #
# in this CIF. For information consult the CIF software page                 #
# http://www.iucr.org/resources/cif/software.                                #
#                                                                            #
# This file may be used for bona fide research purposes within the           #
# scientific community so long as proper attribution is given to the journal # 
# article from which it was obtained.                                        #
#                                                                            #
##############################################################################
data_I
_audit_creation_method     'SHELXL-2016/6'
_journal_date_recd_electronic     2017-08-01
_journal_date_accepted     2017-10-03
_journal_name_full     'Acta Crystallographica, Section E'
_journal_year     2017
_journal_volume     73
_journal_issue     11
_journal_page_first     1612
_journal_page_last     1615
_journal_paper_category     GM
_journal_paper_doi     10.1107/S2056989017014281
_journal_coeditor_code     WM5411
_publ_contact_author_name     'Delia Bautista-Cerezo'
_publ_contact_author_address
;
SAI
Universidad de Murcia,
Murcia 30100
Spain
;
_publ_contact_author_email     dbc@um.es
_publ_contact_author_fax     '34868887302'
_publ_contact_author_phone     '34868884165'
_publ_section_title
;
Synthesis and crystal structure of
[Pd{C~6~H~4~(CH~2~NHCH~2~Ph)-2-\k^2^<i>C</i>,<i>N</i>}(\m-I)]~2~
;
loop_
    _publ_author_name
    _publ_author_footnote
    _publ_author_address
    'Bautista, Delia' .
;
SAI
Universidad de Murcia,
Murcia 30100
Spain
;
    'Benitez-Benitez, Sergio J.' .
;
Departamento Qu\'imica Inorg\'anica
Universidad de Murcia,
Murcia 30071
Spain
;
_publ_section_synopsis
;
The binuclear molecules of the title complex show weak intermolecular
C---H...Pd interactions, whereas the amine N---H functional groups are not
involved in hydrogen bonding.
;
_chemical_name_systematic
;\
Di-\m-iodido-bis({2-[(benzylamino-\k<i>N</i>)methyl]phenyl-\
\k<i>C</i>^1^}palladium(II))
;
_chemical_name_common     ?
_chemical_formula_moiety     'C28 H28 I2 N2 Pd2'
_chemical_formula_sum     'C28 H28 I2 N2 Pd2'
_chemical_formula_iupac     '[Pd2 I2 (C14 H14 N1)2]'
_chemical_formula_weight     859.12
_chemical_melting_point     ?
_shelx_space_group_comment
;
The symmetry employed for this shelxl refinement is uniquely defined
by the following loop, which should always be used as a source of
symmetry information in preference to the above space-group names.
They are only intended as comments.
;
_space_group_crystal_system     monoclinic
_space_group_name_H-M_alt     'P 21/n'
_space_group_name_Hall     '-P 2yn'
loop_
    _space_group_symop_operation_xyz
    'x, y, z'
    '-x+1/2, y+1/2, -z+1/2'
    '-x, -y, -z'
    'x-1/2, -y-1/2, z-1/2'
_cell_length_a     14.2201(12)
_cell_length_b     9.9787(7)
_cell_length_c     19.4205(13)
_cell_angle_alpha     90
_cell_angle_beta     90.200(2)
_cell_angle_gamma     90
_cell_volume     2755.7(4)
_cell_formula_units_Z     4
_cell_measurement_reflns_used     9807
_cell_measurement_theta_min     2.29
_cell_measurement_theta_max     26.57
_cell_measurement_temperature     100(2)
_exptl_crystal_description     lath
_exptl_crystal_colour     orange
_exptl_crystal_size_max     0.150
_exptl_crystal_size_mid     0.100
_exptl_crystal_size_min     0.035
_exptl_crystal_density_diffrn     2.071
_exptl_crystal_density_meas     ?
_exptl_crystal_density_method     ?
_exptl_crystal_F_000     1632
_exptl_absorpt_coefficient_mu     3.565
_exptl_absorpt_correction_type     multi-scan
_exptl_absorpt_process_details
;
(<i>SADABS</i>; Krause <i>et al.</i>, 2015)
;
_shelx_estimated_absorpt_T_min     0.617
_shelx_estimated_absorpt_T_max     0.885
_exptl_absorpt_correction_T_min     0.7875
_exptl_absorpt_correction_T_max     0.9281
_diffrn_ambient_temperature     100(2)
_diffrn_radiation_type     MoK\a
_diffrn_radiation_wavelength     0.71073
_diffrn_measurement_device_type     'Bruker D8 QUEST'
_diffrn_measurement_method     \w-scans
_diffrn_detector_area_resol_mean     10.4167
_diffrn_reflns_number     70523
_diffrn_reflns_av_R_equivalents     0.0338
_diffrn_reflns_theta_min     2.097
_diffrn_reflns_theta_max     26.605
_diffrn_reflns_theta_full     26.500
_diffrn_measured_fraction_theta_max     0.998
_diffrn_measured_fraction_theta_full     0.999
_diffrn_reflns_limit_h_min     -17
_diffrn_reflns_limit_h_max     17
_diffrn_reflns_limit_k_min     -12
_diffrn_reflns_limit_k_max     12
_diffrn_reflns_limit_l_min     -24
_diffrn_reflns_limit_l_max     24
_refine_special_details
;
The hydrogens atoms at NH were refined with DFIX, others as rigid.
;
_reflns_number_total     5768
_reflns_number_gt     5148
_reflns_threshold_expression     'I > 2\s(I)'
_refine_ls_structure_factor_coef     Fsqd
_refine_ls_matrix_type     full
_refine_ls_R_factor_all     0.0366
_refine_ls_R_factor_gt     0.0310
_refine_ls_wR_factor_gt     0.0796
_refine_ls_wR_factor_ref     0.0836
_refine_ls_goodness_of_fit_ref     1.028
_refine_ls_restrained_S_all     1.004
_refine_ls_number_reflns     5768
_refine_ls_number_parameters     315
_refine_ls_number_restraints     319
_refine_ls_hydrogen_treatment     mixed
_refine_ls_weighting_scheme     calc
_refine_ls_weighting_details
             'w=1/[\s^2^(Fo^2^)+(0.0439P)^2^+10.4728P] where P=(Fo^2^+2Fc^2^)/3'
_atom_sites_solution_hydrogens     mixed
_atom_sites_solution_primary     ?
_atom_sites_solution_secondary     ?
_refine_ls_shift/su_max     0.001
_refine_ls_shift/su_mean     0.000
_refine_diff_density_max     2.454
_refine_diff_density_min     -0.645
_refine_ls_extinction_method     none
_refine_ls_extinction_coef     .
loop_
    _atom_type_symbol
    _atom_type_description
    _atom_type_scat_dispersion_real
    _atom_type_scat_dispersion_imag
    _atom_type_scat_source
    'C' 'C' 0.0033 0.0016
                         'International Tables Vol C Tables 4.2.6.8 and 6.1.1.4'
    'H' 'H' 0.0000 0.0000
                         'International Tables Vol C Tables 4.2.6.8 and 6.1.1.4'
    'N' 'N' 0.0061 0.0033
                         'International Tables Vol C Tables 4.2.6.8 and 6.1.1.4'
    'Pd' 'Pd' -0.9988 1.0072
                         'International Tables Vol C Tables 4.2.6.8 and 6.1.1.4'
    'I' 'I' -0.4742 1.8119
                         'International Tables Vol C Tables 4.2.6.8 and 6.1.1.4'
_computing_data_collection
;
APEX2 (Bruker, 2013)
;
_computing_cell_refinement
;
SAINT (Bruker, 2013)
;
_computing_data_reduction
;
SAINT (Bruker, 2013)
;
_computing_structure_solution
;
SHELXS97 (Sheldrick, 2008)
;
_computing_structure_refinement
;
SHELXL2013 (Sheldrick, 2015)
;
_computing_molecular_graphics
;
SHELXTL (Sheldrick, 2008)
;
_computing_publication_material
;
SHELXTL (Sheldrick, 2008)
;
loop_
    _atom_site_type_symbol
    _atom_site_label
    _atom_site_fract_x
    _atom_site_fract_y
    _atom_site_fract_z
    _atom_site_U_iso_or_equiv
    _atom_site_adp_type
    _atom_site_calc_flag
    _atom_site_occupancy
    _atom_site_disorder_assembly
    _atom_site_disorder_group
    Pd Pd1 0.47515(2) 0.70685(3) 1.00161(2) 0.02890(9) Uani d 1 . .
    Pd Pd2 0.34849(2) 0.47810(3) 0.87459(2) 0.02862(9) Uani d 1 . .
    I I1 0.30166(2) 0.58520(3) 0.99762(2) 0.03447(9) Uani d 1 . .
    I I2 0.49727(2) 0.62609(3) 0.87564(2) 0.03242(9) Uani d 1 . .
    N N1 0.4641(3) 0.7879(4) 1.1013(2) 0.0380(9) Uani d 1 . .
    H H01 0.494(4) 0.729(5) 1.127(2) 0.045(16) Uiso d 1 . .
    N N2 0.2317(3) 0.3510(4) 0.8740(2) 0.0370(9) Uani d 1 . .
    H H02 0.231(4) 0.317(6) 0.9151(15) 0.048(17) Uiso d 1 . .
    C C1 0.5929(3) 0.9138(4) 1.0531(2) 0.0332(9) Uani d 1 . .
    C C2 0.5942(3) 0.8107(4) 1.0039(2) 0.0286(9) Uani d 1 . .
    C C3 0.6740(3) 0.7940(4) 0.9634(2) 0.0327(9) Uani d 1 . .
    H H3 0.677255 0.722141 0.931399 0.039 Uiso calc 1 . .
    C C4 0.7488(4) 0.8826(5) 0.9699(3) 0.0406(11) Uani d 1 . .
    H H4 0.803004 0.870965 0.942083 0.049 Uiso calc 1 . .
    C C5 0.7454(4) 0.9875(6) 1.0164(3) 0.0513(14) Uani d 1 . .
    H H5 0.796102 1.049342 1.019104 0.062 Uiso calc 1 . .
    C C6 0.6688(4) 1.0024(5) 1.0585(3) 0.0437(12) Uani d 1 . .
    H H6 0.667352 1.072824 1.091399 0.052 Uiso calc 1 . .
    C C7 0.5084(4) 0.9232(5) 1.0990(2) 0.0364(10) Uani d 1 . .
    H H7A 0.527604 0.951407 1.145846 0.044 Uiso calc 1 . .
    H H7B 0.463367 0.989848 1.080537 0.044 Uiso calc 1 . .
    C C8 0.3699(4) 0.7860(6) 1.1331(3) 0.0505(13) Uani d 1 . .
    H H8A 0.347701 0.691992 1.134865 0.061 Uiso calc 1 . .
    H H8B 0.326034 0.836288 1.103039 0.061 Uiso calc 1 . .
    C C11 0.3647(3) 0.8443(5) 1.2049(3) 0.0426(11) Uani d 1 . .
    C C12 0.3065(4) 0.9528(6) 1.2173(4) 0.0653(18) Uani d 1 . .
    H H12 0.275421 0.996211 1.180096 0.078 Uiso calc 1 . .
    C C13 0.2939(5) 0.9979(8) 1.2842(4) 0.083(2) Uani d 1 . .
    H H13 0.252076 1.070199 1.292786 0.100 Uiso calc 1 . .
    C C14 0.3408(5) 0.9395(8) 1.3378(4) 0.0750(19) Uani d 1 . .
    H H14 0.332063 0.971284 1.383422 0.090 Uiso calc 1 . .
    C C15 0.4000(6) 0.8356(8) 1.3252(3) 0.081(2) Uani d 1 . .
    H H15 0.434133 0.795865 1.362036 0.097 Uiso calc 1 . .
    C C16 0.4105(5) 0.7881(7) 1.2594(3) 0.0683(19) Uani d 1 . .
    H H16 0.450879 0.713792 1.251593 0.082 Uiso calc 1 . .
    C C21 0.3024(3) 0.3022(4) 0.7638(2) 0.0338(9) Uani d 1 . .
    C C22 0.3629(3) 0.4095(4) 0.7789(2) 0.0294(9) Uani d 1 . .
    C C23 0.4149(3) 0.4648(5) 0.7258(2) 0.0345(10) Uani d 1 . .
    H H23 0.455206 0.538695 0.734839 0.041 Uiso calc 1 . .
    C C24 0.4089(4) 0.4137(5) 0.6598(3) 0.0412(11) Uani d 1 . .
    H H24 0.445559 0.451778 0.623915 0.049 Uiso calc 1 . .
    C C25 0.3493(4) 0.3067(5) 0.6458(3) 0.0431(11) Uani d 1 . .
    H H25 0.345393 0.271395 0.600469 0.052 Uiso calc 1 . .
    C C26 0.2962(3) 0.2519(5) 0.6974(3) 0.0384(10) Uani d 1 . .
    H H26 0.254951 0.179341 0.687572 0.046 Uiso calc 1 . .
    C C27 0.2478(4) 0.2432(5) 0.8225(3) 0.0397(11) Uani d 1 . .
    H H27A 0.186886 0.207751 0.805648 0.048 Uiso calc 1 . .
    H H27B 0.283548 0.168638 0.843681 0.048 Uiso calc 1 . .
    C C28 0.1430(3) 0.4257(5) 0.8621(3) 0.0406(11) Uani d 1 . .
    H H28A 0.141848 0.459322 0.814148 0.049 Uiso calc 1 . .
    H H28B 0.141125 0.504176 0.893271 0.049 Uiso calc 1 . .
    C C31 0.0568(4) 0.3397(5) 0.8743(3) 0.0424(11) Uani d 1 . .
    C C32 0.0347(4) 0.3003(7) 0.9398(3) 0.0618(17) Uani d 1 . .
    H H32 0.072487 0.328740 0.977520 0.074 Uiso calc 1 . .
    C C33 -0.0430(5) 0.2189(8) 0.9513(4) 0.076(2) Uani d 1 . .
    H H33 -0.057735 0.190253 0.996600 0.091 Uiso calc 1 . .
    C C34 -0.0981(4) 0.1800(7) 0.8969(3) 0.0585(15) Uani d 1 . .
    H H34 -0.151242 0.124423 0.904654 0.070 Uiso calc 1 . .
    C C35 -0.0775(4) 0.2200(6) 0.8331(3) 0.0485(13) Uani d 1 . .
    H H35 -0.116842 0.193593 0.795804 0.058 Uiso calc 1 . .
    C C36 0.0005(3) 0.2995(5) 0.8205(3) 0.0442(12) Uani d 1 . .
    H H36 0.014989 0.326193 0.774793 0.053 Uiso calc 1 . .
loop_
    _atom_site_aniso_label
    _atom_site_aniso_U_11
    _atom_site_aniso_U_22
    _atom_site_aniso_U_33
    _atom_site_aniso_U_12
    _atom_site_aniso_U_13
    _atom_site_aniso_U_23
    Pd1 0.02632(17) 0.02705(17) 0.03331(18) -0.00158(13) -0.00086(13)
                                                                    -0.00183(13)
    Pd2 0.02629(17) 0.02353(17) 0.03602(18) -0.00306(12) -0.00117(13)
                                                                     0.00140(13)
    I1 0.02959(16) 0.03506(17) 0.03877(17) -0.00318(12) 0.00233(12) 0.00046(12)
    I2 0.03033(16) 0.03417(16) 0.03276(16) -0.00964(11) 0.00015(11) -0.00282(12)
    N1 0.034(2) 0.039(2) 0.041(2) -0.0039(17) 0.0036(17) -0.0084(18)
    N2 0.035(2) 0.032(2) 0.044(2) -0.0045(17) 0.0042(18) 0.0047(18)
    C1 0.044(3) 0.027(2) 0.029(2) -0.0038(19) -0.0059(18) 0.0070(17)
    C2 0.036(2) 0.024(2) 0.026(2) -0.0005(17) -0.0055(16) 0.0069(16)
    C3 0.034(2) 0.025(2) 0.039(2) -0.0056(17) -0.0025(18) 0.0040(18)
    C4 0.040(3) 0.043(3) 0.039(3) -0.016(2) 0.002(2) 0.006(2)
    C5 0.063(3) 0.050(3) 0.041(3) -0.034(3) 0.001(2) 0.003(2)
    C6 0.065(3) 0.034(3) 0.033(2) -0.020(2) -0.003(2) 0.0038(19)
    C7 0.050(3) 0.027(2) 0.032(2) 0.000(2) -0.003(2) -0.0013(18)
    C8 0.038(3) 0.057(3) 0.056(3) -0.001(2) 0.008(2) -0.010(3)
    C11 0.035(3) 0.041(3) 0.052(3) -0.004(2) 0.008(2) -0.008(2)
    C12 0.045(3) 0.064(4) 0.087(4) 0.014(3) -0.019(3) -0.025(3)
    C13 0.052(4) 0.085(5) 0.113(5) 0.021(3) -0.006(4) -0.057(4)
    C14 0.062(4) 0.093(5) 0.070(4) -0.015(4) 0.030(3) -0.025(4)
    C15 0.094(6) 0.101(6) 0.047(3) 0.016(4) 0.022(4) 0.011(4)
    C16 0.087(5) 0.067(4) 0.051(3) 0.033(4) 0.019(3) 0.012(3)
    C21 0.030(2) 0.025(2) 0.046(2) 0.0001(17) -0.0045(19) 0.0013(19)
    C22 0.029(2) 0.023(2) 0.036(2) 0.0022(16) -0.0049(17) 0.0008(17)
    C23 0.036(2) 0.027(2) 0.041(2) -0.0030(18) -0.0046(19) 0.0029(19)
    C24 0.050(3) 0.036(3) 0.038(2) -0.003(2) -0.005(2) 0.005(2)
    C25 0.050(3) 0.039(3) 0.040(3) 0.000(2) -0.009(2) -0.004(2)
    C26 0.037(2) 0.028(2) 0.051(3) -0.0006(19) -0.010(2) -0.006(2)
    C27 0.036(2) 0.030(2) 0.053(3) -0.0081(19) -0.002(2) -0.001(2)
    C28 0.033(2) 0.038(3) 0.051(3) -0.0006(19) -0.002(2) -0.001(2)
    C31 0.035(2) 0.041(3) 0.052(3) 0.001(2) 0.008(2) -0.005(2)
    C32 0.043(3) 0.092(5) 0.051(3) -0.014(3) 0.002(3) 0.000(3)
    C33 0.052(4) 0.118(6) 0.058(3) -0.022(4) 0.019(3) 0.008(4)
    C34 0.032(3) 0.071(4) 0.073(4) -0.010(3) 0.011(3) -0.004(3)
    C35 0.030(2) 0.046(3) 0.069(3) -0.002(2) 0.005(2) -0.006(3)
    C36 0.032(2) 0.043(3) 0.057(3) 0.001(2) 0.001(2) -0.004(2)
_geom_special_details
;
 All esds (except the esd in the dihedral angle between two l.s. planes)
 are estimated using the full covariance matrix.  The cell esds are taken
 into account individually in the estimation of esds in distances, angles
 and torsion angles; correlations between esds in cell parameters are only
 used when they are defined by crystal symmetry.  An approximate (isotropic)
 treatment of cell esds is used for estimating esds involving l.s. planes.
 Least-squares planes (x,y,z in crystal coordinates) and deviations from them
 (* indicates atom used to define plane)
  6.1807 (0.0096) x - 8.2633 (0.0047) y + 6.8462 (0.0164) z = 3.8899 (0.0181)
 *    0.0632 (0.0014)  Pd1
 *    0.0071 (0.0020)  N1
 *   -0.0439 (0.0021)  C2
 *   -0.0312 (0.0014)  I1
 *    0.0048 (0.0016)  I2
 Rms deviation of fitted atoms =   0.0373
  7.4752 (0.0099) x - 7.3667 (0.0058) y + 8.1731 (0.0140) z = 6.1885 (0.0155)
 Angle to previous plane (with approximate esd) =  8.325 ( 0.117 )
 *    0.0427 (0.0013)  Pd2
 *    0.1010 (0.0020)  N2
 *   -0.1261 (0.0020)  C22
 *   -0.0908 (0.0015)  I1
 *    0.0732 (0.0015)  I2
 Rms deviation of fitted atoms =   0.0911
;
loop_
    _geom_bond_atom_site_label_1
    _geom_bond_atom_site_label_2
    _geom_bond_site_symmetry_2
    _geom_bond_distance
    _geom_bond_publ_flag
    Pd1 C2 . 1.986(5) ?
    Pd1 N1 . 2.104(4) ?
    Pd1 I2 . 2.5959(5) ?
    Pd1 I1 . 2.7504(5) ?
    Pd2 C22 . 1.991(4) ?
    Pd2 N2 . 2.090(4) ?
    Pd2 I2 . 2.5801(4) ?
    Pd2 I1 . 2.7030(5) ?
    N1 C8 . 1.477(7) ?
    N1 C7 . 1.491(6) ?
    N1 H01 . 0.884(19) ?
    N2 C28 . 1.482(6) ?
    N2 C27 . 1.487(7) ?
    N2 H02 . 0.87(2) ?
    C1 C6 . 1.399(7) ?
    C1 C2 . 1.404(6) ?
    C1 C7 . 1.501(7) ?
    C2 C3 . 1.392(7) ?
    C3 C4 . 1.388(6) ?
    C3 H3 . 0.9500 ?
    C4 C5 . 1.383(8) ?
    C4 H4 . 0.9500 ?
    C5 C6 . 1.373(8) ?
    C5 H5 . 0.9500 ?
    C6 H6 . 0.9500 ?
    C7 H7A . 0.9900 ?
    C7 H7B . 0.9900 ?
    C8 C11 . 1.512(8) ?
    C8 H8A . 0.9900 ?
    C8 H8B . 0.9900 ?
    C11 C16 . 1.361(7) ?
    C11 C12 . 1.384(7) ?
    C12 C13 . 1.388(9) ?
    C12 H12 . 0.9500 ?
    C13 C14 . 1.364(9) ?
    C13 H13 . 0.9500 ?
    C14 C15 . 1.358(9) ?
    C14 H14 . 0.9500 ?
    C15 C16 . 1.373(8) ?
    C15 H15 . 0.9500 ?
    C16 H16 . 0.9500 ?
    C21 C26 . 1.387(6) ?
    C21 C22 . 1.404(6) ?
    C21 C27 . 1.502(7) ?
    C22 C23 . 1.387(6) ?
    C23 C24 . 1.382(6) ?
    C23 H23 . 0.9500 ?
    C24 C25 . 1.390(7) ?
    C24 H24 . 0.9500 ?
    C25 C26 . 1.370(7) ?
    C25 H25 . 0.9500 ?
    C26 H26 . 0.9500 ?
    C27 H27A . 0.9900 ?
    C27 H27B . 0.9900 ?
    C28 C31 . 1.516(7) ?
    C28 H28A . 0.9900 ?
    C28 H28B . 0.9900 ?
    C31 C32 . 1.369(7) ?
    C31 C36 . 1.375(7) ?
    C32 C33 . 1.390(8) ?
    C32 H32 . 0.9500 ?
    C33 C34 . 1.368(8) ?
    C33 H33 . 0.9500 ?
    C34 C35 . 1.336(8) ?
    C34 H34 . 0.9500 ?
    C35 C36 . 1.386(7) ?
    C35 H35 . 0.9500 ?
    C36 H36 . 0.9500 ?
loop_
    _geom_angle_atom_site_label_1
    _geom_angle_atom_site_label_2
    _geom_angle_atom_site_label_3
    _geom_angle_site_symmetry_1
    _geom_angle_site_symmetry_3
    _geom_angle
    _geom_angle_publ_flag
    C2 Pd1 N1 . . 81.12(17) ?
    C2 Pd1 I2 . . 94.40(13) ?
    N1 Pd1 I2 . . 174.83(12) ?
    C2 Pd1 I1 . . 174.71(12) ?
    N1 Pd1 I1 . . 97.21(11) ?
    I2 Pd1 I1 . . 87.023(13) ?
    C22 Pd2 N2 . . 82.55(17) ?
    C22 Pd2 I2 . . 96.72(12) ?
    N2 Pd2 I2 . . 177.54(12) ?
    C22 Pd2 I1 . . 170.83(12) ?
    N2 Pd2 I1 . . 92.69(12) ?
    I2 Pd2 I1 . . 88.352(14) ?
    Pd2 I1 Pd1 . . 88.605(13) ?
    Pd2 I2 Pd1 . . 94.767(14) ?
    C8 N1 C7 . . 114.1(4) ?
    C8 N1 Pd1 . . 116.8(3) ?
    C7 N1 Pd1 . . 106.7(3) ?
    C8 N1 H01 . . 101(4) ?
    C7 N1 H01 . . 114(4) ?
    Pd1 N1 H01 . . 104(4) ?
    C28 N2 C27 . . 113.1(4) ?
    C28 N2 Pd2 . . 111.8(3) ?
    C27 N2 Pd2 . . 108.6(3) ?
    C28 N2 H02 . . 109(4) ?
    C27 N2 H02 . . 110(4) ?
    Pd2 N2 H02 . . 104(4) ?
    C6 C1 C2 . . 120.1(5) ?
    C6 C1 C7 . . 122.3(4) ?
    C2 C1 C7 . . 117.6(4) ?
    C3 C2 C1 . . 119.0(4) ?
    C3 C2 Pd1 . . 128.4(3) ?
    C1 C2 Pd1 . . 112.6(3) ?
    C4 C3 C2 . . 119.8(5) ?
    C4 C3 H3 . . 120.1 ?
    C2 C3 H3 . . 120.1 ?
    C5 C4 C3 . . 120.9(5) ?
    C5 C4 H4 . . 119.6 ?
    C3 C4 H4 . . 119.6 ?
    C6 C5 C4 . . 120.0(5) ?
    C6 C5 H5 . . 120.0 ?
    C4 C5 H5 . . 120.0 ?
    C5 C6 C1 . . 120.0(5) ?
    C5 C6 H6 . . 120.0 ?
    C1 C6 H6 . . 120.0 ?
    N1 C7 C1 . . 107.5(4) ?
    N1 C7 H7A . . 110.2 ?
    C1 C7 H7A . . 110.2 ?
    N1 C7 H7B . . 110.2 ?
    C1 C7 H7B . . 110.2 ?
    H7A C7 H7B . . 108.5 ?
    N1 C8 C11 . . 115.4(5) ?
    N1 C8 H8A . . 108.4 ?
    C11 C8 H8A . . 108.4 ?
    N1 C8 H8B . . 108.4 ?
    C11 C8 H8B . . 108.4 ?
    H8A C8 H8B . . 107.5 ?
    C16 C11 C12 . . 118.2(5) ?
    C16 C11 C8 . . 122.2(5) ?
    C12 C11 C8 . . 119.5(5) ?
    C11 C12 C13 . . 119.7(6) ?
    C11 C12 H12 . . 120.1 ?
    C13 C12 H12 . . 120.1 ?
    C14 C13 C12 . . 120.7(6) ?
    C14 C13 H13 . . 119.6 ?
    C12 C13 H13 . . 119.6 ?
    C15 C14 C13 . . 119.4(6) ?
    C15 C14 H14 . . 120.3 ?
    C13 C14 H14 . . 120.3 ?
    C14 C15 C16 . . 120.1(7) ?
    C14 C15 H15 . . 120.0 ?
    C16 C15 H15 . . 120.0 ?
    C11 C16 C15 . . 121.9(6) ?
    C11 C16 H16 . . 119.1 ?
    C15 C16 H16 . . 119.1 ?
    C26 C21 C22 . . 120.5(4) ?
    C26 C21 C27 . . 122.2(4) ?
    C22 C21 C27 . . 117.3(4) ?
    C23 C22 C21 . . 118.4(4) ?
    C23 C22 Pd2 . . 128.0(3) ?
    C21 C22 Pd2 . . 113.1(3) ?
    C24 C23 C22 . . 120.9(4) ?
    C24 C23 H23 . . 119.6 ?
    C22 C23 H23 . . 119.6 ?
    C23 C24 C25 . . 120.0(5) ?
    C23 C24 H24 . . 120.0 ?
    C25 C24 H24 . . 120.0 ?
    C26 C25 C24 . . 120.2(5) ?
    C26 C25 H25 . . 119.9 ?
    C24 C25 H25 . . 119.9 ?
    C25 C26 C21 . . 120.1(4) ?
    C25 C26 H26 . . 120.0 ?
    C21 C26 H26 . . 120.0 ?
    N2 C27 C21 . . 107.9(4) ?
    N2 C27 H27A . . 110.1 ?
    C21 C27 H27A . . 110.1 ?
    N2 C27 H27B . . 110.1 ?
    C21 C27 H27B . . 110.1 ?
    H27A C27 H27B . . 108.4 ?
    N2 C28 C31 . . 112.3(4) ?
    N2 C28 H28A . . 109.1 ?
    C31 C28 H28A . . 109.1 ?
    N2 C28 H28B . . 109.1 ?
    C31 C28 H28B . . 109.1 ?
    H28A C28 H28B . . 107.9 ?
    C32 C31 C36 . . 119.2(5) ?
    C32 C31 C28 . . 119.8(5) ?
    C36 C31 C28 . . 121.0(5) ?
    C31 C32 C33 . . 120.1(6) ?
    C31 C32 H32 . . 119.9 ?
    C33 C32 H32 . . 119.9 ?
    C34 C33 C32 . . 119.7(6) ?
    C34 C33 H33 . . 120.1 ?
    C32 C33 H33 . . 120.1 ?
    C35 C34 C33 . . 120.3(6) ?
    C35 C34 H34 . . 119.8 ?
    C33 C34 H34 . . 119.8 ?
    C34 C35 C36 . . 120.8(6) ?
    C34 C35 H35 . . 119.6 ?
    C36 C35 H35 . . 119.6 ?
    C31 C36 C35 . . 119.9(5) ?
    C31 C36 H36 . . 120.1 ?
    C35 C36 H36 . . 120.1 ?
loop_
    _geom_torsion_atom_site_label_1
    _geom_torsion_atom_site_label_2
    _geom_torsion_atom_site_label_3
    _geom_torsion_atom_site_label_4
    _geom_torsion_site_symmetry_1
    _geom_torsion_site_symmetry_2
    _geom_torsion_site_symmetry_3
    _geom_torsion_site_symmetry_4
    _geom_torsion
    _geom_torsion_publ_flag
    C6 C1 C2 C3 . . . . 3.4(6) ?
    C7 C1 C2 C3 . . . . -176.0(4) ?
    C6 C1 C2 Pd1 . . . . -175.9(4) ?
    C7 C1 C2 Pd1 . . . . 4.7(5) ?
    C1 C2 C3 C4 . . . . -3.0(7) ?
    Pd1 C2 C3 C4 . . . . 176.1(4) ?
    C2 C3 C4 C5 . . . . 0.2(8) ?
    C3 C4 C5 C6 . . . . 2.3(9) ?
    C4 C5 C6 C1 . . . . -1.9(8) ?
    C2 C1 C6 C5 . . . . -0.9(7) ?
    C7 C1 C6 C5 . . . . 178.5(5) ?
    C8 N1 C7 C1 . . . . -168.6(4) ?
    Pd1 N1 C7 C1 . . . . -38.0(4) ?
    C6 C1 C7 N1 . . . . -155.9(4) ?
    C2 C1 C7 N1 . . . . 23.5(6) y
    C7 N1 C8 C11 . . . . -54.9(7) y
    Pd1 N1 C8 C11 . . . . 179.6(4) ?
    N1 C8 C11 C16 . . . . -64.5(8) ?
    N1 C8 C11 C12 . . . . 120.1(6) ?
    C16 C11 C12 C13 . . . . -2.3(9) ?
    C8 C11 C12 C13 . . . . 173.3(6) ?
    C11 C12 C13 C14 . . . . 2.4(10) ?
    C12 C13 C14 C15 . . . . -0.4(12) ?
    C13 C14 C15 C16 . . . . -1.6(12) ?
    C12 C11 C16 C15 . . . . 0.3(11) ?
    C8 C11 C16 C15 . . . . -175.1(7) ?
    C14 C15 C16 C11 . . . . 1.7(13) ?
    C26 C21 C22 C23 . . . . 0.9(7) ?
    C27 C21 C22 C23 . . . . 179.3(4) ?
    C26 C21 C22 Pd2 . . . . 173.1(4) ?
    C27 C21 C22 Pd2 . . . . -8.5(5) ?
    C21 C22 C23 C24 . . . . -1.3(7) ?
    Pd2 C22 C23 C24 . . . . -172.2(4) ?
    C22 C23 C24 C25 . . . . 0.8(8) ?
    C23 C24 C25 C26 . . . . 0.2(8) ?
    C24 C25 C26 C21 . . . . -0.7(8) ?
    C22 C21 C26 C25 . . . . 0.1(7) ?
    C27 C21 C26 C25 . . . . -178.2(5) ?
    C28 N2 C27 C21 . . . . 90.4(5) ?
    Pd2 N2 C27 C21 . . . . -34.3(4) ?
    C26 C21 C27 N2 . . . . -152.4(4) ?
    C22 C21 C27 N2 . . . . 29.2(6) y
    C27 N2 C28 C31 . . . . 67.4(5) y
    Pd2 N2 C28 C31 . . . . -169.6(3) ?
    N2 C28 C31 C32 . . . . 69.7(6) ?
    N2 C28 C31 C36 . . . . -109.8(6) ?
    C36 C31 C32 C33 . . . . 1.0(8) ?
    C28 C31 C32 C33 . . . . -178.5(6) ?
    C31 C32 C33 C34 . . . . -1.1(10) ?
    C32 C33 C34 C35 . . . . 0.1(11) ?
    C33 C34 C35 C36 . . . . 1.0(10) ?
    C32 C31 C36 C35 . . . . 0.0(8) ?
    C28 C31 C36 C35 . . . . 179.5(5) ?
    C34 C35 C36 C31 . . . . -1.0(9) ?
loop_
    _geom_hbond_atom_site_label_D
    _geom_hbond_atom_site_label_H
    _geom_hbond_atom_site_label_A
    _geom_hbond_site_symmetry_A
    _geom_hbond_distance_DH
    _geom_hbond_distance_HA
    _geom_hbond_distance_DA
    _geom_hbond_angle_DHA
    C8 H8A I1 . 0.99 2.94 3.444(6) 112.5
_shelx_hkl_file
;
   2   0   0   51.44    1.17
   2   0   0   50.66    1.25
  -2   0   0   48.05    1.20
  -2   0   0   47.25    1.19
  -2   0   0   50.51    1.17
  -2   0   0   48.93    1.25
   2   0   0   51.58    1.21
   2   0   0   49.48    1.20
  -3   0   0   -0.68    0.05
  -3   0   0   -0.64    0.04
   3   0   0   -0.62    0.06
  -3   0   0   -0.59    0.06
   3   0   0   -0.59    0.05
   3   0   0   -0.62    0.04
  -3   0   0   -0.63    0.05
   4   0   0  136.79    3.33
  -4   0   0  137.34    3.33
   4   0   0  135.74    3.20
   4   0   0  139.90    3.13
  -4   0   0  132.60    3.14
  -4   0   0  127.67    3.18
  -5   0   0    0.03    0.09
   5   0   0   -0.01    0.08
   5   0   0    0.01    0.10
   5   0   0    0.19    0.08
  -5   0   0    0.03    0.09
   5   0   0   -0.01    0.09
  -5   0   0   -0.07    0.09
  -5   0   0    0.01    0.08
  -5   0   0    0.06    0.09
   6   0   0  423.09    9.83
  -6   0   0  429.35    9.75
  -6   0   0  399.36    9.69
  -6   0   0  425.30    9.87
  -6   0   0  443.98   10.23
   6   0   0  415.85    9.68
   6   0   0  423.50    9.76
  -6   0   0  434.68    9.84
  -7   0   0    0.30    0.13
   7   0   0    0.13    0.12
  -7   0   0   -0.05    0.13
  -7   0   0    0.27    0.15
   7   0   0    0.36    0.14
   7   0   0   -0.05    0.12
   7   0   0    0.23    0.10
  -7   0   0    0.13    0.12
  -8   0   0   22.37    0.83
  -8   0   0   22.87    0.69
  -8   0   0   22.77    0.80
  -8   0   0   22.66    0.85
  -8   0   0   22.53    0.81
   8   0   0   21.76    0.82
   8   0   0   22.05    0.78
  -8   0   0   22.61    0.78
   8   0   0   23.08    0.80
   9   0   0    0.18    0.16
  -9   0   0    0.20    0.21
   9   0   0    0.26    0.18
  -9   0   0    0.04    0.15
  -9   0   0   -0.08    0.16
  -9   0   0    0.01    0.14
  -9   0   0   -0.12    0.11
  -9   0   0    0.04    0.17
   9   0   0    0.12    0.16
  10   0   0   40.46    1.28
  10   0   0   39.01    1.30
 -10   0   0   37.87    1.26
 -10   0   0   40.14    1.24
 -10   0   0   38.36    1.35
 -10   0   0   39.26    1.31
  10   0   0   39.30    1.23
 -10   0   0   37.97    1.28
 -10   0   0   38.62    1.11
 -11   0   0    0.36    0.30
  11   0   0    0.04    0.19
 -11   0   0   -0.18    0.20
 -11   0   0    0.26    0.24
 -11   0   0   -0.14    0.16
 -11   0   0    0.10    0.20
 -11   0   0    0.25    0.27
  11   0   0    0.19    0.18
 -12   0   0    6.33    0.58
 -12   0   0    6.56    0.68
 -12   0   0    6.40    0.64
  12   0   0    6.01    0.49
  12   0   0    6.44    0.58
 -12   0   0    4.68    0.51
 -12   0   0    5.39    0.39
 -12   0   0    6.64    0.54
 -13   0   0   -0.19    0.25
 -13   0   0    0.32    0.42
  13   0   0   -0.02    0.24
 -13   0   0   -0.37    0.26
  13   0   0    0.04    0.27
 -13   0   0   -0.29    0.20
 -13   0   0    0.13    0.43
 -13   0   0   -0.39    0.29
 -14   0   0   17.86    0.98
  14   0   0   21.14    0.92
 -14   0   0   20.37    0.78
  14   0   0   19.88    1.06
 -14   0   0   20.67    1.08
 -14   0   0   19.55    0.96
 -15   0   0   -0.44    0.27
 -15   0   0   -0.13    0.36
  15   0   0   -0.19    0.33
 -15   0   0   -0.01    0.36
 -15   0   0   -0.51    0.36
 -15   0   0   -0.24    0.39
  16   0   0   -0.08    0.42
  16   0   0    0.36    0.43
 -16   0   0    0.60    0.42
 -16   0   0    0.33    0.53
 -16   0   0   -0.12    0.42
 -16   0   0    0.15    0.33
 -16   0   0    0.60    0.46
 -17   0   0    0.20    0.66
  17   0   0   -0.02    0.51
  17   0   0   -0.15    0.46
 -17   0   0   -0.23    0.48
 -17   0   0    0.13    0.45
 -17   0   0    0.63    0.35
  -1  -1   0  202.60    4.83
  -1  -1   0  205.09    5.24
   1  -1   0  207.62    5.21
   1  -1   0  210.84    4.93
   1  -1   0  212.66    4.89
   1  -1   0  205.58    4.93
  -1   1   0  208.31    4.90
  -1   1   0  222.65    5.10
   1   1   0  216.91    4.95
  -1   1   0  218.44    4.82
  -1   1   0  216.21    4.95
   1   1   0  211.11    4.85
   1   1   0  208.04    4.97
   2  -1   0   15.28    0.40
  -2  -1   0   15.01    0.45
   2  -1   0   14.84    0.43
  -2  -1   0   15.61    0.45
  -2  -1   0   14.66    0.42
  -2  -1   0   14.42    0.43
   2  -1   0   14.68    0.43
   2  -1   0   15.38    0.45
  -2  -1   0   15.01    0.41
  -2   1   0   14.28    0.45
  -2   1   0   13.54    0.43
  -2   1   0   14.59    0.43
  -2   1   0   15.60    0.45
  -2   1   0   15.09    0.40
   3  -1   0   11.29    0.37
  -3  -1   0   11.98    0.39
  -3  -1   0   11.15    0.39
  -3  -1   0   11.01    0.34
   3  -1   0   11.68    0.37
   3  -1   0   11.11    0.32
  -3  -1   0   11.73    0.36
   3   1   0   11.11    0.38
   3   1   0    9.88    0.36
  -3   1   0   10.83    0.32
  -3   1   0   10.69    0.37
  -3   1   0   10.41    0.37
  -4  -1   0    5.58    0.29
  -4  -1   0    5.84    0.26
   4  -1   0    6.03    0.22
  -4  -1   0    5.87    0.28
   4  -1   0    5.83    0.26
  -4   1   0    5.63    0.28
  -4   1   0    6.17    0.28
  -4   1   0    5.83    0.29
  -4   1   0    5.82    0.22
  -4   1   0    5.70    0.30
  -5  -1   0  143.53    3.53
  -5  -1   0  152.26    3.67
  -5  -1   0  143.41    3.45
   5  -1   0  145.44    3.54
   5  -1   0  145.69    3.65
  -5  -1   0  147.22    3.57
   5  -1   0  150.91    3.44
  -5  -1   0  149.99    3.50
   5  -1   0  152.20    3.53
  -5   1   0  146.47    3.66
   5   1   0  148.78    3.50
  -5   1   0  140.82    3.55
  -5   1   0  146.67    3.43
  -5   1   0  148.73    3.54
  -5   1   0  148.61    3.54
   6  -1   0  122.16    3.04
  -6  -1   0  123.14    2.93
  -6  -1   0  109.42    2.94
   6  -1   0  118.19    2.97
  -6  -1   0  127.35    3.07
   6  -1   0  123.51    2.85
   6  -1   0  120.17    2.95
  -6  -1   0  117.88    3.00
  -6   1   0  125.92    3.06
  -6   1   0  114.77    2.95
  -6   1   0  118.48    2.97
  -6   1   0  118.67    2.99
  -6   1   0  124.66    2.85
   6   1   0  122.67    3.06
   6   1   0  117.48    2.93
   7  -1   0   42.32    1.19
  -7  -1   0   42.06    1.19
   7  -1   0   40.38    1.23
   7  -1   0   41.04    1.19
  -7  -1   0   41.37    1.21
  -7  -1   0   39.39    1.21
  -7  -1   0   37.87    1.18
   7  -1   0   42.26    1.09
  -7  -1   0   40.43    1.09
   7   1   0   41.72    1.20
  -7   1   0   41.94    1.20
  -7   1   0   41.21    1.20
  -7   1   0   39.06    1.22
   7   1   0   41.57    1.20
   8  -1   0   27.79    0.98
   8  -1   0   29.65    0.83
  -8  -1   0   28.05    0.99
  -8  -1   0   25.33    0.91
  -8  -1   0   28.46    0.84
   8  -1   0   28.40    0.92
   8  -1   0   28.87    0.92
  -8  -1   0   30.74    0.96
  -8  -1   0   28.82    0.98
  -8  -1   0   29.65    0.95
  -8   1   0   28.86    0.83
   8   1   0   29.21    0.94
  -8   1   0   28.30    0.97
  -8   1   0   29.07    0.99
  -8   1   0   28.36    0.95
  -8   1   0   29.60    0.94
   8   1   0   29.45    0.96
   9  -1   0    4.61    0.30
   9  -1   0    4.13    0.40
  -9  -1   0    4.22    0.40
  -9  -1   0    3.57    0.39
   9  -1   0    4.41    0.36
  -9  -1   0    4.23    0.36
   9  -1   0    4.30    0.36
  -9  -1   0    4.05    0.43
  -9  -1   0    4.36    0.29
  -9  -1   0    4.70    0.38
  -9   1   0    4.30    0.39
   9   1   0    4.83    0.37
   9   1   0    4.88    0.39
  -9   1   0    5.08    0.36
  -9   1   0    4.01    0.28
  -9   1   0    4.38    0.41
  -9   1   0    4.88    0.41
  10  -1   0   45.37    1.40
  10  -1   0   43.60    1.45
 -10  -1   0   48.00    1.44
  10  -1   0   45.59    1.25
 -10  -1   0   44.63    1.49
 -10  -1   0   44.82    1.47
  10  -1   0   45.28    1.39
 -10  -1   0   44.54    1.41
 -10  -1   0   44.00    1.27
  10   1   0   45.82    1.44
  10   1   0   45.16    1.40
 -10   1   0   44.73    1.43
 -10   1   0   44.56    1.25
 -10   1   0   47.39    1.47
 -10   1   0   44.58    1.47
 -10   1   0   48.27    1.52
 -10   1   0   48.57    1.40
 -11  -1   0   10.96    0.74
 -11  -1   0   11.23    0.62
  11  -1   0   10.48    0.66
 -11  -1   0   11.18    0.54
 -11  -1   0   12.53    0.71
  11  -1   0   11.08    0.51
 -11  -1   0   10.22    0.62
 -11  -1   0   10.17    0.66
  11  -1   0   11.59    0.65
  11  -1   0    9.98    0.57
 -11   1   0   11.24    0.61
 -11   1   0   10.30    0.49
 -11   1   0   11.51    0.72
 -11   1   0   10.15    0.65
 -11   1   0   11.13    0.69
 -11   1   0   11.14    0.67
  11   1   0   10.12    0.58
  11   1   0   10.43    0.65
 -12  -1   0   26.27    0.89
 -12  -1   0   26.08    1.04
  12  -1   0   26.25    0.99
 -12  -1   0   25.45    1.11
  12  -1   0   25.30    1.09
 -12  -1   0   26.77    0.92
 -12  -1   0   27.10    1.20
 -12  -1   0   26.91    1.03
  12  -1   0   26.49    1.08
 -12  -1   0   26.82    1.11
 -12   1   0   27.33    1.18
  12   1   0   25.98    1.08
 -12   1   0   27.30    1.02
 -12   1   0   25.17    0.87
 -12   1   0   26.38    1.14
  12   1   0   26.59    1.00
 -12   1   0   27.43    1.09
 -12   1   0   26.51    1.12
  13  -1   0    5.38    0.54
  13  -1   0    3.36    0.46
 -13  -1   0    4.68    0.42
 -13  -1   0    4.02    0.56
 -13  -1   0    4.71    0.57
  13  -1   0    6.34    0.74
 -13  -1   0    4.39    0.57
 -13  -1   0    4.39    0.54
 -13  -1   0    5.46    0.52
 -13  -1   0    5.15    0.63
 -13   1   0    5.34    0.41
 -13   1   0    4.61    0.53
 -13   1   0    4.83    0.58
 -13   1   0    5.27    0.64
  13   1   0    5.24    0.63
  13   1   0    5.05    0.52
 -13   1   0    3.15    0.54
 -13   1   0    4.28    0.56
 -14  -1   0    0.25    0.31
 -14  -1   0    0.71    0.36
 -14  -1   0    0.26    0.24
  14  -1   0   -0.12    0.27
  14  -1   0    0.57    0.30
 -14  -1   0    0.44    0.39
 -14  -1   0   -0.24    0.35
  14   1   0    0.45    0.31
 -14   1   0    0.61    0.32
 -14   1   0   -0.04    0.25
 -14   1   0    0.14    0.40
 -14   1   0    0.92    0.34
  14   1   0    0.60    0.33
 -15  -1   0   14.75    0.70
 -15  -1   0   14.66    1.02
 -15  -1   0   13.38    0.92
  15  -1   0   13.35    0.95
  15  -1   0   13.99    0.85
 -15  -1   0   14.27    0.85
 -15  -1   0   15.81    0.94
  15   1   0   14.07    1.04
 -15   1   0   14.04    0.69
 -15   1   0   13.36    0.94
 -15   1   0   14.13    0.98
 -15   1   0   14.34    0.95
  15   1   0   14.62    0.85
 -16  -1   0    6.74    0.77
  16  -1   0    8.21    0.75
 -16  -1   0    6.80    0.63
  16  -1   0    7.60    0.85
 -16  -1   0    6.99    0.83
 -16  -1   0    6.68    0.88
 -16  -1   0    6.54    0.74
 -16   1   0    5.89    0.72
 -16   1   0    6.56    0.83
  16   1   0    7.04    0.76
  16   1   0    6.03    0.71
 -16   1   0    6.45    0.61
 -16   1   0    9.64    0.95
  17  -1   0    6.08    0.67
 -17  -1   0    6.79    0.65
 -17  -1   0    4.46    0.78
  17  -1   0    5.07    0.71
 -17  -1   0    5.92    0.80
 -17  -1   0    4.95    0.76
 -17   1   0    5.22    0.65
 -17   1   0    3.90    0.68
 -17   1   0    7.29    0.87
 -17   1   0    6.02    0.81
  17   1   0    4.84    0.70
   0  -2   0    0.84    0.09
   0  -2   0    0.65    0.07
   0  -2   0    0.51    0.09
   0  -2   0    0.67    0.10
   0  -2   0    0.78    0.13
   0   2   0    0.49    0.08
   0   2   0    0.48    0.09
   0   2   0    0.56    0.08
   0   2   0    0.71    0.10
  -1  -2   0    1.27    0.14
   1  -2   0    1.16    0.13
  -1  -2   0    1.24    0.11
  -1  -2   0    1.09    0.09
  -1  -2   0    0.87    0.11
   1  -2   0    1.13    0.13
   1  -2   0    1.06    0.14
   1  -2   0    0.92    0.11
   1  -2   0    1.00    0.09
   1   2   0    1.32    0.11
  -1   2   0    1.04    0.12
   1   2   0    0.97    0.11
   1   2   0    1.01    0.10
  -1   2   0    1.04    0.09
  -1   2   0    1.15    0.16
  -1   2   0    1.08    0.12
   1   2   0    1.03    0.14
   2  -2   0  316.47    7.33
  -2  -2   0  294.06    7.21
  -2  -2   0  313.51    7.30
  -2  -2   0  302.81    7.67
  -2  -2   0  315.81    7.40
  -2  -2   0  323.54    7.28
   2  -2   0  313.76    7.27
   2  -2   0  324.04    7.29
   2  -2   0  324.79    7.25
  -2   2   0  332.18    7.29
   2   2   0  310.04    7.28
  -2   2   0  328.96    7.67
  -2   2   0  307.66    7.25
   2   2   0  307.37    7.33
   2   2   0  329.07    7.30
  -2   2   0  343.11    7.28
  -2   2   0  310.76    7.33
   3  -2   0   80.95    1.98
  -3  -2   0   79.41    1.95
   3  -2   0   81.55    2.06
  -3  -2   0   77.99    1.96
  -3  -2   0   81.45    1.98
   3  -2   0   82.98    1.92
  -3  -2   0   81.00    2.07
   3  -2   0   81.09    1.96
  -3  -2   0   81.85    1.92
  -3   2   0   79.41    2.07
  -3   2   0   80.28    2.00
   3   2   0   79.21    1.97
  -3   2   0   77.23    1.92
  -3   2   0   75.78    1.98
  -3   2   0   82.83    1.97
   4  -2   0  119.41    3.10
  -4  -2   0  128.34    3.09
  -4  -2   0  125.91    3.02
   4  -2   0  127.82    3.00
  -4  -2   0  130.76    3.12
  -4  -2   0  128.16    3.22
   4  -2   0  128.61    3.08
  -4  -2   0  132.36    3.06
  -4   2   0  141.55    3.14
  -4   2   0  131.74    3.23
  -4   2   0  123.19    3.08
  -4   2   0  120.30    3.10
  -5  -2   0   35.71    0.98
   5  -2   0   32.76    1.05
  -5  -2   0   36.76    1.06
   5  -2   0   35.92    1.04
  -5  -2   0   35.31    1.05
   5  -2   0   36.32    1.02
  -5  -2   0   37.17    1.03
  -5  -2   0   34.01    0.97
   5  -2   0   35.29    0.92
  -5   2   0   36.63    1.07
  -5   2   0   32.44    1.01
  -5   2   0   35.25    0.93
  -5   2   0   35.16    1.04
  -5   2   0   35.21    1.02
   6  -2   0   19.66    0.74
  -6  -2   0   20.02    0.70
  -6  -2   0   20.95    0.71
   6  -2   0   20.43    0.59
  -6  -2   0   19.90    0.64
  -6  -2   0   19.84    0.69
   6  -2   0   20.79    0.68
  -6  -2   0   20.28    0.67
  -6  -2   0   20.25    0.73
   6  -2   0   20.86    0.70
  -6  -2   0   19.17    0.64
   6   2   0   20.04    0.67
  -6   2   0   20.07    0.74
  -6   2   0   19.78    0.71
  -6   2   0   20.57    0.70
  -6   2   0   19.94    0.70
   7  -2   0   39.93    1.07
  -7  -2   0   39.75    1.22
  -7  -2   0   39.80    1.19
   7  -2   0   42.40    1.20
  -7  -2   0   43.77    1.25
  -7  -2   0   41.12    1.18
  -7  -2   0   40.46    1.12
   7  -2   0   39.43    1.25
   7  -2   0   41.11    1.21
  -7  -2   0   41.99    1.14
  -7   2   0   41.74    1.23
   7   2   0   40.84    1.23
  -7   2   0   40.97    1.23
  -7   2   0   41.70    1.26
   7   2   0   40.08    1.18
  -7   2   0   37.95    1.20
  -7   2   0   40.40    1.08
  -8  -2   0    7.03    0.50
   8  -2   0    6.60    0.34
  -8  -2   0    7.06    0.36
   8  -2   0    7.52    0.42
  -8  -2   0    7.81    0.45
   8  -2   0    7.59    0.41
  -8  -2   0    7.38    0.42
  -8  -2   0    6.98    0.43
  -8  -2   0    6.97    0.39
   8  -2   0    7.36    0.47
  -8   2   0    6.91    0.45
  -8   2   0    7.14    0.45
  -8   2   0    7.85    0.44
  -8   2   0    7.11    0.48
  -8   2   0    7.31    0.33
   8   2   0    7.54    0.43
   8   2   0    7.27    0.43
   9  -2   0   10.37    0.60
   9  -2   0   10.36    0.53
  -9  -2   0   10.81    0.51
   9  -2   0   11.09    0.45
  -9  -2   0   11.13    0.55
  -9  -2   0   10.84    0.58
  -9  -2   0   10.90    0.65
   9  -2   0   11.50    0.55
  -9  -2   0   12.10    0.58
  -9  -2   0   11.44    0.59
  -9  -2   0    9.84    0.46
   9   2   0   10.82    0.56
   9   2   0   10.85    0.55
  -9   2   0   11.08    0.45
  -9   2   0   10.85    0.58
  -9   2   0   11.40    0.63
  -9   2   0   11.32    0.56
  -9   2   0   10.48    0.59
  10  -2   0    4.13    0.40
  10  -2   0    3.64    0.31
 -10  -2   0    3.20    0.43
 -10  -2   0    3.27    0.41
 -10  -2   0    4.32    0.44
  10  -2   0    3.69    0.45
  10  -2   0    3.33    0.39
 -10  -2   0    3.91    0.32
 -10  -2   0    3.26    0.38
 -10  -2   0    3.33    0.40
  10   2   0    3.60    0.42
 -10   2   0    3.90    0.42
 -10   2   0    3.85    0.45
 -10   2   0    3.14    0.39
  10   2   0    3.84    0.40
 -10   2   0    3.53    0.30
 -10   2   0    4.63    0.51
 -11  -2   0   57.55    1.62
  11  -2   0   59.42    1.76
  11  -2   0   57.87    1.85
 -11  -2   0   58.81    1.84
 -11  -2   0   59.39    1.80
 -11  -2   0   59.43    1.78
 -11  -2   0   57.30    1.65
  11  -2   0   59.48    1.57
 -11  -2   0   58.27    1.91
  11  -2   0   60.83    1.78
 -11  -2   0   58.77    1.76
 -11   2   0   62.76    1.79
 -11   2   0   60.92    1.88
  11   2   0   58.69    1.77
 -11   2   0   58.00    1.58
 -11   2   0   59.31    1.85
  11   2   0   60.04    1.80
 -11   2   0   59.50    1.85
 -11   2   0   57.44    1.81
 -12  -2   0    2.81    0.44
 -12  -2   0    2.19    0.30
 -12  -2   0    1.96    0.33
  12  -2   0    2.40    0.28
  12  -2   0    1.56    0.33
  12  -2   0    1.53    0.34
 -12  -2   0    2.05    0.45
 -12  -2   0    2.13    0.34
 -12  -2   0    1.16    0.33
  12  -2   0    1.98    0.33
 -12  -2   0    1.81    0.39
 -12   2   0    1.94    0.38
  12   2   0    1.86    0.33
 -12   2   0    1.40    0.36
 -12   2   0    2.05    0.42
 -12   2   0    2.83    0.41
 -12   2   0    2.30    0.27
 -12   2   0    1.79    0.35
  12   2   0    1.64    0.34
  13  -2   0    4.35    0.46
  13  -2   0    3.83    0.49
 -13  -2   0    3.55    0.55
 -13  -2   0    4.76    0.54
  13  -2   0    4.51    0.53
 -13  -2   0    5.00    0.64
 -13  -2   0    4.70    0.46
 -13  -2   0    2.59    0.44
 -13  -2   0    3.96    0.47
 -13  -2   0    4.82    0.60
  13  -2   0    4.56    0.57
  13   2   0    5.50    0.64
 -13   2   0    4.78    0.54
 -13   2   0    3.88    0.50
 -13   2   0    4.41    0.41
 -13   2   0    3.90    0.51
 -14  -2   0   17.13    0.94
  14  -2   0   15.05    0.97
 -14  -2   0   16.46    0.97
 -14  -2   0   18.09    0.77
  14  -2   0   16.87    0.86
 -14  -2   0   16.09    0.89
 -14  -2   0   16.98    1.15
 -14  -2   0   16.75    0.86
 -14   2   0   18.23    0.96
 -14   2   0   16.91    0.73
 -14   2   0   16.80    1.02
  14   2   0   18.15    1.01
 -14   2   0   15.88    0.98
 -15  -2   0    0.31    0.45
  15  -2   0    0.02    0.38
 -15  -2   0    0.08    0.40
 -15  -2   0    0.26    0.35
 -15  -2   0   -0.09    0.26
  15  -2   0   -0.09    0.37
 -15  -2   0    0.44    0.46
 -15   2   0    0.38    0.50
  15   2   0   -0.13    0.40
 -15   2   0   -0.21    0.35
 -15   2   0    0.48    0.29
 -16  -2   0   -0.42    0.51
 -16  -2   0   -0.04    0.32
  16  -2   0   -0.01    0.40
 -16  -2   0    0.08    0.40
 -16  -2   0    0.71    0.55
 -16  -2   0   -0.33    0.42
  16  -2   0    0.17    0.37
 -16   2   0    0.05    0.35
 -16   2   0   -0.21    0.45
 -16   2   0    0.62    0.58
 -16   2   0    0.76    0.49
  16   2   0    0.48    0.49
  17  -2   0    9.04    0.89
 -17  -2   0    8.58    0.90
 -17  -2   0    9.12    0.96
 -17  -2   0    6.88    0.84
 -17  -2   0    8.65    0.73
  17  -2   0    5.12    0.74
 -17   2   0    7.02    0.91
 -17   2   0    7.71    0.70
 -17   2   0    8.75    1.02
   0  -3   0    0.08    0.07
   0  -3   0    0.13    0.12
   0  -3   0    0.11    0.08
   0  -3   0    0.03    0.05
   0  -3   0    0.06    0.08
   0   3   0    0.01    0.09
   0   3   0    0.05    0.10
   0   3   0    0.16    0.06
   0   3   0    0.06    0.08
  -1  -3   0   34.28    0.84
   1  -3   0   34.39    0.85
   1  -3   0   31.77    0.99
  -1  -3   0   31.89    0.92
  -1  -3   0   33.74    0.92
  -1  -3   0   34.72    0.91
   1  -3   0   33.66    0.93
  -1  -3   0   31.88    1.00
   1  -3   0   32.73    0.91
  -1   3   0   33.28    0.92
  -1   3   0   31.57    0.93
  -1   3   0   33.68    0.85
   1   3   0   34.99    0.88
   1   3   0   33.60    0.85
   1   3   0   32.53    0.92
  -1   3   0   33.07    1.00
   1   3   0   32.79    1.00
  -1   3   0   33.55    0.90
   2  -3   0    2.56    0.24
  -2  -3   0    3.00    0.21
   2  -3   0    2.43    0.16
  -2  -3   0    2.68    0.21
  -2  -3   0    2.76    0.17
  -2  -3   0    2.42    0.17
   2  -3   0    2.47    0.23
   2  -3   0    2.22    0.19
  -2  -3   0    2.20    0.25
   2  -3   0    2.41    0.20
   2   3   0    2.45    0.21
  -2   3   0    2.02    0.21
   2   3   0    2.42    0.17
  -2   3   0    2.09    0.22
  -2   3   0    2.05    0.16
  -2   3   0    2.45    0.23
   2   3   0    3.22    0.19
  -2   3   0    2.42    0.21
   3  -3   0  234.15    5.34
   3  -3   0  237.27    5.37
  -3  -3   0  234.06    5.71
   3  -3   0  232.19    5.67
   3  -3   0  230.90    5.43
  -3  -3   0  229.21    5.39
  -3  -3   0  234.55    5.41
  -3  -3   0  239.60    5.40
   3  -3   0  236.27    5.41
  -3   3   0  228.81    5.36
   3   3   0  224.18    5.38
  -3   3   0  228.41    5.39
  -3   3   0  222.88    5.43
  -3   3   0  216.74    5.38
   3   3   0  229.52    5.38
  -3   3   0  233.90    5.68
   3   3   0  222.92    5.40
  -4  -3   0  196.45    4.69
  -4  -3   0  198.68    4.92
  -4  -3   0  186.75    4.93
   4  -3   0  203.22    4.91
  -4  -3   0  204.93    4.72
   4  -3   0  202.10    4.61
  -4  -3   0  196.08    4.61
   4  -3   0  187.71    4.70
  -4  -3   0  201.20    4.67
   4  -3   0  202.51    4.67
  -4   3   0  200.33    4.63
  -4   3   0  202.19    4.68
  -4   3   0  205.25    4.74
  -4   3   0  193.27    4.70
   4   3   0  194.31    4.69
   4   3   0  191.49    4.66
  -4   3   0  194.35    4.93
  -5  -3   0  125.36    3.10
  -5  -3   0  130.30    3.17
  -5  -3   0  133.05    3.29
  -5  -3   0  127.31    3.06
   5  -3   0  130.19    3.04
   5  -3   0  126.90    3.18
   5  -3   0  129.27    3.15
  -5  -3   0  123.98    3.13
   5  -3   0  131.78    3.12
   5  -3   0  125.03    3.26
  -5   3   0  124.69    3.17
  -5   3   0  124.83    3.17
  -5   3   0  130.36    3.29
  -5   3   0  127.66    3.05
  -5   3   0  123.30    3.12
  -6  -3   0   36.22    1.14
   6  -3   0   36.39    1.13
   6  -3   0   37.24    1.17
  -6  -3   0   36.69    1.06
  -6  -3   0   38.15    1.11
  -6  -3   0   37.45    1.08
   6  -3   0   37.38    1.01
  -6  -3   0   37.45    1.15
   6  -3   0   37.56    1.11
  -6   3   0   38.71    1.18
  -6   3   0   36.09    1.01
  -6   3   0   35.44    1.13
  -6   3   0   38.37    1.16
  -6   3   0   36.43    1.11
   7  -3   0    3.37    0.25
  -7  -3   0    3.75    0.35
   7  -3   0    3.26    0.36
  -7  -3   0    3.51    0.31
   7  -3   0    3.45    0.31
  -7  -3   0    3.53    0.30
  -7  -3   0    3.66    0.34
   7  -3   0    3.86    0.31
  -7   3   0    3.08    0.32
  -7   3   0    3.95    0.26
  -7   3   0    3.32    0.36
  -7   3   0    4.17    0.36
  -7   3   0    3.60    0.32
   8  -3   0   67.35    1.79
   8  -3   0   62.41    1.81
   8  -3   0   61.44    1.84
  -8  -3   0   63.11    1.74
   8  -3   0   63.83    1.63
  -8  -3   0   61.18    1.77
  -8  -3   0   63.25    1.70
  -8  -3   0   64.72    1.81
  -8  -3   0   63.56    1.85
  -8   3   0   65.44    1.65
  -8   3   0   63.88    1.82
  -8   3   0   63.09    1.82
  -8   3   0   64.73    1.86
  -8   3   0   65.49    1.84
  -9  -3   0   50.66    1.53
   9  -3   0   46.90    1.48
  -9  -3   0   48.63    1.42
   9  -3   0   48.44    1.32
  -9  -3   0   47.38    1.46
  -9  -3   0   51.26    1.47
  -9  -3   0   48.13    1.39
   9  -3   0   50.88    1.49
  -9  -3   0   48.87    1.53
  -9  -3   0   49.71    1.58
   9  -3   0   46.09    1.54
  -9   3   0   48.36    1.33
  -9   3   0   51.97    1.54
  -9   3   0   49.62    1.53
  -9   3   0   49.71    1.53
  -9   3   0   50.54    1.57
 -10  -3   0   16.77    0.77
 -10  -3   0   17.49    0.78
  10  -3   0   15.54    0.72
  10  -3   0   16.62    0.74
  10  -3   0   15.12    0.81
 -10  -3   0   15.94    0.72
 -10  -3   0   16.05    0.65
 -10  -3   0   16.90    0.87
 -10  -3   0   15.82    0.71
 -10  -3   0   16.02    0.75
 -10  -3   0   15.16    0.82
 -10   3   0   15.13    0.77
 -10   3   0   17.10    0.79
 -10   3   0   16.32    0.61
 -10   3   0   15.90    0.76
 -10   3   0   15.38    0.81
 -11  -3   0   22.55    1.05
 -11  -3   0   24.25    0.86
  11  -3   0   23.91    1.04
  11  -3   0   23.70    0.97
 -11  -3   0   23.23    0.94
 -11  -3   0   24.51    1.13
 -11  -3   0   24.91    0.93
 -11  -3   0   23.21    1.01
 -11  -3   0   24.47    0.99
 -11  -3   0   24.63    1.00
  11  -3   0   24.09    0.95
  11  -3   0   23.84    0.81
 -11   3   0   25.23    1.01
 -11   3   0   23.58    1.00
 -11   3   0   22.43    1.06
 -11   3   0   24.34    0.80
 -11   3   0   23.11    1.02
 -12  -3   0    3.18    0.41
 -12  -3   0    2.49    0.42
 -12  -3   0    2.49    0.43
 -12  -3   0    2.81    0.34
  12  -3   0    2.59    0.30
 -12  -3   0    2.59    0.55
 -12  -3   0    3.26    0.48
 -12  -3   0    2.93    0.40
  12  -3   0    2.07    0.38
 -12  -3   0    3.49    0.55
  12  -3   0    4.72    0.55
  12  -3   0    3.19    0.40
 -12   3   0    2.69    0.52
 -12   3   0    3.13    0.45
 -12   3   0    1.80    0.37
 -12   3   0    1.62    0.42
 -12   3   0    3.10    0.35
 -12   3   0    2.78    0.46
 -13  -3   0    2.91    0.34
 -13  -3   0    3.31    0.49
  13  -3   0    1.89    0.37
 -13  -3   0    3.09    0.48
 -13  -3   0    2.71    0.42
 -13  -3   0    2.80    0.48
 -13  -3   0    2.94    0.55
 -13  -3   0    2.90    0.57
  13  -3   0    2.75    0.39
 -13  -3   0    1.48    0.55
 -13   3   0    2.81    0.33
 -13   3   0    3.01    0.46
 -13   3   0    3.37    0.50
 -13   3   0    2.61    0.44
 -14  -3   0   30.14    1.36
 -14  -3   0   29.73    1.49
 -14  -3   0   30.40    1.24
 -14  -3   0   29.53    1.11
 -14  -3   0   31.05    1.36
  14  -3   0   30.52    1.22
 -14  -3   0   31.56    1.25
 -14   3   0   33.09    1.34
 -14   3   0   30.88    1.35
 -14   3   0   30.80    1.35
 -14   3   0   31.17    1.03
 -15  -3   0    1.74    0.38
 -15  -3   0    2.35    0.57
  15  -3   0    1.42    0.46
 -15  -3   0    1.12    0.44
 -15  -3   0    1.84    0.58
  15  -3   0    1.38    0.44
  15  -3   0    2.16    0.40
 -15  -3   0    1.79    0.45
 -15   3   0    1.48    0.52
 -15   3   0    2.37    0.35
 -15   3   0    2.10    0.51
 -15   3   0    1.17    0.57
  16  -3   0    1.99    0.59
 -16  -3   0    0.99    0.45
 -16  -3   0    1.32    0.52
 -16  -3   0    1.58    0.41
 -16  -3   0    1.20    0.62
  16  -3   0    1.03    0.44
 -16  -3   0    2.04    0.64
 -16   3   0    1.49    0.38
 -16   3   0    1.88    0.50
 -16   3   0    1.19    0.67
 -16   3   0    0.79    0.47
  17  -3   0    1.87    0.56
 -17  -3   0    1.85    0.56
 -17  -3   0    0.94    0.62
 -17  -3   0    2.04    0.46
  17  -3   0    1.92    0.53
 -17   3   0    1.14    0.56
 -17   3   0    2.60    0.47
 -17   3   0    1.60    0.60
   0  -4   0    0.50    0.14
   0  -4   0    0.27    0.12
   0  -4   0    0.36    0.11
   0  -4   0    0.33    0.16
   0  -4   0    0.29    0.07
   0   4   0    0.06    0.10
   0   4   0    0.04    0.12
   0   4   0    0.24    0.09
   0   4   0    0.17    0.06
   0   4   0    0.08    0.13
  -1  -4   0   11.08    0.45
   1  -4   0   10.78    0.51
   1  -4   0   10.77    0.44
  -1  -4   0   11.02    0.52
  -1  -4   0   11.62    0.47
   1  -4   0   10.77    0.44
   1  -4   0   11.38    0.36
  -1  -4   0   10.95    0.35
  -1  -4   0   10.89    0.42
   1  -4   0   11.08    0.46
  -1   4   0   11.12    0.43
  -1   4   0   10.79    0.45
  -1   4   0   10.73    0.36
  -1   4   0   11.55    0.51
   1   4   0   11.73    0.51
   1   4   0   11.05    0.36
   1   4   0   11.24    0.41
   1   4   0   11.05    0.46
  -1   4   0   11.19    0.48
   1   4   0   11.18    0.46
   2  -4   0   19.04    0.65
   2  -4   0   18.74    0.63
  -2  -4   0   18.84    0.65
  -2  -4   0   18.86    0.56
  -2  -4   0   18.91    0.73
  -2  -4   0   19.35    0.66
   2  -4   0   19.56    0.57
  -2  -4   0   19.25    0.61
   2  -4   0   19.89    0.66
   2  -4   0   18.37    0.71
   2   4   0   17.75    0.64
   2   4   0   19.04    0.66
   2   4   0   18.82    0.59
  -2   4   0   18.19    0.63
   2   4   0   18.19    0.58
  -2   4   0   20.16    0.65
   2   4   0   20.12    0.73
  -2   4   0   19.84    0.73
   3  -4   0   36.98    1.09
   3  -4   0   37.06    1.08
   3  -4   0   34.49    1.13
   3  -4   0   37.48    1.00
  -3  -4   0   37.01    1.07
  -3  -4   0   36.09    1.00
   3  -4   0   37.32    1.03
  -3  -4   0   36.62    1.18
  -3  -4   0   37.53    1.07
  -3  -4   0   35.50    1.01
  -3   4   0   38.16    1.06
   3   4   0   37.24    1.01
  -3   4   0   34.54    1.09
  -3   4   0   38.08    1.17
  -3   4   0   37.40    1.08
   3   4   0   36.16    1.07
   3   4   0   33.60    1.06
  -4  -4   0   92.22    2.34
  -4  -4   0   89.71    2.31
  -4  -4   0   92.15    2.27
   4  -4   0   92.95    2.47
  -4  -4   0   89.99    2.33
   4  -4   0   88.98    2.37
  -4  -4   0   87.76    2.50
   4  -4   0   91.36    2.28
   4  -4   0   96.51    2.29
   4   4   0   90.66    2.33
  -4   4   0   93.75    2.30
   4   4   0   90.14    2.33
  -4   4   0   91.72    2.49
  -4   4   0   93.86    2.37
  -4   4   0   93.10    2.30
   4   4   0   91.66    2.30
  -4   4   0   91.43    2.38
   5  -4   0    2.11    0.24
   5  -4   0    2.18    0.24
  -5  -4   0    2.09    0.24
  -5  -4   0    2.58    0.28
   5  -4   0    1.87    0.25
  -5  -4   0    2.08    0.23
  -5  -4   0    2.54    0.33
   5  -4   0    2.28    0.26
  -5  -4   0    2.66    0.29
   5  -4   0    2.30    0.30
  -5  -4   0    2.29    0.30
   5   4   0    1.88    0.23
  -5   4   0    2.16    0.24
  -5   4   0    2.11    0.25
  -5   4   0    2.33    0.30
  -5   4   0    3.08    0.34
  -5   4   0    2.28    0.27
   5   4   0    1.77    0.23
  -6  -4   0    1.88    0.26
   6  -4   0    1.94    0.26
  -6  -4   0    1.27    0.22
  -6  -4   0    1.56    0.26
   6  -4   0    1.67    0.21
  -6  -4   0    1.64    0.21
  -6  -4   0    1.39    0.25
  -6  -4   0    1.58    0.20
   6  -4   0    1.26    0.25
  -6  -4   0    1.80    0.26
   6  -4   0    1.61    0.24
  -6   4   0    1.13    0.23
  -6   4   0    1.40    0.23
  -6   4   0    1.57    0.23
  -6   4   0    1.86    0.22
  -6   4   0    1.98    0.30
  -7  -4   0    3.57    0.36
   7  -4   0    3.99    0.30
   7  -4   0    3.13    0.33
  -7  -4   0    3.46    0.35
   7  -4   0    3.43    0.41
  -7  -4   0    3.77    0.31
   7  -4   0    3.93    0.36
  -7  -4   0    3.61    0.39
  -7   4   0    3.21    0.33
  -7   4   0    3.98    0.42
  -7   4   0    4.03    0.39
  -7   4   0    3.63    0.36
  -7   4   0    3.71    0.30
  -8  -4   0    8.56    0.56
  -8  -4   0    7.90    0.48
   8  -4   0    8.01    0.49
   8  -4   0    8.00    0.41
   8  -4   0    8.17    0.56
  -8  -4   0    7.53    0.51
   8  -4   0    8.55    0.50
  -8  -4   0    7.85    0.59
  -8  -4   0    8.34    0.55
  -8   4   0    8.18    0.43
  -8   4   0    7.82    0.52
  -8   4   0    7.61    0.53
  -8   4   0    8.56    0.58
  -8   4   0    7.65    0.52
  -9  -4   0   92.51    2.58
  -9  -4   0  100.34    2.56
   9  -4   0  102.83    2.64
   9  -4   0   94.32    2.69
  -9  -4   0   94.85    2.53
  -9  -4   0   97.50    2.56
  -9  -4   0   98.81    2.72
  -9  -4   0   98.35    2.72
   9  -4   0   96.08    2.68
   9  -4   0   97.54    2.43
  -9  -4   0   96.75    2.64
  -9   4   0  101.52    2.74
  -9   4   0   97.12    2.46
  -9   4   0   99.91    2.72
  -9   4   0   95.94    2.64
  -9   4   0   95.44    2.67
  10  -4   0  103.05    2.97
 -10  -4   0  110.19    3.02
 -10  -4   0  111.01    3.02
 -10  -4   0  105.51    2.87
 -10  -4   0  109.03    2.95
 -10  -4   0  104.77    2.90
  10  -4   0  109.12    2.69
 -10  -4   0  107.91    2.83
  10  -4   0  107.82    2.96
 -10  -4   0  110.68    2.85
  10  -4   0  112.53    2.91
 -10  -4   0  106.51    2.79
 -10   4   0  107.57    2.99
 -10   4   0  111.52    3.01
 -10   4   0  108.47    2.72
 -10   4   0  103.67    2.95
 -10   4   0  107.80    2.94
  11  -4   0    1.85    0.33
 -11  -4   0    2.75    0.33
 -11  -4   0    1.53    0.33
 -11  -4   0    1.99    0.39
 -11  -4   0    2.79    0.41
 -11  -4   0    2.56    0.47
  11  -4   0    2.10    0.35
 -11  -4   0    1.99    0.41
 -11  -4   0    2.05    0.49
  11  -4   0    2.91    0.43
 -11  -4   0    2.73    0.37
 -11   4   0    2.34    0.38
 -11   4   0    2.73    0.32
 -11   4   0    2.45    0.42
 -11   4   0    3.03    0.44
 -11   4   0    2.42    0.49
 -12  -4   0    2.15    0.52
 -12  -4   0    2.01    0.41
 -12  -4   0    2.53    0.52
 -12  -4   0    1.24    0.39
  12  -4   0    1.60    0.34
 -12  -4   0    1.90    0.43
 -12  -4   0    1.68    0.29
 -12  -4   0    1.46    0.42
  12  -4   0    1.64    0.37
  12  -4   0    2.03    0.33
 -12  -4   0    2.34    0.39
 -12   4   0    1.99    0.30
 -12   4   0    2.15    0.45
 -12   4   0    0.85    0.31
 -12   4   0    2.01    0.41
 -13  -4   0   15.41    0.90
  13  -4   0   13.19    0.81
 -13  -4   0   14.32    0.89
 -13  -4   0   15.13    0.74
 -13  -4   0   14.28    0.80
  13  -4   0   14.29    0.92
 -13  -4   0   13.33    0.94
 -13  -4   0   12.90    1.04
 -13  -4   0   11.99    0.95
  13  -4   0   14.43    0.70
 -13   4   0   15.01    0.69
 -13   4   0   13.81    0.90
 -13   4   0   16.00    0.98
 -13   4   0   15.11    0.92
  14  -4   0    8.60    0.63
 -14  -4   0    8.33    0.73
 -14  -4   0    8.18    0.95
 -14  -4   0    8.17    0.64
  14  -4   0    6.44    0.75
 -14  -4   0    6.81    0.81
 -14  -4   0    8.96    0.93
  14  -4   0    7.58    0.72
 -14   4   0    8.38    0.60
 -14   4   0    8.31    0.81
 -14   4   0    8.25    0.98
 -15  -4   0   15.94    0.88
 -15  -4   0   16.37    0.98
 -15  -4   0   15.45    1.18
  15  -4   0   16.15    0.81
  15  -4   0   15.52    0.97
  15  -4   0   17.55    1.10
 -15  -4   0   16.06    1.28
 -15  -4   0   16.06    1.09
 -15   4   0   16.17    0.81
 -15   4   0   15.31    1.13
 -15   4   0   15.13    1.22
 -15   4   0   15.87    1.12
 -16  -4   0   26.34    1.18
 -16  -4   0   24.24    1.43
 -16  -4   0   23.97    1.47
 -16  -4   0   26.79    1.29
  16  -4   0   27.25    1.40
 -16  -4   0   26.43    1.61
  16  -4   0   28.12    1.27
 -16   4   0   27.15    1.48
 -16   4   0   25.37    1.56
 -16   4   0   26.33    1.04
 -16   4   0   28.70    1.47
   0  -5   0    0.11    0.14
   0  -5   0    0.16    0.08
   0  -5   0    0.57    0.16
   0  -5   0    0.18    0.16
   0   5   0    0.16    0.17
   0   5   0    0.12    0.09
   0   5   0    0.44    0.15
   0   5   0   -0.05    0.12
   1  -5   0   -0.05    0.13
  -1  -5   0    0.11    0.15
  -1  -5   0    0.12    0.11
   1  -5   0    0.18    0.14
  -1  -5   0    0.05    0.08
  -1  -5   0   -0.18    0.12
   1  -5   0    0.07    0.12
  -1  -5   0    0.05    0.14
   1  -5   0    0.02    0.09
   1  -5   0    0.01    0.14
   1   5   0    0.06    0.11
  -1   5   0   -0.04    0.12
   1   5   0    0.18    0.09
  -1   5   0   -0.31    0.14
  -1   5   0    0.02    0.12
   1   5   0   -0.16    0.13
   1   5   0    0.38    0.19
  -1   5   0   -0.05    0.09
   1   5   0   -0.13    0.12
  -2  -5   0    8.09    0.39
   2  -5   0    7.94    0.43
  -2  -5   0    9.30    0.46
   2  -5   0    7.57    0.48
   2  -5   0    8.29    0.43
  -2  -5   0    8.52    0.51
  -2  -5   0    8.80    0.34
   2  -5   0    8.21    0.33
  -2  -5   0    9.16    0.46
  -2   5   0    8.16    0.46
   2   5   0    8.03    0.45
   2   5   0    8.53    0.44
  -2   5   0    8.62    0.43
  -2   5   0    7.98    0.49
   2   5   0    8.46    0.49
   2   5   0    8.07    0.38
  -2   5   0    7.44    0.33
  -2   5   0    8.13    0.44
  -3  -5   0    1.71    0.19
   3  -5   0    0.98    0.22
  -3  -5   0    1.83    0.25
  -3  -5   0    1.44    0.21
   3  -5   0    1.81    0.25
   3  -5   0    1.50    0.23
   3  -5   0    1.77    0.21
   3  -5   0    1.86    0.25
  -3  -5   0    1.95    0.23
  -3  -5   0    1.57    0.26
   3   5   0    1.90    0.22
  -3   5   0    1.32    0.21
   3   5   0    1.61    0.24
  -3   5   0    1.54    0.24
  -3   5   0    1.60    0.18
  -3   5   0    1.90    0.27
  -3   5   0    2.17    0.34
   3   5   0    1.16    0.20
  -4  -5   0    3.02    0.35
   4  -5   0    2.27    0.29
  -4  -5   0    2.54    0.31
   4  -5   0    2.61    0.30
  -4  -5   0    3.06    0.27
   4  -5   0    3.37    0.35
  -4  -5   0    3.04    0.33
   4  -5   0    2.91    0.26
  -4  -5   0    2.48    0.28
   4  -5   0    2.88    0.28
   4   5   0    2.67    0.26
  -4   5   0    2.76    0.35
  -4   5   0    2.62    0.29
  -4   5   0    2.64    0.30
  -4   5   0    2.41    0.25
   4   5   0    1.91    0.25
  -4   5   0    2.55    0.33
   4   5   0    2.74    0.29
  -5  -5   0   36.91    1.19
   5  -5   0   38.60    1.12
  -5  -5   0   36.20    1.10
   5  -5   0   37.60    1.23
   5  -5   0   38.24    1.18
  -5  -5   0   37.24    1.29
   5  -5   0   37.98    1.10
   5  -5   0   37.83    1.23
  -5  -5   0   37.69    1.14
  -5  -5   0   38.09    1.17
  -5   5   0   35.28    1.10
  -5   5   0   36.91    1.27
  -5   5   0   37.20    1.12
  -5   5   0   36.37    1.21
  -5   5   0   38.05    1.22
   5   5   0   36.22    1.16
   5   5   0   37.93    1.17
   6  -5   0   13.05    0.67
  -6  -5   0   13.75    0.65
  -6  -5   0   12.17    0.62
  -6  -5   0   13.43    0.69
   6  -5   0   14.61    0.63
  -6  -5   0   13.14    0.61
  -6  -5   0   13.30    0.69
  -6  -5   0   13.03    0.57
   6  -5   0   13.62    0.66
  -6   5   0   13.33    0.57
  -6   5   0   13.77    0.67
  -6   5   0   13.79    0.68
  -6   5   0   13.64    0.69
  -6   5   0   13.13    0.58
   6   5   0   12.92    0.61
  -7  -5   0   28.31    1.13
   7  -5   0   29.63    1.07
  -7  -5   0   31.37    1.05
  -7  -5   0   31.54    1.14
  -7  -5   0   29.63    0.97
   7  -5   0   28.94    1.10
   7  -5   0   29.97    1.05
  -7  -5   0   29.35    0.98
  -7  -5   0   30.38    1.06
  -7  -5   0   29.37    1.07
  -7   5   0   29.48    0.96
  -7   5   0   30.99    1.14
  -7   5   0   30.04    1.10
  -7   5   0   29.39    1.02
  -7   5   0   29.08    1.12
   8  -5   0    7.72    0.59
   8  -5   0    7.17    0.52
  -8  -5   0    8.55    0.59
  -8  -5   0    7.62    0.54
  -8  -5   0    7.60    0.61
   8  -5   0    7.82    0.53
  -8  -5   0    7.73    0.59
   8  -5   0    7.84    0.47
  -8  -5   0    8.06    0.61
  -8  -5   0    8.46    0.52
  -8  -5   0    8.10    0.50
  -8   5   0    7.29    0.55
  -8   5   0    8.47    0.62
  -8   5   0    8.01    0.47
  -8   5   0    8.32    0.63
  -8   5   0    7.23    0.53
   9  -5   0   33.69    1.17
  -9  -5   0   31.54    1.11
  -9  -5   0   32.95    1.24
  -9  -5   0   34.06    1.13
  -9  -5   0   33.33    1.21
   9  -5   0   30.84    1.18
   9  -5   0   31.32    1.24
  -9  -5   0   33.40    1.27
  -9  -5   0   33.57    1.17
  -9  -5   0   32.27    1.25
  -9   5   0   33.12    1.24
  -9   5   0   35.44    1.30
  -9   5   0   34.15    1.20
  -9   5   0   33.18    1.06
  -9   5   0   33.41    1.27
 -10  -5   0    0.07    0.26
  10  -5   0   -0.01    0.23
 -10  -5   0    0.27    0.33
  10  -5   0    0.05    0.27
 -10  -5   0    0.17    0.22
 -10  -5   0    0.30    0.37
  10  -5   0    0.28    0.24
 -10  -5   0    0.36    0.34
 -10  -5   0    0.56    0.26
 -10  -5   0    0.35    0.21
 -10  -5   0    0.32    0.26
 -10  -5   0    0.55    0.33
  10  -5   0    0.04    0.25
 -10  -5   0    0.39    0.24
 -10   5   0    0.43    0.24
 -10   5   0   -0.18    0.27
 -10   5   0    0.21    0.34
 -10   5   0    0.03    0.26
 -10   5   0    0.05    0.34
  11  -5   0   30.46    1.00
 -11  -5   0   28.38    1.12
 -11  -5   0   29.92    1.25
 -11  -5   0   30.09    1.18
  11  -5   0   28.73    1.23
 -11  -5   0   28.58    1.15
 -11  -5   0   29.66    1.27
 -11  -5   0   28.85    1.13
 -11  -5   0   28.83    1.13
 -11  -5   0   27.65    1.31
 -11  -5   0   29.53    1.19
 -11  -5   0   29.09    1.06
  11  -5   0   29.53    1.17
  11  -5   0   28.67    1.14
 -11   5   0   29.57    1.00
 -11   5   0   31.60    1.27
 -11   5   0   29.43    1.34
 -11   5   0   28.12    1.19
 -11   5   0   27.69    1.17
  12  -5   0    8.86    0.69
 -12  -5   0    9.14    0.82
  12  -5   0    8.13    0.76
 -12  -5   0    8.61    0.61
 -12  -5   0    9.15    0.79
 -12  -5   0    8.60    0.70
 -12  -5   0    9.19    0.87
 -12  -5   0    8.87    0.92
 -12  -5   0    8.22    1.00
 -12  -5   0    8.63    0.74
  12  -5   0    9.26    0.60
 -12  -5   0    9.70    0.68
 -12   5   0   11.00    0.61
 -12   5   0    8.77    0.84
 -12   5   0    8.84    0.76
 -12   5   0    8.32    0.70
  13  -5   0    2.27    0.41
 -13  -5   0    2.29    0.52
 -13  -5   0    1.56    0.41
 -13  -5   0    1.95    0.36
 -13  -5   0    2.51    0.43
  13  -5   0    2.32    0.43
 -13  -5   0    2.19    0.47
 -13  -5   0    2.20    0.56
 -13  -5   0    2.27    0.59
  13  -5   0    2.57    0.52
 -13  -5   0    2.17    0.60
 -13   5   0    1.65    0.42
 -13   5   0    1.41    0.54
 -13   5   0    3.15    0.40
  14  -5   0    6.90    0.78
 -14  -5   0    8.15    0.77
 -14  -5   0    5.37    0.69
 -14  -5   0    7.02    0.77
 -14  -5   0    6.48    0.79
 -14  -5   0    8.04    0.67
  14  -5   0    7.29    0.67
 -14  -5   0    6.81    0.71
  14  -5   0    7.15    0.81
 -14   5   0    8.27    0.87
 -14   5   0    7.66    0.82
 -14   5   0    8.65    0.68
 -14   5   0    7.00    0.81
 -15  -5   0   30.61    1.25
  15  -5   0   30.02    1.45
 -15  -5   0   32.12    1.49
 -15  -5   0   28.53    1.54
 -15  -5   0   31.20    1.41
  15  -5   0   28.90    1.36
 -15   5   0   31.84    1.50
 -15   5   0   34.35    1.58
 -15   5   0   30.76    1.62
 -15   5   0   31.51    1.18
  16  -5   0    0.61    0.52
 -16  -5   0    0.89    0.54
 -16  -5   0    0.52    0.57
  16  -5   0    1.21    0.52
 -16  -5   0   -0.10    0.44
 -16  -5   0    0.65    0.49
 -16   5   0    0.29    0.45
 -16   5   0    0.54    0.61
 -16   5   0   -0.76    0.50
   0  -6   0    2.05    0.25
   0  -6   0    2.11    0.19
   0  -6   0    1.50    0.28
   0  -6   0    2.32    0.31
   0  -6   0    1.79    0.26
   0   6   0    2.01    0.25
   0   6   0    2.77    0.36
   0   6   0    1.78    0.19
   0   6   0    2.09    0.29
   0   6   0    2.45    0.31
   1  -6   0   19.51    0.85
  -1  -6   0   20.64    0.78
  -1  -6   0   22.04    0.79
   1  -6   0   18.96    0.75
   1  -6   0   19.92    0.79
   1  -6   0   19.59    0.60
  -1  -6   0   20.07    0.72
   1  -6   0   19.50    0.75
  -1  -6   0   20.57    0.60
  -1  -6   0   18.32    0.86
  -1   6   0   20.61    0.76
   1   6   0   19.49    0.77
  -1   6   0   19.84    0.86
   1   6   0   21.71    0.72
  -1   6   0   20.75    0.63
   1   6   0   22.55    0.89
  -1   6   0   19.50    0.77
   1   6   0   18.50    0.64
   1   6   0   19.66    0.78
  -1   6   0   19.89    0.79
   2  -6   0   11.16    0.58
   2  -6   0   10.94    0.55
  -2  -6   0   11.56    0.57
  -2  -6   0   11.11    0.42
  -2  -6   0   10.72    0.50
   2  -6   0   10.88    0.61
  -2  -6   0   10.91    0.56
   2  -6   0   11.19    0.42
   2  -6   0   11.37    0.55
  -2  -6   0   10.71    0.63
   2   6   0   10.26    0.55
  -2   6   0   11.39    0.59
  -2   6   0   11.36    0.54
   2   6   0   11.00    0.56
  -2   6   0   10.97    0.55
  -2   6   0    9.94    0.62
   2   6   0   11.13    0.44
   2   6   0   11.17    0.50
   2   6   0   11.56    0.63
  -3  -6   0   -0.13    0.19
   3  -6   0    0.37    0.19
  -3  -6   0    0.18    0.14
   3  -6   0   -0.02    0.18
  -3  -6   0    0.17    0.19
  -3  -6   0    0.29    0.21
  -3  -6   0    0.19    0.13
   3  -6   0   -0.29    0.16
   3  -6   0    0.24    0.19
   3  -6   0    0.03    0.13
   3   6   0    0.29    0.16
   3   6   0    0.08    0.17
  -3   6   0    0.01    0.19
  -3   6   0    0.13    0.18
  -3   6   0    0.18    0.12
  -3   6   0    0.29    0.21
   3   6   0   -0.12    0.13
  -3   6   0    0.12    0.16
   4  -6   0   12.92    0.51
   4  -6   0   12.68    0.60
  -4  -6   0   12.19    0.61
   4  -6   0   11.47    0.62
  -4  -6   0   11.71    0.56
  -4  -6   0   11.81    0.69
   4  -6   0   11.92    0.64
  -4  -6   0   13.20    0.63
  -4  -6   0   11.99    0.51
   4  -6   0   12.70    0.59
  -4   6   0   12.64    0.63
  -4   6   0   12.35    0.58
   4   6   0   12.21    0.61
  -4   6   0   11.91    0.51
  -4   6   0   12.46    0.69
   4   6   0   12.74    0.50
  -4   6   0   11.72    0.64
   4   6   0   12.26    0.60
   5  -6   0   34.50    1.24
  -5  -6   0   35.95    1.32
  -5  -6   0   35.75    1.20
  -5  -6   0   35.80    1.12
  -5  -6   0   35.00    1.19
   5  -6   0   36.39    1.20
  -5  -6   0   36.31    1.11
   5  -6   0   35.57    1.26
   5  -6   0   35.69    1.08
   5  -6   0   37.22    1.14
   5   6   0   36.60    1.18
  -5   6   0   38.51    1.23
  -5   6   0   35.60    1.15
  -5   6   0   36.14    1.25
  -5   6   0   35.95    1.32
  -5   6   0   35.21    1.10
   5   6   0   36.53    1.19
   6  -6   0    0.80    0.30
   6  -6   0    2.39    0.32
  -6  -6   0    1.29    0.27
   6  -6   0    1.04    0.26
  -6  -6   0    1.39    0.30
   6  -6   0    1.78    0.30
  -6  -6   0    1.70    0.34
  -6  -6   0    1.68    0.26
  -6  -6   0    1.90    0.33
  -6  -6   0    1.91    0.35
  -6   6   0    1.47    0.32
  -6   6   0    1.34    0.26
  -6   6   0    2.04    0.38
   6   6   0    1.20    0.26
  -6   6   0    1.95    0.38
  -6   6   0    1.15    0.27
   6   6   0    1.68    0.28
  -7  -6   0    2.93    0.43
  -7  -6   0    2.50    0.39
  -7  -6   0    2.74    0.37
  -7  -6   0    3.08    0.36
   7  -6   0    3.17    0.35
   7  -6   0    2.64    0.43
   7  -6   0    2.20    0.34
  -7  -6   0    3.43    0.43
   7  -6   0    2.95    0.37
  -7  -6   0    3.33    0.40
  -7  -6   0    3.26    0.37
  -7   6   0    2.76    0.35
   7   6   0    2.85    0.34
  -7   6   0    3.23    0.46
  -7   6   0    2.45    0.36
  -7   6   0    2.61    0.34
  -7   6   0    3.53    0.47
  -8  -6   0   17.14    0.85
  -8  -6   0   16.78    0.88
   8  -6   0   17.88    0.82
  -8  -6   0   17.81    0.90
  -8  -6   0   16.93    0.75
  -8  -6   0   16.92    0.85
   8  -6   0   17.20    0.84
   8  -6   0   16.08    0.72
  -8  -6   0   15.89    0.74
  -8  -6   0   17.25    0.91
   8  -6   0   16.09    0.86
  -8   6   0   16.66    0.86
  -8   6   0   16.70    0.93
  -8   6   0   15.20    0.72
  -8   6   0   16.12    0.77
  -8   6   0   15.54    0.89
  -9  -6   0    1.21    0.41
  -9  -6   0    1.68    0.31
  -9  -6   0    1.35    0.32
  -9  -6   0    1.51    0.40
   9  -6   0    1.38    0.31
   9  -6   0    0.61    0.31
  -9  -6   0    1.34    0.39
   9  -6   0    1.68    0.30
  -9  -6   0    1.47    0.36
   9  -6   0    0.89    0.33
  -9  -6   0    0.69    0.35
  -9   6   0    0.97    0.40
  -9   6   0    1.16    0.36
  -9   6   0    0.98    0.27
  -9   6   0    1.26    0.42
  -9   6   0    1.71    0.33
  10  -6   0   33.91    1.38
 -10  -6   0   34.36    1.38
 -10  -6   0   35.84    1.38
 -10  -6   0   34.34    1.24
  10  -6   0   32.95    1.29
 -10  -6   0   34.74    1.25
  10  -6   0   36.15    1.15
 -10  -6   0   36.88    1.44
 -10  -6   0   35.36    1.26
 -10  -6   0   34.51    1.32
 -10  -6   0   35.37    1.41
 -10   6   0   35.26    1.38
 -10   6   0   36.08    1.31
 -10   6   0   34.18    1.18
 -10   6   0   35.30    1.43
 -11  -6   0   14.37    0.93
 -11  -6   0   14.25    0.81
 -11  -6   0   14.32    0.98
  11  -6   0   13.99    0.72
 -11  -6   0   14.24    0.90
 -11  -6   0   13.50    0.81
 -11  -6   0   14.71    0.79
 -11  -6   0   13.75    0.87
 -11  -6   0   14.41    0.76
  11  -6   0   14.26    0.82
 -11  -6   0   15.48    1.10
 -11  -6   0   14.23    0.98
  11  -6   0   14.02    0.91
 -11   6   0   13.74    1.00
 -11   6   0   13.69    0.72
 -11   6   0   13.85    0.91
 -11   6   0   14.15    0.87
  12  -6   0   10.27    0.79
 -12  -6   0    9.14    0.81
 -12  -6   0    9.55    0.75
 -12  -6   0   10.93    1.06
 -12  -6   0    9.80    1.11
 -12  -6   0    9.71    0.76
 -12  -6   0    9.29    0.79
 -12  -6   0    9.02    0.92
  12  -6   0   10.10    0.71
 -12  -6   0   10.59    1.01
 -12  -6   0    9.95    0.89
 -12  -6   0    9.79    0.68
 -12   6   0    9.15    0.68
 -12   6   0    8.64    0.81
 -12   6   0    9.77    1.01
 -13  -6   0    6.62    0.77
  13  -6   0    5.89    0.72
  13  -6   0    4.72    0.64
 -13  -6   0    5.63    0.63
 -13  -6   0    5.59    0.69
 -13  -6   0    7.24    0.76
 -13  -6   0    7.79    0.71
  13  -6   0    6.23    0.55
 -13  -6   0    6.70    0.83
 -13   6   0    5.33    0.67
 -13   6   0    6.21    0.66
 -13   6   0    7.66    0.86
 -13   6   0    7.62    0.84
 -14  -6   0   -0.02    0.43
  14  -6   0    1.30    0.49
 -14  -6   0    0.01    0.45
 -14  -6   0   -0.49    0.46
  14  -6   0    0.24    0.47
 -14  -6   0    0.78    0.42
 -14  -6   0    0.36    0.36
  14  -6   0   -0.01    0.50
 -14   6   0   -0.82    0.42
 -14   6   0    0.23    0.46
 -14   6   0   -0.76    0.38
 -14   6   0    0.32    0.76
  15  -6   0    0.81    0.54
 -15  -6   0    2.64    0.57
 -15  -6   0    0.75    0.42
 -15  -6   0    0.31    0.46
  15  -6   0    0.55    0.57
 -15  -6   0    0.37    0.53
 -15  -6   0    0.46    0.53
 -15   6   0    1.36    0.60
 -15   6   0    0.88    0.46
 -15   6   0    0.90    0.54
   0  -7   0   -0.01    0.21
   0  -7   0    0.01    0.21
   0  -7   0    0.20    0.19
   0  -7   0    0.40    0.12
   0  -7   0    0.09    0.23
   0   7   0   -0.03    0.27
   0   7   0    0.14    0.22
   0   7   0    0.36    0.21
   0   7   0    0.37    0.21
   1  -7   0    0.47    0.26
  -1  -7   0    0.22    0.21
   1  -7   0    0.25    0.12
  -1  -7   0    0.24    0.23
   1  -7   0    0.07    0.17
  -1  -7   0    0.04    0.22
   1  -7   0    0.21    0.23
  -1  -7   0    0.32    0.19
  -1  -7   0    0.22    0.12
   1  -7   0    0.10    0.22
  -1   7   0    0.03    0.20
  -1   7   0    0.22    0.12
  -1   7   0    0.21    0.28
   1   7   0    0.19    0.21
   1   7   0    0.03    0.21
  -1   7   0    0.13    0.20
   1   7   0   -0.34    0.26
   1   7   0    0.19    0.18
  -1   7   0    0.10    0.21
   2  -7   0   18.59    0.62
   2  -7   0   18.91    0.83
  -2  -7   0   19.01    0.92
  -2  -7   0   19.03    0.61
  -2  -7   0   18.75    0.74
  -2  -7   0   19.15    0.82
   2  -7   0   19.84    0.81
   2  -7   0   19.47    0.91
   2  -7   0   18.18    0.80
  -2  -7   0   19.01    0.82
   2   7   0   18.83    0.82
  -2   7   0   19.89    0.92
  -2   7   0   19.77    0.80
   2   7   0   20.76    0.76
   2   7   0   19.10    0.82
  -2   7   0   18.41    0.84
  -2   7   0   19.90    0.82
   2   7   0   19.49    0.64
  -2   7   0   19.31    0.64
   3  -7   0    3.60    0.40
  -3  -7   0    3.72    0.31
  -3  -7   0    3.83    0.41
   3  -7   0    4.18    0.44
   3  -7   0    4.35    0.32
  -3  -7   0    4.27    0.49
  -3  -7   0    3.55    0.37
   3  -7   0    3.67    0.43
  -3  -7   0    3.95    0.46
   3  -7   0    4.30    0.49
   3   7   0    4.34    0.41
  -3   7   0    4.24    0.47
  -3   7   0    3.75    0.33
   3   7   0    3.56    0.42
   3   7   0    4.33    0.45
  -3   7   0    3.91    0.40
  -3   7   0    3.74    0.46
  -3   7   0    3.60    0.45
   4  -7   0   31.46    1.15
   4  -7   0   31.86    0.96
  -4  -7   0   32.12    1.14
  -4  -7   0   32.38    1.15
   4  -7   0   32.06    1.14
  -4  -7   0   30.36    1.25
  -4  -7   0   31.11    1.04
   4  -7   0   31.11    1.21
   4  -7   0   31.84    1.10
  -4  -7   0   31.65    0.96
  -4   7   0   31.92    1.14
   4   7   0   31.70    1.12
   4   7   0   30.69    1.13
  -4   7   0   31.07    1.17
  -4   7   0   31.46    0.98
  -4   7   0   32.43    1.26
  -4   7   0   31.18    1.12
  -5  -7   0    7.68    0.50
   5  -7   0    8.75    0.60
  -5  -7   0    8.10    0.61
  -5  -7   0    8.35    0.49
   5  -7   0    8.50    0.63
  -5  -7   0    8.95    0.63
  -5  -7   0    8.88    0.66
   5  -7   0    7.55    0.61
   5  -7   0    8.38    0.47
   5  -7   0    8.08    0.59
   5   7   0    8.41    0.57
   5   7   0    8.25    0.56
  -5   7   0    8.02    0.48
  -5   7   0    7.77    0.62
  -5   7   0    7.73    0.63
  -5   7   0    8.29    0.55
  -5   7   0    7.94    0.69
   6  -7   0    2.30    0.37
   6  -7   0    1.44    0.34
  -6  -7   0    1.68    0.38
   6  -7   0    1.74    0.37
  -6  -7   0    1.67    0.30
   6  -7   0    1.69    0.35
  -6  -7   0    1.46    0.37
  -6  -7   0    2.12    0.38
  -6  -7   0    1.32    0.27
   6   7   0    1.56    0.34
  -6   7   0    1.26    0.27
   6   7   0    1.36    0.30
  -6   7   0    1.76    0.39
  -6   7   0    1.72    0.46
  -6   7   0    0.93    0.29
  -6   7   0    1.16    0.26
  -7  -7   0   48.80    1.76
   7  -7   0   49.48    1.69
   7  -7   0   51.11    1.62
  -7  -7   0   47.43    1.51
  -7  -7   0   50.55    1.51
   7  -7   0   50.69    1.70
  -7  -7   0   50.40    1.56
  -7  -7   0   50.51    1.75
   7  -7   0   52.00    1.55
  -7  -7   0   51.15    1.65
  -7  -7   0   50.13    1.65
  -7   7   0   50.30    1.55
  -7   7   0   50.57    1.71
  -7   7   0   51.34    1.78
  -7   7   0   51.26    1.71
   7   7   0   49.57    1.60
  -7   7   0   48.33    1.53
  -8  -7   0    0.05    0.26
  -8  -7   0    0.08    0.44
   8  -7   0   -0.09    0.28
  -8  -7   0   -0.11    0.40
   8  -7   0   -0.01    0.26
  -8  -7   0    0.20    0.35
  -8  -7   0   -0.02    0.34
   8  -7   0   -0.38    0.30
   8  -7   0    0.82    0.31
  -8  -7   0    0.28    0.27
  -8  -7   0    0.53    0.31
  -8   7   0   -0.20    0.29
  -8   7   0    0.76    0.45
  -8   7   0   -0.07    0.26
  -8   7   0   -0.05    0.25
  -8   7   0    0.19    0.42
   9  -7   0   -0.02    0.30
  -9  -7   0    0.37    0.43
  -9  -7   0    0.39    0.30
  -9  -7   0   -0.10    0.42
   9  -7   0   -0.40    0.28
   9  -7   0    0.06    0.30
  -9  -7   0   -0.13    0.30
  -9  -7   0    0.27    0.47
  -9  -7   0   -0.33    0.26
  -9  -7   0    0.82    0.42
  -9   7   0   -0.20    0.27
  -9   7   0   -0.01    0.32
  -9   7   0    0.25    0.47
  -9   7   0   -0.13    0.28
  -9   7   0   -0.09    0.47
 -10  -7   0    1.39    0.51
 -10  -7   0    2.30    0.42
  10  -7   0    1.74    0.40
 -10  -7   0    1.73    0.54
  10  -7   0    1.93    0.40
  10  -7   0    2.16    0.47
 -10  -7   0    2.26    0.37
 -10  -7   0    2.47    0.56
 -10  -7   0    3.12    0.52
 -10  -7   0    2.82    0.59
 -10  -7   0    2.45    0.42
 -10   7   0    2.44    0.44
 -10   7   0    2.35    0.58
 -10   7   0    1.92    0.46
 -10   7   0    2.09    0.40
  11  -7   0    2.29    0.52
 -11  -7   0    1.21    0.40
  11  -7   0    1.97    0.42
 -11  -7   0    2.96    0.68
 -11  -7   0    1.52    0.57
 -11  -7   0    1.83    0.43
 -11  -7   0    1.65    0.46
 -11  -7   0    1.56    0.52
  11  -7   0    1.66    0.42
 -11   7   0    2.19    0.48
 -11   7   0   -0.30    0.57
 -11   7   0    1.31    0.40
 -11   7   0    1.28    0.41
 -12  -7   0    2.16    0.46
  12  -7   0    2.55    0.48
 -12  -7   0    2.12    0.46
 -12  -7   0    2.50    0.56
 -12  -7   0    1.97    0.50
  12  -7   0    2.16    0.54
  12  -7   0    2.27    0.50
 -12  -7   0    2.48    0.50
 -12  -7   0    3.00    0.76
 -12  -7   0    2.15    0.44
 -12   7   0    2.57    0.48
 -12   7   0    2.55    0.53
 -12   7   0    2.01    0.50
 -12   7   0    2.07    0.70
 -13  -7   0   32.18    1.34
  13  -7   0   33.88    1.46
  13  -7   0   33.03    1.33
 -13  -7   0   34.59    1.43
 -13  -7   0   31.84    1.38
 -13  -7   0   32.49    1.43
 -13  -7   0   32.22    1.53
  13  -7   0   34.54    1.56
 -13   7   0   34.98    1.56
 -13   7   0   33.39    1.28
  14  -7   0   -0.06    0.48
 -14  -7   0   -0.05    0.38
  14  -7   0   -0.64    0.43
 -14  -7   0    0.69    0.47
 -14   7   0    0.14    0.45
 -14   7   0   -0.85    0.47
 -14   7   0    0.44    0.52
   0  -8   0    1.00    0.32
   0  -8   0    0.88    0.29
   0  -8   0    0.81    0.33
   0  -8   0    0.35    0.29
   0  -8   0    1.07    0.17
   0   8   0    1.06    0.35
   0   8   0    0.78    0.29
   0   8   0    0.85    0.28
   0   8   0    1.00    0.31
  -1  -8   0   54.65    1.91
   1  -8   0   55.62    1.43
   1  -8   0   55.03    1.73
  -1  -8   0   53.92    1.41
  -1  -8   0   54.19    1.71
  -1  -8   0   54.82    1.64
  -1  -8   0   55.37    1.73
   1  -8   0   56.93    1.69
   1  -8   0   55.75    1.73
   1  -8   0   54.54    1.89
  -1   8   0   55.90    1.72
  -1   8   0   54.26    1.76
   1   8   0   57.29    1.90
   1   8   0   57.28    1.63
   1   8   0   53.44    1.72
  -1   8   0   57.97    1.67
  -1   8   0   58.20    1.92
   1   8   0   54.70    1.74
   2  -8   0    2.22    0.42
   2  -8   0    1.93    0.32
   2  -8   0    2.04    0.39
  -2  -8   0    2.33    0.22
  -2  -8   0    2.11    0.41
  -2  -8   0    2.40    0.39
  -2  -8   0    2.78    0.41
   2  -8   0    2.28    0.24
   2  -8   0    1.89    0.37
  -2  -8   0    2.27    0.33
  -2   8   0    1.92    0.37
  -2   8   0    2.21    0.36
   2   8   0    2.16    0.38
  -2   8   0    3.26    0.52
   2   8   0    2.74    0.35
   2   8   0    2.27    0.39
  -2   8   0    2.26    0.37
  -2   8   0    1.90    0.23
   2   8   0    1.99    0.23
   3  -8   0   -0.06    0.29
  -3  -8   0    0.26    0.25
  -3  -8   0   -0.60    0.28
   3  -8   0   -0.02    0.29
  -3  -8   0   -0.02    0.16
   3  -8   0    0.21    0.16
   3  -8   0    0.37    0.26
  -3  -8   0   -0.01    0.21
   3  -8   0   -0.23    0.33
  -3  -8   0    0.83    0.31
  -3   8   0    0.45    0.18
   3   8   0    0.06    0.26
  -3   8   0    0.36    0.25
  -3   8   0    0.28    0.32
   3   8   0   -0.06    0.25
   3   8   0    0.30    0.24
  -3   8   0    0.50    0.30
  -3   8   0    0.08    0.27
  -4  -8   0    4.94    0.53
  -4  -8   0    4.61    0.57
   4  -8   0    3.81    0.48
   4  -8   0    3.76    0.37
  -4  -8   0    2.66    0.45
   4  -8   0    3.16    0.43
   4  -8   0    3.28    0.44
  -4  -8   0    3.57    0.33
   4  -8   0    4.23    0.48
  -4  -8   0    3.49    0.40
  -4   8   0    4.20    0.52
   4   8   0    4.02    0.48
   4   8   0    3.82    0.46
  -4   8   0    3.59    0.46
  -4   8   0    3.30    0.39
  -4   8   0    4.21    0.48
  -4   8   0    3.42    0.52
  -5  -8   0    2.80    0.31
   5  -8   0    1.99    0.38
   5  -8   0    2.65    0.47
  -5  -8   0    3.19    0.52
  -5  -8   0    2.72    0.36
   5  -8   0    2.70    0.45
  -5  -8   0    3.20    0.46
   5  -8   0    2.52    0.44
  -5  -8   0    3.41    0.49
  -5   8   0    2.12    0.29
  -5   8   0    2.65    0.48
  -5   8   0    2.63    0.40
   5   8   0    2.21    0.36
  -5   8   0    3.09    0.56
  -5   8   0    2.94    0.48
   5   8   0    2.65    0.37
   6  -8   0    6.67    0.68
  -6  -8   0    7.62    0.74
   6  -8   0    5.19    0.63
   6  -8   0    6.15    0.64
  -6  -8   0    6.80    0.53
  -6  -8   0    6.51    0.67
   6  -8   0    6.49    0.66
  -6  -8   0    6.36    0.54
  -6  -8   0    6.56    0.72
  -6   8   0    6.40    0.83
  -6   8   0    6.31    0.51
  -6   8   0    5.94    0.57
  -6   8   0    7.54    0.78
  -6   8   0    5.62    0.66
   6   8   0    6.82    0.62
   6   8   0    5.96    0.60
  -7  -8   0   22.33    1.13
   7  -8   0   20.51    1.04
  -7  -8   0   20.39    0.92
  -7  -8   0   21.24    1.06
   7  -8   0   21.19    1.07
  -7  -8   0   19.18    1.15
   7  -8   0   22.55    1.04
  -7  -8   0   20.60    0.92
  -7  -8   0   22.01    0.95
  -7  -8   0   20.43    1.10
  -7   8   0   19.69    1.16
   7   8   0   21.66    1.01
  -7   8   0   22.28    0.90
  -7   8   0   21.47    1.19
  -7   8   0   20.70    1.06
  -7   8   0   21.42    0.97
  -8  -8   0   22.27    1.13
  -8  -8   0   19.55    0.92
   8  -8   0   18.90    1.00
  -8  -8   0   18.07    0.98
  -8  -8   0   18.15    1.28
   8  -8   0   19.11    1.04
  -8  -8   0   20.42    0.94
   8  -8   0   21.13    1.04
  -8  -8   0   18.29    1.07
  -8   8   0   18.49    1.21
  -8   8   0   18.92    0.88
  -8   8   0   20.19    0.94
  -8   8   0   19.46    1.05
   8   8   0   20.10    0.98
   9  -8   0    0.68    0.37
   9  -8   0    0.86    0.46
  -9  -8   0    0.50    0.49
  -9  -8   0    0.39    0.40
   9  -8   0    0.91    0.39
  -9  -8   0    0.97    0.40
  -9  -8   0    0.57    0.54
  -9  -8   0    0.54    0.30
  -9   8   0    0.29    0.58
  -9   8   0    0.64    0.34
  -9   8   0    0.37    0.31
  -9   8   0    0.73    0.44
 -10  -8   0   -0.14    0.37
  10  -8   0    0.72    0.48
 -10  -8   0    0.06    0.30
 -10  -8   0    0.13    0.43
 -10  -8   0    0.76    0.60
 -10  -8   0    0.50    0.40
  10  -8   0    0.34    0.37
 -10  -8   0    0.21    0.53
 -10   8   0    0.06    0.33
 -10   8   0   -0.18    0.41
 -10   8   0   -0.17    0.36
 -11  -8   0    1.74    0.56
 -11  -8   0    0.72    0.65
  11  -8   0    1.33    0.53
  11  -8   0    1.32    0.46
 -11  -8   0    1.48    0.44
 -11  -8   0    1.60    0.53
 -11  -8   0    1.64    0.44
  11  -8   0    1.81    0.53
 -11   8   0    1.71    0.44
 -11   8   0    1.75    0.47
 -11   8   0    2.03    0.51
 -12  -8   0   15.19    1.14
  12  -8   0   15.29    1.10
  12  -8   0   16.16    1.07
 -12  -8   0   15.11    0.95
 -12  -8   0   14.01    1.01
 -12  -8   0   16.81    1.46
  12  -8   0   15.05    1.08
 -12  -8   0   14.16    0.97
 -12   8   0   13.76    1.04
 -12   8   0   13.53    0.92
 -12   8   0   14.27    1.16
 -13  -8   0    0.28    0.42
 -13  -8   0   -0.50    0.49
  13  -8   0    0.12    0.50
 -13  -8   0    0.15    0.54
 -13  -8   0   -0.37    0.48
 -13  -8   0    0.18    0.53
 -13   8   0   -0.09    0.45
 -13   8   0    0.22    0.49
 -13   8   0   -0.47    0.54
   0  -9   0    0.01    0.15
   0  -9   0    0.15    0.34
   0  -9   0    0.40    0.42
   0  -9   0   -0.14    0.30
   0  -9   0    0.25    0.26
   0   9   0   -0.30    0.28
   0   9   0    0.47    0.32
   0   9   0   -0.39    0.40
   0   9   0   -0.05    0.29
   1  -9   0   28.38    0.85
   1  -9   0   29.93    1.32
   1  -9   0   30.46    1.18
   1  -9   0   28.51    1.22
  -1  -9   0   31.56    1.27
  -1  -9   0   31.00    1.15
  -1  -9   0   28.00    1.18
  -1  -9   0   30.14    0.84
  -1  -9   0   30.46    1.35
   1  -9   0   28.44    1.22
   1   9   0   29.49    1.20
   1   9   0   32.13    1.38
  -1   9   0   27.84    0.89
   1   9   0   32.08    1.16
   1   9   0   31.15    1.22
  -1   9   0   29.52    1.24
  -1   9   0   30.95    1.41
  -1   9   0   29.22    1.19
  -2  -9   0   23.11    0.70
   2  -9   0   22.40    1.03
   2  -9   0   22.62    1.10
   2  -9   0   22.96    1.12
  -2  -9   0   22.67    1.08
   2  -9   0   23.03    0.73
  -2  -9   0   23.07    0.96
   2  -9   0   24.66    1.16
  -2  -9   0   21.28    1.02
  -2  -9   0   22.20    1.17
  -2   9   0   22.80    1.08
  -2   9   0   21.83    1.02
  -2   9   0   21.49    1.21
   2   9   0   23.29    1.03
   2   9   0   22.53    0.96
   2   9   0   22.87    1.03
  -2   9   0   24.43    0.75
   3  -9   0    7.63    0.75
   3  -9   0    9.12    0.83
  -3  -9   0    7.46    0.74
   3  -9   0    9.36    0.79
  -3  -9   0    7.99    0.43
   3  -9   0    8.72    0.69
   3  -9   0    8.44    0.46
  -3  -9   0    8.69    0.82
  -3  -9   0    8.26    0.60
  -3   9   0    8.51    0.48
   3   9   0    8.62    0.67
   3   9   0    8.59    0.69
  -3   9   0    8.41    0.66
  -3   9   0    9.53    0.75
  -3   9   0    9.43    0.92
  -3   9   0    7.89    0.75
   3   9   0    7.84    0.67
  -4  -9   0   14.68    0.97
  -4  -9   0   15.56    0.97
   4  -9   0   15.44    0.93
   4  -9   0   15.53    0.93
   4  -9   0   15.47    0.98
   4  -9   0   15.65    0.89
  -4  -9   0   14.83    0.79
  -4  -9   0   15.38    0.63
   4   9   0   16.37    0.88
  -4   9   0   13.58    1.08
  -4   9   0   15.32    0.93
  -4   9   0   16.06    0.68
  -4   9   0   16.23    0.95
   4   9   0   15.30    0.88
  -4   9   0   15.87    0.87
  -5  -9   0   14.77    0.79
   5  -9   0   15.54    0.96
  -5  -9   0   14.70    0.68
   5  -9   0   15.51    0.96
  -5  -9   0   15.30    1.00
   5  -9   0   14.97    0.98
  -5  -9   0   14.24    0.97
   5   9   0   15.73    0.88
  -5   9   0   14.83    0.97
   5   9   0   15.69    0.87
  -5   9   0   15.02    0.70
  -5   9   0   16.42    0.88
  -5   9   0   15.74    1.03
  -6  -9   0    6.62    0.78
  -6  -9   0    7.00    0.59
   6  -9   0    6.87    0.76
  -6  -9   0    7.47    0.64
  -6  -9   0    7.86    0.88
   6  -9   0    7.67    0.74
  -6   9   0    7.21    0.77
  -6   9   0    7.74    0.69
   6   9   0    7.33    0.72
  -6   9   0    8.49    0.59
   6   9   0    7.79    0.72
  -6   9   0    7.84    0.79
   7  -9   0   10.54    0.88
   7  -9   0    9.31    0.99
   7  -9   0    9.67    0.83
  -7  -9   0   10.64    0.89
  -7  -9   0   11.36    1.05
  -7  -9   0    9.71    0.72
  -7  -9   0   10.21    0.75
  -7   9   0   10.61    0.76
  -7   9   0   10.37    0.87
  -7   9   0   10.08    0.69
   7   9   0   10.56    0.80
  -8  -9   0    8.60    0.73
  -8  -9   0    6.80    0.85
  -8  -9   0    8.71    0.80
   8  -9   0    7.17    0.83
   8  -9   0    6.94    0.78
  -8  -9   0    7.41    0.69
  -8  -9   0    8.41    0.85
   8  -9   0    7.74    0.96
  -8   9   0    7.13    0.72
  -8   9   0    8.48    0.68
  -8   9   0    5.32    0.66
   8   9   0    7.56    0.77
  -9  -9   0    1.93    0.52
   9  -9   0    2.89    0.58
  -9  -9   0    2.49    0.40
  -9  -9   0    2.43    0.58
  -9  -9   0    3.13    0.51
   9  -9   0    2.53    0.63
   9  -9   0    1.20    0.51
  -9   9   0    2.79    0.49
  -9   9   0    2.64    0.61
  -9   9   0    1.97    0.42
 -10  -9   0    1.08    0.65
  10  -9   0    0.48    0.52
 -10  -9   0    0.06    0.43
 -10  -9   0   -0.68    0.47
  10  -9   0    0.76    0.62
 -10  -9   0    0.32    0.39
 -10  -9   0    1.54    0.64
 -10   9   0    0.34    0.49
 -10   9   0    0.06    0.44
 -10   9   0    0.59    0.44
  11  -9   0    0.48    0.55
  11  -9   0    0.67    0.66
 -11  -9   0    0.70    0.52
 -11  -9   0    0.32    0.76
 -11  -9   0    0.52    0.53
  11  -9   0    0.32    0.49
 -11  -9   0    0.69    0.43
 -11   9   0    0.51    0.46
 -11   9   0    0.79    0.53
 -11   9   0    0.00    0.45
  12  -9   0    0.88    0.58
 -12  -9   0    0.78    0.49
 -12  -9   0    0.00    0.53
  12  -9   0    0.00    0.49
 -12  -9   0   -0.16    0.48
 -12  -9   0    0.81    0.56
 -12   9   0    0.34    0.55
 -12   9   0    0.74    0.50
 -12   9   0    0.01    0.47
   0 -10   0   33.08    1.30
   0 -10   0   31.49    1.48
   0 -10   0   31.71    0.87
   0  10   0   33.41    1.32
   0  10   0   34.04    1.37
   0  10   0   32.50    1.34
  -1 -10   0   17.23    0.92
  -1 -10   0   17.51    1.08
   1 -10   0   17.92    0.95
   1 -10   0   17.46    1.10
  -1 -10   0   17.92    1.14
   1 -10   0   17.10    0.58
   1  10   0   16.83    0.95
  -1  10   0   18.05    1.03
  -1  10   0   16.84    1.02
  -1  10   0   15.14    0.95
   1  10   0   18.77    1.01
   1  10   0   17.17    0.97
   2 -10   0    0.87    0.42
  -2 -10   0    1.65    0.39
  -2 -10   0    1.75    0.48
   2 -10   0    0.82    0.41
  -2 -10   0    0.96    0.53
  -2  10   0    0.88    0.41
   2  10   0    1.18    0.45
   2  10   0    1.35    0.42
  -2  10   0    0.30    0.40
   2  10   0    1.20    0.39
  -2  10   0    1.12    0.48
  -3 -10   0    0.16    0.19
   3 -10   0   -0.04    0.34
  -3 -10   0    0.59    0.36
  -3 -10   0    0.10    0.48
   3 -10   0    0.07    0.36
   3  10   0   -0.28    0.36
  -3  10   0   -0.66    0.46
  -3  10   0   -0.24    0.34
   3  10   0   -0.19    0.41
  -3  10   0    0.91    0.43
  -3  10   0    0.44    0.21
  -4 -10   0    2.25    0.43
   4 -10   0    2.69    0.50
  -4 -10   0    2.45    0.29
   4 -10   0    2.22    0.50
  -4 -10   0    0.95    0.61
   4  10   0    2.02    0.49
  -4  10   0    2.61    0.49
   4  10   0    1.56    0.42
  -4  10   0    2.33    0.33
  -4  10   0    2.45    0.49
  -4  10   0    2.00    0.57
   5 -10   0   14.27    1.00
  -5 -10   0   11.28    0.81
  -5 -10   0   12.75    0.64
  -5 -10   0   12.86    1.00
   5  10   0   12.57    0.89
  -5  10   0   14.01    0.91
  -5  10   0   13.01    0.69
   5  10   0   15.09    0.92
  -6 -10   0    6.06    0.64
   6 -10   0    8.12    0.88
   6 -10   0    6.78    0.87
  -6 -10   0    5.90    0.75
  -6 -10   0    6.73    0.72
  -6  10   0    7.10    0.81
   6  10   0    8.66    0.85
   6  10   0    7.25    0.78
  -6  10   0    6.97    0.77
  -6  10   0    6.53    0.65
  -7 -10   0    1.78    0.57
   7 -10   0    1.54    0.54
  -7 -10   0    1.37    0.43
  -7 -10   0    1.19    0.44
  -7 -10   0    1.94    0.34
   7 -10   0    1.58    0.50
  -7  10   0    1.58    0.45
   7  10   0    1.34    0.49
  -7  10   0    1.98    0.42
  -7  10   0    1.84    0.55
  -8 -10   0    0.56    0.58
  -8 -10   0    0.69    0.47
   8 -10   0   -0.43    0.46
  -8 -10   0    0.11    0.50
   8 -10   0    0.87    0.52
  -8 -10   0   -0.14    0.32
  -8 -10   0    0.02    0.41
  -8  10   0    0.35    0.56
  -8  10   0    0.64    0.38
   8  10   0    0.13    0.48
  -8  10   0   -0.41    0.42
  -9 -10   0    2.04    0.65
  -9 -10   0    2.62    0.44
   9 -10   0    1.64    0.58
  -9 -10   0    2.83    0.57
   9 -10   0    2.63    0.58
  -9 -10   0    2.72    0.64
  -9  10   0    2.73    0.63
  -9  10   0    2.17    0.53
  -9  10   0    3.26    0.61
 -10 -10   0    1.65    0.60
 -10 -10   0    1.73    0.53
 -10 -10   0    0.55    0.42
  10 -10   0    1.30    0.57
  10 -10   0    0.51    0.54
 -10  10   0    2.00    0.55
 -10  10   0    1.23    0.57
 -10  10   0   -0.01    0.52
   0 -11   0    0.06    0.37
   0 -11   0   -0.61    0.44
   0  11   0    0.45    0.59
   0  11   0   -0.41    0.37
  -1 -11   0    2.34    0.53
   1 -11   0    2.25    0.51
  -1 -11   0    2.33    0.62
   1 -11   0    2.36    0.60
   1  11   0    2.62    0.53
  -1  11   0    3.07    0.68
   1  11   0    2.73    0.64
  -1  11   0    2.78    0.57
   1  11   0    3.81    0.65
   2 -11   0   10.02    0.89
   2 -11   0    9.41    0.98
  -2 -11   0    7.57    0.93
  -2 -11   0    8.01    0.85
  -2  11   0    9.51    0.94
   2  11   0    9.09    0.92
   2  11   0    9.93    0.86
   2  11   0   10.13    1.07
  -2  11   0    8.54    0.86
  -3 -11   0   17.42    1.24
  -3 -11   0   18.48    1.09
   3 -11   0   18.10    1.17
   3 -11   0   18.32    1.11
  -3  11   0   20.08    1.14
  -3  11   0   17.62    1.19
   3  11   0   18.73    1.10
   3  11   0   15.97    1.16
   3  11   0   19.92    1.17
   4 -11   0   17.14    1.13
   4 -11   0   16.16    1.13
  -4 -11   0   17.73    1.05
  -4 -11   0   15.35    1.18
  -4  11   0   15.29    1.17
  -4  11   0   16.47    0.70
   4  11   0   15.65    1.05
   4  11   0   16.01    1.11
  -4  11   0   17.68    1.09
  -5 -11   0    0.47    0.51
  -5 -11   0    0.14    0.28
   5 -11   0    0.61    0.51
   5 -11   0    0.43    0.47
  -5 -11   0    0.77    0.43
  -5  11   0   -0.32    0.43
  -5  11   0    0.45    0.33
  -5  11   0   -0.14    0.51
   5  11   0   -1.03    0.40
  -6 -11   0    4.70    0.39
   6 -11   0    4.54    0.72
  -6 -11   0    5.28    0.78
  -6 -11   0    5.13    0.65
   6 -11   0    4.33    0.67
  -6  11   0    4.84    0.52
  -6  11   0    4.28    0.69
  -6  11   0    3.63    0.72
   7 -11   0    8.73    1.08
   7 -11   0    7.14    0.88
  -7 -11   0    7.77    0.79
  -7 -11   0    7.21    0.61
  -7 -11   0    8.20    1.08
  -7  11   0    7.47    0.79
  -7  11   0    7.08    0.80
   7  11   0    7.50    0.82
  -7  11   0    7.07    0.87
   8 -11   0   -0.46    0.50
  -8 -11   0    0.06    0.37
  -8 -11   0   -0.17    0.51
  -8 -11   0   -0.18    0.63
   8 -11   0    0.92    0.55
  -8  11   0    0.09    0.60
   8  11   0   -0.94    0.54
  -8  11   0   -0.22    0.44
  -8  11   0   -0.06    0.52
   0 -12   0    3.54    0.68
   0 -12   0    3.61    0.71
   0  12   0    4.30    0.65
   0  12   0    3.00    0.71
  -1 -12   0    2.69    0.62
   1 -12   0    1.65    0.64
  -1 -12   0    3.53    0.70
   1 -12   0    2.59    0.62
   1  12   0    2.03    0.56
   1  12   0    1.80    0.57
  -1  12   0    0.77    0.55
  -1  12   0    2.25    0.59
   2 -12   0   30.71    1.52
  -2 -12   0   28.16    1.66
   2 -12   0   32.59    1.66
  -2 -12   0   32.39    1.49
   2  12   0   33.08    1.51
   2  12   0   30.76    1.56
  -2  12   0   30.58    1.51
  -2  12   0   32.33    1.58
   3 -12   0   -0.21    0.49
  -3 -12   0   -0.14    0.61
  -3 -12   0    0.23    0.55
  -3  12   0    1.01    0.58
   3  12   0    0.31    0.50
  -3  12   0    0.70    0.59
   3  12   0    0.71    0.56
   4 -12   0    9.48    1.13
  -4 -12   0    8.91    1.06
  -4 -12   0    6.14    0.86
   4 -12   0    9.02    1.09
  -4  12   0    7.69    0.87
   4  12   0    7.98    0.98
  -4  12   0    6.29    0.88
   4  12   0    8.31    1.04
  -5 -12   0    3.77    0.81
  -5 -12   0    5.67    0.76
   5 -12   0    5.13    0.84
   5 -12   0    5.93    0.85
   5  12   0    4.52    0.76
   5  12   0    4.92    0.80
  -5  12   0    5.14    0.77
  -5  12   0    4.99    0.87
 -17   0   1   10.99    0.96
  17   0  -1   11.26    0.88
  17   0  -1   10.91    1.05
 -17   0   1    9.79    1.06
 -17   0   1    9.26    0.75
 -16   0   1   -0.17    0.48
  16   0  -1    0.24    0.38
 -16   0   1   -0.12    0.48
  16   0  -1   -0.05    0.42
 -16   0   1   -0.09    0.32
 -16   0   1   -0.07    0.39
 -16   0   1   -0.61    0.46
 -15   0   1   30.18    1.34
 -15   0   1   32.13    1.09
 -15   0   1   31.57    1.42
  15   0  -1   27.61    1.46
  15   0  -1   30.28    1.19
 -15   0   1   31.80    1.25
  14   0  -1   -0.13    0.27
  14   0  -1   -0.32    0.31
 -14   0   1    0.42    0.35
 -14   0   1   -0.10    0.31
 -14   0   1   -0.11    0.32
 -14   0   1    0.26    0.25
 -13   0   1    0.15    0.41
 -13   0   1   -0.22    0.46
 -13   0   1    0.28    0.27
 -13   0   1   -0.01    0.23
  13   0  -1    0.24    0.25
  13   0  -1    0.13    0.28
 -13   0   1   -0.20    0.32
 -13   0   1    0.19    0.25
 -12   0   1   -0.18    0.18
 -12   0   1   -0.21    0.22
 -12   0   1   -0.19    0.22
 -12   0   1   -0.31    0.33
  12   0  -1   -0.01    0.25
 -12   0   1    0.01    0.25
 -12   0   1   -0.38    0.30
  12   0  -1    0.25    0.21
 -11   0   1    5.02    0.49
 -11   0   1    3.67    0.45
  11   0  -1    4.10    0.39
  11   0  -1    3.04    0.39
 -11   0   1    4.66    0.53
 -11   0   1    4.46    0.38
 -11   0   1    3.90    0.40
 -11   0   1    4.83    0.60
 -10   0   1    0.14    0.19
 -10   0   1   -0.02    0.21
  10   0  -1    0.18    0.15
 -10   0   1   -0.18    0.24
 -10   0   1   -0.14    0.23
 -10   0   1   -0.14    0.17
 -10   0   1   -0.11    0.13
  10   0  -1    0.08    0.20
   9   0  -1   65.39    1.89
   9   0  -1   68.89    1.76
  -9   0   1   64.30    1.87
  -9   0   1   69.06    1.96
  -9   0   1   66.24    1.75
   9   0  -1   69.87    1.90
   9   0  -1   67.32    1.84
  -9   0   1   68.25    1.89
  -9   0   1   63.98    1.91
  -9   0   1   68.91    1.85
   8   0  -1    0.30    0.15
  -8   0   1    0.13    0.13
   8   0  -1    0.19    0.13
  -8   0   1    0.08    0.13
  -8   0   1    0.04    0.13
   8   0  -1    0.05    0.12
  -8   0   1    0.00    0.16
   8   0  -1    0.13    0.15
  -8   0   1    0.05    0.15
  -8   0   1    0.00    0.10
  -7   0   1  104.64    2.70
  -7   0   1  103.70    2.67
  -7   0   1  110.24    2.72
  -7   0   1  105.27    2.59
   7   0  -1  101.26    2.68
   7   0  -1  111.29    2.71
   7   0  -1  107.53    2.72
   7   0  -1  108.90    2.60
   6   0  -1    0.13    0.10
  -6   0   1   -0.06    0.11
  -6   0   1   -0.06    0.10
  -6   0   1    0.04    0.12
   6   0  -1    0.04    0.10
   6   0  -1    0.04    0.09
   6   0  -1   -0.03    0.11
  -6   0   1   -0.04    0.09
  -5   0   1  349.19    7.81
  -5   0   1  332.42    8.11
  -5   0   1  313.92    7.75
  -5   0   1  326.74    7.66
   5   0  -1  338.82    7.76
  -5   0   1  340.24    7.68
   5   0  -1  331.54    7.65
   5   0  -1  340.57    7.69
   5   0  -1  330.60    8.02
   4   0  -1   -0.01    0.07
   4   0  -1    0.12    0.06
  -4   0   1   -0.12    0.08
  -4   0   1    0.00    0.06
  -4   0   1    0.03    0.08
  -4   0   1    0.11    0.06
   4   0  -1    0.22    0.07
  -3   0   1    1.82    0.15
  -3   0   1    1.72    0.16
   3   0  -1    1.96    0.15
  -3   0   1    1.81    0.13
   3   0  -1    1.89    0.13
   3   0  -1    1.94    0.12
  -3   0   1    1.93    0.12
   3   0  -1    1.97    0.15
  -2   0   1   -0.06    0.05
   2   0  -1   -0.06    0.05
  -2   0   1   -0.12    0.04
   2   0  -1   -0.10    0.02
   2   0  -1   -0.09    0.05
  -2   0   1   -0.08    0.05
   2   0  -1   -0.12    0.04
  -2   0   1   -0.04    0.05
   2   0  -1   -0.05    0.05
  -2   0   1   -0.05    0.03
   2   0   1   -0.27    0.04
  -2   0  -1   -0.31    0.06
  -2   0  -1   -0.31    0.02
  -2   0  -1   -0.33    0.05
   2   0   1   -0.31    0.03
  -2   0  -1   -0.31    0.05
   2   0   1   -0.36    0.05
  -2   0  -1   -0.34    0.03
   2   0   1   -0.29    0.05
  -3   0  -1   -0.15    0.03
  -3   0  -1    0.24    0.10
   3   0   1   -0.01    0.06
   3   0   1   -0.21    0.06
   3   0   1   -0.09    0.05
  -3   0  -1   -0.11    0.06
  -3   0  -1   -0.13    0.05
  -4   0  -1    0.05    0.09
  -4   0  -1   -0.02    0.09
  -4   0  -1   -0.11    0.06
   4   0   1   -0.10    0.06
  -4   0  -1   -0.09    0.06
   4   0   1   -0.13    0.08
   4   0   1   -0.03    0.10
  -4   0  -1   -0.08    0.05
  -5   0  -1  617.57   14.48
  -5   0  -1  624.39   14.43
   5   0   1  649.64   14.69
  -5   0  -1  618.13   14.78
  -5   0  -1  652.67   14.75
  -5   0  -1  615.68   15.31
   5   0   1  637.88   14.69
  -6   0  -1    0.39    0.14
  -6   0  -1    0.05    0.13
   6   0   1    0.02    0.12
   6   0   1    0.13    0.10
  -6   0  -1    0.05    0.11
   6   0   1    0.15    0.12
  -6   0  -1    0.09    0.08
  -6   0  -1    0.10    0.10
   7   0   1   37.43    1.12
  -7   0  -1   37.91    1.13
  -7   0  -1   34.92    1.11
  -7   0  -1   35.51    1.08
   7   0   1   35.76    1.07
  -7   0  -1   36.78    0.97
   7   0   1   38.83    1.13
  -8   0  -1    0.05    0.14
   8   0   1    0.10    0.13
  -8   0  -1   -0.05    0.15
  -8   0  -1    0.15    0.16
   8   0   1    0.14    0.13
  -8   0  -1    0.16    0.13
   8   0   1    0.07    0.15
   9   0   1    0.46    0.17
   9   0   1    0.22    0.14
  -9   0  -1    0.06    0.18
   9   0   1    0.11    0.16
  -9   0  -1    0.05    0.11
  -9   0  -1    0.44    0.17
  -9   0  -1    0.37    0.17
  -9   0  -1    0.02    0.14
 -10   0  -1   -0.17    0.12
  10   0   1   -0.06    0.20
 -10   0  -1   -0.07    0.19
 -10   0  -1    0.21    0.22
  10   0   1    0.04    0.18
  10   0   1    0.13    0.18
 -10   0  -1   -0.06    0.15
 -10   0  -1   -0.08    0.19
  11   0   1   45.14    1.45
  11   0   1   44.12    1.43
 -11   0  -1   44.64    1.44
 -11   0  -1   44.08    1.24
 -11   0  -1   46.96    1.49
  11   0   1   42.19    1.48
 -11   0  -1   48.64    1.57
 -11   0  -1   45.30    1.51
 -11   0  -1   45.86    1.45
 -12   0  -1   -0.25    0.30
 -12   0  -1   -0.32    0.29
 -12   0  -1   -0.18    0.21
  12   0   1    0.03    0.23
 -12   0  -1    0.06    0.28
 -12   0  -1   -0.06    0.18
 -12   0  -1    0.18    0.27
  12   0   1    0.10    0.23
 -13   0  -1   -0.27    0.30
 -13   0  -1    0.87    0.41
 -13   0  -1   -0.32    0.27
  13   0   1   -0.11    0.25
 -13   0  -1    0.15    0.30
  13   0   1   -0.30    0.25
 -13   0  -1    0.39    0.25
 -13   0  -1    0.35    0.42
 -13   0  -1    0.07    0.19
 -14   0  -1    0.25    0.28
 -14   0  -1    0.50    0.35
 -14   0  -1    0.14    0.35
 -14   0  -1    0.08    0.22
  14   0   1   -0.02    0.29
  14   0   1    0.09    0.33
 -14   0  -1   -0.14    0.30
  15   0   1    0.36    0.34
 -15   0  -1   -0.27    0.35
 -15   0  -1   -0.03    0.34
 -15   0  -1    0.27    0.37
 -15   0  -1   -0.07    0.25
 -15   0  -1   -0.50    0.44
  16   0   1   -0.42    0.46
 -16   0  -1   -0.49    0.28
 -16   0  -1   -0.17    0.40
  16   0   1   -0.57    0.37
 -16   0  -1   -1.12    0.40
 -16   0  -1   -0.45    0.49
 -16   0  -1   -0.18    0.41
 -17   0  -1    9.65    0.69
 -17   0  -1   10.84    1.01
  17   0   1    9.92    0.92
 -17   0  -1    8.16    1.00
  17   0   1   10.90    1.08
 -17   0  -1    9.37    0.96
 -17  -1   1   -0.08    0.48
 -17  -1   1    0.08    0.34
  17  -1  -1   -0.77    0.42
  17  -1  -1    0.95    0.49
 -17  -1   1   -0.37    0.46
 -17   1   1    0.85    0.48
 -17   1   1    0.14    0.50
  17   1  -1    0.18    0.53
 -17   1   1   -0.17    0.40
 -16  -1   1    3.22    0.64
 -16  -1   1    5.17    0.58
  16  -1  -1    3.54    0.50
 -16  -1   1    3.13    0.59
 -16  -1   1    2.55    0.53
 -16  -1   1    4.36    0.61
  16  -1  -1    3.12    0.59
 -16   1   1    3.71    0.45
 -16   1   1    3.15    0.55
 -16   1   1    3.51    0.63
  16   1  -1    2.74    0.57
 -16   1   1    4.36    0.64
 -15  -1   1    1.50    0.33
 -15  -1   1    0.83    0.38
 -15  -1   1    0.95    0.43
 -15  -1   1    1.39    0.46
  15  -1  -1    0.72    0.37
 -15  -1   1    0.73    0.42
  15  -1  -1    1.09    0.34
 -15   1   1    0.84    0.45
  15   1  -1    0.34    0.35
  15   1  -1    0.86    0.42
 -15   1   1    0.53    0.30
 -15   1   1    1.63    0.47
 -15   1   1    0.40    0.39
 -14  -1   1   26.89    1.10
 -14  -1   1   26.25    1.23
 -14  -1   1   26.99    0.97
  14  -1  -1   27.25    1.05
 -14  -1   1   27.65    1.18
  14  -1  -1   28.03    1.25
 -14  -1   1   26.69    1.06
 -14   1   1   27.08    0.97
 -14   1   1   26.82    1.20
  14   1  -1   25.91    1.20
 -14   1   1   25.56    1.22
  14   1  -1   28.16    1.07
 -14   1   1   26.16    1.09
 -13  -1   1   -0.22    0.24
  13  -1  -1   -0.25    0.28
 -13  -1   1   -0.05    0.27
 -13  -1   1    0.81    0.43
 -13  -1   1    0.14    0.20
  13  -1  -1    0.09    0.35
  13  -1  -1    0.29    0.25
 -13  -1   1    0.19    0.40
 -13  -1   1    0.29    0.29
 -13   1   1   -0.02    0.28
 -13   1   1    0.42    0.24
 -13   1   1    0.54    0.30
  13   1  -1    0.11    0.25
  13   1  -1    0.31    0.32
 -13   1   1   -0.12    0.29
 -13   1   1    0.54    0.43
 -13   1   1    0.25    0.42
  12  -1  -1    4.87    0.55
 -12  -1   1    5.26    0.54
  12  -1  -1    6.02    0.61
  12  -1  -1    5.39    0.46
 -12  -1   1    5.76    0.53
 -12  -1   1    6.03    0.43
 -12  -1   1    6.30    0.69
 -12  -1   1    5.92    0.51
 -12  -1   1    6.20    0.64
 -12   1   1    5.46    0.42
  12   1  -1    5.65    0.47
 -12   1   1    5.72    0.62
 -12   1   1    5.87    0.57
 -12   1   1    6.21    0.63
 -12   1   1    5.69    0.52
  12   1  -1    4.43    0.54
 -12   1   1    4.48    0.54
 -11  -1   1   22.48    1.03
  11  -1  -1   22.21    0.96
 -11  -1   1   22.74    0.99
 -11  -1   1   24.30    0.99
 -11  -1   1   22.58    0.81
  11  -1  -1   23.28    0.85
 -11  -1   1   22.82    0.94
  11  -1  -1   23.69    0.95
 -11   1   1   23.84    0.87
 -11   1   1   22.81    0.98
 -11   1   1   22.42    0.79
  11   1  -1   24.49    0.97
 -11   1   1   21.80    1.00
  11   1  -1   22.33    0.85
 -11   1   1   23.23    1.00
 -11   1   1   23.08    0.95
  10  -1  -1   11.93    0.61
  10  -1  -1   11.39    0.53
 -10  -1   1   10.87    0.60
  10  -1  -1   11.14    0.50
  10  -1  -1   11.01    0.64
 -10  -1   1   10.94    0.62
 -10  -1   1   11.22    0.69
 -10  -1   1   11.73    0.52
 -10  -1   1   11.68    0.57
 -10  -1   1   12.03    0.64
 -10   1   1   11.97    0.65
 -10   1   1   12.23    0.68
  10   1  -1   11.39    0.55
 -10   1   1   10.71    0.50
 -10   1   1   12.30    0.63
 -10   1   1   11.58    0.67
  10   1  -1   10.49    0.60
 -10   1   1   12.37    0.57
  -9  -1   1    0.43    0.25
   9  -1  -1    0.49    0.15
  -9  -1   1    0.61    0.20
   9  -1  -1    0.47    0.16
  -9  -1   1    0.68    0.17
   9  -1  -1    0.31    0.18
  -9  -1   1    0.73    0.22
   9  -1  -1    0.56    0.21
  -9  -1   1    0.75    0.20
   9   1  -1    0.49    0.19
  -9   1   1    0.55    0.17
  -9   1   1    0.22    0.15
  -9   1   1    0.41    0.16
  -9   1   1    0.42    0.19
   9   1  -1    0.56    0.17
  -9   1   1    0.46    0.22
  -9   1   1    0.23    0.19
   8  -1  -1    8.66    0.50
  -8  -1   1    8.73    0.47
   8  -1  -1    9.06    0.42
  -8  -1   1    8.75    0.39
   8  -1  -1    9.00    0.40
  -8  -1   1    8.93    0.47
  -8  -1   1    8.75    0.51
   8  -1  -1    8.63    0.45
  -8  -1   1    9.68    0.45
   8   1  -1    9.05    0.48
  -8   1   1    8.95    0.50
  -8   1   1    9.00    0.43
   8   1  -1    8.70    0.43
  -8   1   1    8.87    0.39
  -8   1   1    8.87    0.48
  -8   1   1    8.64    0.49
  -8   1   1    9.34    0.51
   7  -1  -1   41.41    1.25
   7  -1  -1   42.37    1.19
  -7  -1   1   41.11    1.14
  -7  -1   1   43.33    1.21
  -7  -1   1   43.24    1.21
  -7  -1   1   39.91    1.21
   7  -1  -1   42.37    1.13
  -7   1   1   42.12    1.13
  -7   1   1   42.03    1.20
  -7   1   1   42.62    1.26
  -7   1   1   40.85    1.22
   7   1  -1   42.51    1.21
   7   1  -1   42.97    1.21
  -6  -1   1  113.16    2.87
   6  -1  -1   96.50    2.87
  -6  -1   1  119.06    2.88
   6  -1  -1  111.06    2.80
   6  -1  -1  116.69    2.73
   6  -1  -1  113.37    2.84
  -6  -1   1  115.28    2.74
  -6  -1   1  115.77    2.82
  -6  -1   1  117.43    2.78
   6   1  -1  114.97    2.78
  -6   1   1  114.63    2.84
  -6   1   1  115.67    2.83
  -6   1   1  110.91    2.83
  -6   1   1  116.23    2.87
   5  -1  -1    0.09    0.09
  -5  -1   1    0.22    0.09
   5  -1  -1    0.19    0.12
  -5  -1   1    0.18    0.12
   5  -1  -1    0.00    0.08
  -5  -1   1    0.10    0.12
  -5  -1   1    0.03    0.08
  -5   1   1    0.03    0.08
  -5   1   1    0.07    0.08
   5   1  -1    0.13    0.10
   5   1  -1    0.20    0.10
  -5   1   1    0.17    0.10
  -5   1   1    0.07    0.07
  -5   1   1    0.15    0.11
   4  -1  -1    1.61    0.14
  -4  -1   1    1.60    0.15
  -4  -1   1    1.45    0.14
   4  -1  -1    1.62    0.20
   4  -1  -1    1.61    0.15
  -4  -1   1    1.58    0.20
   4  -1  -1    1.69    0.14
  -4  -1   1    1.62    0.16
  -4   1   1    1.84    0.17
  -4   1   1    1.64    0.14
  -4   1   1    1.65    0.20
   4   1  -1    1.68    0.16
  -4   1   1    1.78    0.15
   4   1  -1    1.51    0.15
   3  -1  -1   52.66    1.28
  -3  -1   1   54.71    1.36
   3  -1  -1   53.78    1.35
  -3  -1   1   48.64    1.31
  -3  -1   1   55.46    1.38
  -3  -1   1   54.57    1.35
  -3  -1   1   53.65    1.30
   3  -1  -1   53.71    1.33
  -3   1   1   52.39    1.29
   3   1  -1   52.61    1.29
   3   1  -1   54.39    1.39
  -3   1   1   53.85    1.36
  -3   1   1   49.56    1.33
  -3   1   1   53.02    1.35
  -2  -1   1  101.62    2.33
  -2  -1   1   96.31    2.30
   2  -1  -1   98.56    2.37
  -2  -1   1   98.26    2.24
   2  -1  -1   95.46    2.26
   2  -1  -1  100.15    2.29
   2  -1  -1   99.51    2.30
   2   1  -1   95.10    2.30
   2   1  -1   92.59    2.32
  -2   1   1   97.00    2.37
   2   1  -1   95.20    2.23
  -2   1   1   93.90    2.29
  -2   1   1   96.19    2.26
  -2   1   1   94.08    2.29
  -1  -1   1    1.77    0.11
   1  -1  -1    2.05    0.11
  -1  -1   1    1.97    0.12
  -1  -1   1    1.78    0.12
   1  -1  -1    1.95    0.12
  -1  -1   1    1.69    0.11
   1  -1  -1    2.12    0.11
  -1   1   1    2.05    0.11
  -1   1   1    1.91    0.11
   1   1  -1    2.00    0.12
  -1   1   1    1.78    0.09
   1   1  -1    1.89    0.12
  -1   1   1    2.06    0.12
  -1   1   1    2.13    0.11
   1   1  -1    1.82    0.12
   0  -1  -1  335.85    8.21
   0  -1  -1  343.10    8.70
   0  -1   1  361.98    8.34
   0   1  -1  348.76    8.09
   0   1  -1  372.51    8.72
   0   1   1  355.22    8.26
   0   1  -1  368.99    8.32
   0   1   1  360.46    8.26
   1  -1   1   38.76    0.93
  -1  -1  -1   36.78    0.90
  -1  -1  -1   36.31    0.92
   1  -1   1   36.48    0.93
  -1  -1  -1   39.45    0.90
  -1  -1  -1   37.51    0.98
   1  -1   1   36.84    0.98
   1  -1   1   36.52    0.92
  -1  -1  -1   37.06    0.92
   1  -1   1   36.95    0.90
   1   1   1   35.18    0.91
  -1   1  -1   36.33    0.93
  -1   1  -1   35.37    0.92
   1   1   1   38.17    0.92
   1   1   1   36.37    0.90
  -1   1  -1   37.09    0.98
  -1   1  -1   36.02    0.90
  -1   1  -1   36.51    0.92
   2  -1   1  152.75    3.62
  -2  -1  -1  160.19    3.63
   2  -1   1  152.11    3.64
  -2  -1  -1  158.37    3.82
  -2  -1  -1  157.44    3.60
   2  -1   1  161.29    3.82
  -2  -1  -1  158.94    3.62
   2  -1   1  152.92    3.64
   2  -1   1  161.49    3.57
  -2   1  -1  156.07    3.57
   2   1   1  157.81    3.60
  -2   1  -1  154.89    3.82
   2   1   1  149.02    3.82
  -2   1  -1  157.20    3.65
  -2   1  -1  160.06    3.62
   3  -1   1  216.06    4.86
  -3  -1  -1  214.96    4.80
  -3  -1  -1  207.01    4.85
   3  -1   1  198.17    4.83
  -3  -1  -1  220.36    5.10
   3  -1   1  207.86    4.87
  -3  -1  -1  219.95    4.82
   3  -1   1  200.36    5.09
   3  -1   1  197.57    4.77
   3   1   1  216.53    4.83
  -3   1  -1  206.89    4.76
  -3   1  -1  218.11    4.89
   3   1   1  213.23    4.80
  -3   1  -1  206.27    4.88
  -3   1  -1  208.67    4.84
  -3   1  -1  196.73    5.08
   4  -1   1   69.78    1.70
  -4  -1  -1   68.25    1.67
   4  -1   1   69.84    1.58
   4  -1   1   65.21    1.69
  -4  -1  -1   67.13    1.77
  -4  -1  -1   61.71    1.65
  -4  -1  -1   68.85    1.62
   4  -1   1   69.81    1.76
   4  -1   1   69.65    1.68
  -4   1  -1   67.45    1.58
  -4   1  -1   66.82    1.69
  -4   1  -1   60.58    1.68
   4   1   1   64.17    1.67
   4   1   1   62.70    1.77
  -4   1  -1   69.06    1.77
  -4   1  -1   70.84    1.71
  -5  -1  -1   95.14    2.46
  -5  -1  -1  102.01    2.60
   5  -1   1  106.83    2.51
   5  -1   1  101.62    2.47
   5  -1   1  102.62    2.37
   5  -1   1   99.78    2.59
  -5  -1  -1  101.03    2.40
  -5  -1  -1  104.13    2.47
  -5  -1  -1  101.19    2.50
   5  -1   1   99.15    2.49
  -5   1  -1  103.01    2.36
   5   1   1   97.29    2.46
   5   1   1  102.30    2.60
  -5   1  -1   98.09    2.49
  -5   1  -1  100.04    2.51
  -5   1  -1  100.43    2.48
  -5   1  -1  102.16    2.60
  -6  -1  -1  239.44    5.75
   6  -1   1  250.78    5.72
  -6  -1  -1  256.72    6.14
   6  -1   1  237.44    5.86
  -6  -1  -1  244.85    5.75
  -6  -1  -1  266.56    5.85
  -6  -1  -1  242.95    5.86
  -6  -1  -1  245.36    5.90
   6  -1   1  254.54    5.87
   6  -1   1  247.61    6.12
   6   1   1  250.04    6.14
  -6   1  -1  247.23    5.88
  -6   1  -1  249.10    5.92
   6   1   1  240.49    5.82
  -6   1  -1  255.14    6.14
  -6   1  -1  254.87    5.72
  -6   1  -1  256.92    5.87
   7  -1   1  141.45    3.49
   7  -1   1  142.96    3.45
  -7  -1  -1  141.72    3.34
   7  -1   1  142.78    3.31
  -7  -1  -1  134.65    3.34
  -7  -1  -1  141.26    3.50
  -7  -1  -1  138.17    3.45
   7  -1   1  142.99    3.60
  -7  -1  -1  143.58    3.46
  -7  -1  -1  148.79    3.62
   7   1   1  137.73    3.45
  -7   1  -1  136.57    3.50
  -7   1  -1  135.53    3.46
  -7   1  -1  149.60    3.62
  -7   1  -1  134.66    3.49
   7   1   1  145.74    3.61
  -8  -1  -1   15.57    0.62
   8  -1   1   16.23    0.62
  -8  -1  -1   17.09    0.67
   8  -1   1   16.03    0.51
  -8  -1  -1   16.19    0.53
  -8  -1  -1   15.66    0.54
   8  -1   1   15.80    0.67
  -8  -1  -1   16.83    0.65
   8  -1   1   16.24    0.64
  -8  -1  -1   16.01    0.67
  -8   1  -1   15.88    0.64
   8   1   1   16.31    0.66
  -8   1  -1   15.74    0.51
  -8   1  -1   16.57    0.66
  -8   1  -1   15.79    0.67
  -8   1  -1   16.18    0.67
   8   1   1   16.08    0.65
   9  -1   1   25.69    0.89
   9  -1   1   26.24    0.91
  -9  -1  -1   27.28    0.96
   9  -1   1   25.99    0.75
  -9  -1  -1   24.49    0.77
  -9  -1  -1   25.31    0.79
   9  -1   1   25.48    0.95
  -9  -1  -1   28.34    0.96
  -9  -1  -1   26.09    0.92
  -9  -1  -1   27.52    1.00
  -9  -1  -1   24.78    0.90
   9   1   1   25.43    0.93
  -9   1  -1   26.82    0.92
  -9   1  -1   27.60    0.97
  -9   1  -1   26.44    0.92
   9   1   1   26.38    0.92
  -9   1  -1   24.94    0.95
  -9   1  -1   25.22    0.79
 -10  -1  -1   15.32    0.58
 -10  -1  -1   16.07    0.71
  10  -1   1   16.43    0.70
 -10  -1  -1   14.63    0.76
  10  -1   1   15.10    0.74
 -10  -1  -1   13.41    0.71
 -10  -1  -1   14.44    0.68
 -10  -1  -1   15.86    0.73
 -10  -1  -1   14.78    0.57
  10  -1   1   14.56    0.67
  10   1   1   15.32    0.73
 -10   1  -1   15.07    0.54
 -10   1  -1   15.32    0.70
 -10   1  -1   14.66    0.73
  10   1   1   15.53    0.69
 -10   1  -1   15.63    0.70
 -10   1  -1   15.36    0.74
  11  -1   1  113.66    2.98
  11  -1   1  110.92    3.04
 -11  -1  -1  116.12    3.07
 -11  -1  -1  109.99    2.79
 -11  -1  -1  114.18    3.02
 -11  -1  -1  110.55    3.05
  11  -1   1  110.79    3.05
 -11  -1  -1  105.55    2.96
 -11  -1  -1  113.78    3.11
 -11  -1  -1  112.69    2.79
 -11   1  -1  113.40    3.01
  11   1   1  115.17    3.02
 -11   1  -1  115.38    3.05
 -11   1  -1  117.87    3.06
  11   1   1  110.81    3.05
 -11   1  -1  111.93    2.75
 -11   1  -1  112.17    3.07
  12  -1   1    1.05    0.27
 -12  -1  -1    1.59    0.36
  12  -1   1    1.47    0.33
 -12  -1  -1    1.47    0.22
 -12  -1  -1    0.85    0.33
  12  -1   1    0.81    0.30
 -12  -1  -1    0.65    0.33
 -12  -1  -1    1.20    0.28
 -12  -1  -1    1.26    0.37
 -12  -1  -1    0.76    0.25
 -12   1  -1    1.28    0.38
 -12   1  -1    1.05    0.30
  12   1   1    0.80    0.28
 -12   1  -1    1.41    0.22
 -12   1  -1    1.23    0.32
  12   1   1    1.18    0.30
 -12   1  -1    1.28    0.33
 -12   1  -1    1.05    0.36
  13  -1   1   15.91    0.88
  13  -1   1   15.95    0.91
 -13  -1  -1   14.88    0.82
  13  -1   1   15.95    0.80
 -13  -1  -1   15.26    0.85
 -13  -1  -1   16.07    1.03
 -13  -1  -1   16.35    0.90
 -13  -1  -1   15.98    0.65
 -13  -1  -1   15.15    0.93
 -13   1  -1   15.40    0.84
 -13   1  -1   15.74    0.93
  13   1   1   16.18    0.91
  13   1   1   15.61    0.80
 -13   1  -1   16.03    0.63
 -13   1  -1   16.13    0.86
 -13   1  -1   15.54    0.89
 -14  -1  -1    4.83    0.63
 -14  -1  -1    5.05    0.56
 -14  -1  -1    4.21    0.52
 -14  -1  -1    5.28    0.57
  14  -1   1    3.53    0.51
  14  -1   1    4.74    0.58
 -14  -1  -1    4.69    0.44
  14   1   1    5.68    0.69
  14   1   1    5.17    0.59
 -14   1  -1    5.40    0.58
 -14   1  -1    4.62    0.42
 -14   1  -1    3.25    0.55
 -14   1  -1    4.08    0.54
 -15  -1  -1   10.32    0.89
  15  -1   1    9.98    0.73
  15  -1   1    8.09    0.83
 -15  -1  -1    8.33    0.78
 -15  -1  -1    9.84    0.89
 -15  -1  -1   10.04    0.74
 -15  -1  -1   10.63    0.60
  15   1   1    9.65    0.78
 -15   1  -1    9.68    0.58
 -15   1  -1   10.61    0.95
 -15   1  -1    8.87    0.83
 -15   1  -1    8.62    0.86
 -15   1  -1    9.75    0.64
  16  -1   1    0.92    0.44
 -16  -1  -1    0.26    0.47
 -16  -1  -1    1.31    0.36
 -16  -1  -1    1.49    0.49
 -16  -1  -1    0.74    0.57
  16  -1   1    0.42    0.44
 -16   1  -1    1.10    0.47
 -16   1  -1    1.44    0.62
 -16   1  -1    0.54    0.49
  16   1   1    1.27    0.47
 -16   1  -1    1.49    0.35
  16   1   1    1.74    0.46
 -17  -1  -1   19.49    1.20
  17  -1   1   18.75    1.22
 -17  -1  -1   16.35    1.22
 -17  -1  -1   17.05    1.32
  17  -1   1   20.69    1.10
 -17  -1  -1   18.90    0.87
 -17   1  -1   17.35    1.22
 -17   1  -1   18.79    1.19
  17   1   1   18.01    1.08
  17   1   1   18.07    1.26
 -17   1  -1   18.80    1.36
 -17   1  -1   19.14    0.84
  17  -2  -1    1.51    0.48
 -17  -2   1    0.87    0.49
  17  -2  -1    0.97    0.46
 -17  -2   1    1.25    0.43
 -17  -2   1    0.29    0.53
 -17   2   1    0.46    0.55
 -17   2   1    0.84    0.44
  17   2  -1    0.49    0.60
 -17   2   1    1.75    0.59
  16  -2  -1    0.08    0.46
 -16  -2   1    0.04    0.35
  16  -2  -1    1.01    0.38
 -16  -2   1    0.73    0.50
 -16  -2   1    0.52    0.44
 -16  -2   1    0.65    0.55
 -16  -2   1    0.26    0.58
 -16   2   1    0.83    0.39
 -16   2   1    1.47    0.54
  16   2  -1    1.34    0.54
 -16   2   1    0.30    0.44
 -16   2   1   -0.08    0.44
 -15  -2   1   19.93    1.07
 -15  -2   1   23.67    1.11
 -15  -2   1   22.34    1.10
  15  -2  -1   21.17    1.19
 -15  -2   1   22.14    0.93
  15  -2  -1   22.40    1.00
 -15  -2   1   20.21    1.17
 -15   2   1   22.34    1.21
 -15   2   1   21.49    0.92
 -15   2   1   20.82    1.16
  15   2  -1   23.22    1.21
 -15   2   1   23.59    1.11
 -14  -2   1    4.89    0.54
 -14  -2   1    4.52    0.51
  14  -2  -1    4.51    0.55
 -14  -2   1    5.70    0.59
 -14  -2   1    2.92    0.47
  14  -2  -1    3.89    0.53
  14  -2  -1    4.67    0.57
 -14  -2   1    4.41    0.53
 -14   2   1    5.80    0.66
 -14   2   1    3.75    0.54
  14   2  -1    3.98    0.51
 -14   2   1    4.31    0.61
 -14   2   1    4.75    0.51
 -13  -2   1    3.36    0.45
 -13  -2   1    2.12    0.38
  13  -2  -1    4.33    0.51
 -13  -2   1    3.42    0.52
 -13  -2   1    3.65    0.47
  13  -2  -1    2.84    0.45
 -13  -2   1    3.41    0.45
  13  -2  -1    2.73    0.37
 -13  -2   1    2.67    0.54
  13  -2  -1    2.34    0.43
 -13  -2   1    3.92    0.57
 -13  -2   1    2.93    0.37
 -13   2   1    2.85    0.49
 -13   2   1    3.12    0.45
  13   2  -1    2.68    0.45
 -13   2   1    3.03    0.36
 -13   2   1    2.89    0.49
 -12  -2   1   10.03    0.67
  12  -2  -1    9.85    0.69
 -12  -2   1   10.85    0.66
 -12  -2   1    9.58    0.81
  12  -2  -1   10.09    0.59
  12  -2  -1    9.66    0.70
 -12  -2   1   10.14    0.57
 -12  -2   1   10.13    0.63
 -12  -2   1   10.26    0.71
 -12  -2   1   10.20    0.73
 -12   2   1   10.86    0.81
 -12   2   1   10.80    0.72
  12   2  -1    9.68    0.69
 -12   2   1    9.16    0.67
 -12   2   1    9.99    0.64
 -12   2   1   10.57    0.55
 -12   2   1    9.91    0.80
 -11  -2   1    7.80    0.61
  11  -2  -1    7.14    0.55
 -11  -2   1    7.40    0.46
 -11  -2   1    6.45    0.56
 -11  -2   1    7.89    0.68
  11  -2  -1    8.28    0.45
  11  -2  -1    7.15    0.48
  11  -2  -1    7.01    0.59
 -11  -2   1    7.50    0.54
 -11  -2   1    7.15    0.54
 -11  -2   1    7.33    0.55
 -11   2   1    7.21    0.56
 -11   2   1    7.47    0.45
 -11   2   1    6.32    0.66
  11   2  -1    8.02    0.58
 -11   2   1    7.37    0.63
 -11   2   1    7.63    0.56
 -11   2   1    7.51    0.59
 -10  -2   1    8.03    0.44
 -10  -2   1    7.62    0.61
  10  -2  -1    7.93    0.50
 -10  -2   1    7.17    0.54
  10  -2  -1    7.25    0.46
  10  -2  -1    7.85    0.43
 -10  -2   1    7.20    0.50
  10  -2  -1    7.98    0.57
 -10  -2   1    7.76    0.48
 -10   2   1    7.98    0.42
  10   2  -1    7.26    0.52
 -10   2   1    7.76    0.54
 -10   2   1    8.36    0.50
 -10   2   1    7.53    0.59
 -10   2   1    6.83    0.56
 -10   2   1    8.08    0.56
   9  -2  -1    0.23    0.18
  -9  -2   1    0.17    0.14
  -9  -2   1    0.43    0.23
  -9  -2   1    0.14    0.16
  -9  -2   1    0.19    0.23
  -9  -2   1    0.11    0.18
   9  -2  -1    0.01    0.15
   9  -2  -1    0.07    0.14
  -9  -2   1    0.09    0.18
   9  -2  -1    0.20    0.17
  -9   2   1    0.55    0.24
  -9   2   1    0.35    0.18
  -9   2   1    0.33    0.15
  -9   2   1    0.09    0.18
   9   2  -1    0.05    0.19
  -9   2   1    0.20    0.16
  -9   2   1    0.83    0.22
  -8  -2   1   28.34    0.93
  -8  -2   1   28.91    0.94
  -8  -2   1   27.95    1.02
   8  -2  -1   28.33    0.91
   8  -2  -1   26.74    0.99
  -8  -2   1   28.01    0.89
  -8  -2   1   27.83    0.87
   8  -2  -1   28.80    0.85
  -8  -2   1   27.24    0.99
  -8  -2   1   28.16    0.94
   8  -2  -1   29.12    0.94
  -8   2   1   29.00    0.85
  -8   2   1   29.43    1.01
   8   2  -1   28.56    0.94
  -8   2   1   28.50    0.93
  -8   2   1   29.22    0.98
  -8   2   1   28.74    0.99
   7  -2  -1    3.81    0.25
  -7  -2   1    4.00    0.26
  -7  -2   1    4.03    0.33
  -7  -2   1    3.61    0.34
   7  -2  -1    3.92    0.30
  -7  -2   1    3.86    0.29
  -7  -2   1    4.55    0.33
  -7  -2   1    3.70    0.30
   7  -2  -1    4.21    0.37
   7  -2  -1    4.24    0.28
  -7   2   1    4.08    0.25
  -7   2   1    3.90    0.30
   7   2  -1    3.88    0.34
  -7   2   1    4.73    0.39
  -7   2   1    4.16    0.32
  -7   2   1    3.83    0.33
  -6  -2   1   41.40    1.20
  -6  -2   1   42.29    1.25
  -6  -2   1   43.08    1.23
   6  -2  -1   40.46    1.18
   6  -2  -1   41.76    1.10
  -6  -2   1   41.21    1.14
   6  -2  -1   43.36    1.19
  -6  -2   1   43.82    1.17
   6  -2  -1   37.65    1.23
  -6  -2   1   42.68    1.16
  -6   2   1   42.90    1.26
  -6   2   1   42.87    1.20
   6   2  -1   41.40    1.16
  -6   2   1   41.81    1.21
  -6   2   1   41.89    1.11
  -6   2   1   41.18    1.21
   5  -2  -1   26.04    0.88
  -5  -2   1   26.93    0.81
  -5  -2   1   27.45    0.81
  -5  -2   1   28.48    0.90
  -5  -2   1   28.10    0.80
  -5  -2   1   26.57    0.86
  -5  -2   1   28.01    0.85
   5  -2  -1   28.97    0.84
   5  -2  -1   28.29    0.77
  -5   2   1   28.28    0.89
  -5   2   1   28.28    0.84
  -5   2   1   26.51    0.85
  -5   2   1   27.77    0.84
   5   2  -1   28.47    0.80
  -4  -2   1   85.57    2.04
  -4  -2   1   84.89    2.16
  -4  -2   1   85.13    2.12
   4  -2  -1   82.88    2.10
   4  -2  -1   86.91    2.16
  -4  -2   1   82.13    2.08
  -4  -2   1   86.77    2.18
   4  -2  -1   87.16    2.04
   4  -2  -1   85.08    2.16
  -4   2   1   84.05    2.10
  -4   2   1   87.26    2.12
  -4   2   1   87.82    2.18
   4   2  -1   82.64    2.14
  -4   2   1   77.69    2.06
  -3  -2   1   21.32    0.67
   3  -2  -1   21.43    0.61
  -3  -2   1   20.89    0.64
  -3  -2   1   20.30    0.63
   3  -2  -1   20.87    0.68
  -3  -2   1   21.54    0.59
  -3  -2   1   21.30    0.68
   3  -2  -1   21.19    0.64
  -3   2   1   21.44    0.61
  -3   2   1   24.96    0.68
   3   2  -1   21.41    0.67
  -3   2   1   20.15    0.67
  -3   2   1   20.90    0.65
  -3   2   1   22.87    0.64
   2  -2  -1    3.55    0.19
  -2  -2   1    3.69    0.21
  -2  -2   1    3.50    0.20
   2  -2  -1    3.43    0.19
   2  -2  -1    3.57    0.22
  -2  -2   1    4.08    0.21
   2  -2  -1    3.29    0.21
  -2  -2   1    3.51    0.16
   2   2  -1    3.69    0.21
   2   2  -1    3.51    0.20
  -2   2   1    3.66    0.22
  -2   2   1    3.56    0.21
  -2   2   1    3.34    0.17
   2   2  -1    3.67    0.21
  -2   2   1    3.70    0.21
   2   2  -1    3.66    0.21
  -1  -2   1    6.92    0.29
   1  -2  -1    7.55    0.29
  -1  -2   1    7.63    0.25
   1  -2  -1    8.15    0.29
   1  -2  -1    8.27    0.24
   1  -2  -1    7.72    0.32
  -1  -2   1    8.42    0.32
  -1  -2   1    7.84    0.27
   1   2  -1    7.89    0.25
  -1   2   1    7.95    0.33
  -1   2   1    7.88    0.24
  -1   2   1    7.51    0.30
   1   2  -1    7.66    0.32
  -1   2   1    7.55    0.29
   1   2  -1    7.50    0.27
   0  -2   1   26.41    0.67
   0  -2   1   26.27    0.71
   0  -2  -1   27.23    0.72
   0  -2   1   27.21    0.68
   0  -2  -1   26.51    0.71
   0  -2  -1   24.98    0.78
   0  -2  -1   26.74    0.70
   0  -2   1   26.16    0.73
   0   2  -1   27.36    0.67
   0   2  -1   23.48    0.73
   0   2  -1   26.43    0.68
   0   2   1   27.48    0.78
   0   2   1   27.43    0.71
   0   2  -1   28.01    0.78
   0   2  -1   26.39    0.71
   0   2   1   25.87    0.70
   1  -2   1   14.45    0.46
  -1  -2  -1   14.50    0.44
   1  -2   1   15.09    0.44
   1  -2   1   14.59    0.42
  -1  -2  -1   14.72    0.43
  -1  -2  -1   14.26    0.45
   1  -2   1   14.60    0.44
  -1  -2  -1   15.00    0.39
  -1   2  -1   14.86    0.43
   1   2   1   15.31    0.44
  -1   2  -1   14.08    0.42
   1   2   1   14.32    0.43
  -1   2  -1   14.87    0.50
  -1   2  -1   13.74    0.43
   2  -2   1  381.95    8.70
   2  -2   1  388.50    8.90
  -2  -2  -1  405.13    8.88
  -2  -2  -1  371.69    8.63
  -2  -2  -1  378.55    8.68
   2  -2   1  367.58    8.68
   2  -2   1  377.30    9.09
  -2   2  -1  365.33    8.60
  -2   2  -1  381.84    8.67
   2   2   1  382.18    8.58
  -2   2  -1  385.75    8.61
   2   2   1  394.12    8.72
  -2   2  -1  335.24    8.70
  -2   2  -1  367.26    9.09
   2   2   1  384.53    8.64
   3  -2   1  557.25   13.02
  -3  -2  -1  587.55   12.73
  -3  -2  -1  547.65   12.79
   3  -2   1  557.11   12.76
  -3  -2  -1  597.50   13.35
  -3  -2  -1  541.82   12.95
   3  -2   1  544.41   12.93
  -3   2  -1  583.20   12.66
   3   2   1  537.80   12.66
  -3   2  -1  549.10   12.77
  -3   2  -1  557.01   12.86
  -3   2  -1  517.09   13.15
  -3   2  -1  555.90   13.73
  -4  -2  -1   20.05    0.68
   4  -2   1   20.52    0.67
   4  -2   1   19.69    0.63
   4  -2   1   19.97    0.64
  -4  -2  -1   21.37    0.62
  -4  -2  -1   19.79    0.63
  -4  -2  -1   19.40    0.61
  -4  -2  -1   20.35    0.61
   4  -2   1   19.72    0.55
   4  -2   1   21.33    0.68
  -4   2  -1   20.18    0.66
  -4   2  -1   20.64    0.65
  -4   2  -1   21.35    0.69
  -4   2  -1   19.63    0.56
  -4   2  -1   20.05    0.67
   5  -2   1   38.79    0.95
   5  -2   1   36.53    1.10
   5  -2   1   39.83    1.07
   5  -2   1   39.15    1.08
  -5  -2  -1   35.80    1.07
  -5  -2  -1   36.64    1.01
  -5  -2  -1   36.91    1.11
   5  -2   1   36.60    1.10
  -5  -2  -1   37.98    1.05
  -5  -2  -1   37.36    1.04
  -5   2  -1   38.58    1.11
  -5   2  -1   38.13    1.09
   5   2   1   36.71    1.12
  -5   2  -1   37.23    1.11
  -5   2  -1   36.80    0.96
  -5   2  -1   36.36    1.07
   6  -2   1  241.08    5.57
  -6  -2  -1  231.39    5.57
  -6  -2  -1  232.34    5.47
   6  -2   1  231.08    5.57
  -6  -2  -1  233.88    5.57
   6  -2   1  241.06    5.58
   6  -2   1  237.90    5.81
  -6  -2  -1  247.86    5.84
  -6  -2  -1  239.01    5.50
  -6  -2  -1  234.48    5.60
  -6  -2  -1  229.68    5.55
   6  -2   1  231.75    5.39
  -6   2  -1  230.36    5.60
   6   2   1  234.99    5.82
  -6   2  -1  231.04    5.58
  -6   2  -1  230.99    5.58
  -6   2  -1  231.90    5.81
  -7  -2  -1    3.25    0.28
  -7  -2  -1    3.09    0.26
   7  -2   1    2.94    0.28
   7  -2   1    3.04    0.26
  -7  -2  -1    2.68    0.23
   7  -2   1    3.04    0.20
  -7  -2  -1    3.12    0.31
   7  -2   1    2.79    0.33
  -7  -2  -1    2.70    0.34
  -7  -2  -1    3.15    0.31
  -7   2  -1    3.13    0.21
   7   2   1    3.30    0.32
  -7   2  -1    3.09    0.30
  -7   2  -1    2.72    0.33
  -7   2  -1    3.25    0.31
  -7   2  -1    2.51    0.30
   7   2   1    3.23    0.30
   8  -2   1    6.75    0.45
  -8  -2  -1    6.74    0.47
   8  -2   1    6.84    0.39
  -8  -2  -1    6.70    0.45
  -8  -2  -1    7.15    0.45
   8  -2   1    7.34    0.42
  -8  -2  -1    7.05    0.40
   8  -2   1    6.37    0.31
  -8  -2  -1    6.47    0.36
  -8  -2  -1    6.62    0.42
  -8  -2  -1    6.58    0.34
  -8   2  -1    6.06    0.40
   8   2   1    7.64    0.45
  -8   2  -1    6.43    0.46
  -8   2  -1    6.30    0.44
   8   2   1    5.86    0.41
  -8   2  -1    7.26    0.45
  -9  -2  -1   24.09    0.86
  -9  -2  -1   24.38    0.76
   9  -2   1   25.30    0.88
  -9  -2  -1   24.59    0.89
  -9  -2  -1   23.89    0.79
   9  -2   1   24.76    0.72
   9  -2   1   23.27    0.93
  -9  -2  -1   24.44    0.91
  -9  -2  -1   24.31    0.95
   9  -2   1   22.79    0.87
  -9  -2  -1   24.59    0.91
   9   2   1   24.29    0.91
   9   2   1   24.21    0.88
  -9   2  -1   24.30    0.72
  -9   2  -1   24.09    0.94
  -9   2  -1   23.59    0.94
  -9   2  -1   23.96    0.89
 -10  -2  -1   53.09    1.49
 -10  -2  -1   55.00    1.72
  10  -2   1   51.53    1.62
 -10  -2  -1   55.54    1.67
  10  -2   1   54.46    1.41
 -10  -2  -1   51.96    1.58
 -10  -2  -1   53.63    1.47
 -10  -2  -1   53.89    1.66
  10  -2   1   55.42    1.61
  10  -2   1   50.78    1.67
 -10  -2  -1   55.74    1.62
 -10   2  -1   54.74    1.41
  10   2   1   54.33    1.63
 -10   2  -1   52.10    1.67
 -10   2  -1   56.00    1.65
 -10   2  -1   53.76    1.63
 -10   2  -1   53.99    1.69
  10   2   1   54.70    1.65
 -11  -2  -1    7.37    0.63
 -11  -2  -1   11.06    0.68
  11  -2   1    9.61    0.65
 -11  -2  -1    8.40    0.58
 -11  -2  -1    9.28    0.65
 -11  -2  -1    9.72    0.48
 -11  -2  -1    9.20    0.76
  11  -2   1   10.01    0.45
  11  -2   1    9.52    0.58
  11  -2   1   10.72    0.61
 -11   2  -1    9.54    0.62
 -11   2  -1    9.81    0.64
 -11   2  -1   10.30    0.71
 -11   2  -1    9.93    0.45
  11   2   1   11.14    0.65
  11   2   1    9.60    0.60
 -11   2  -1    7.43    0.62
 -12  -2  -1   68.02    1.85
 -12  -2  -1   70.00    2.08
  12  -2   1   69.67    2.05
 -12  -2  -1   68.30    2.02
 -12  -2  -1   73.10    2.23
  12  -2   1   69.31    1.79
  12  -2   1   68.55    2.05
  12  -2   1   65.89    2.11
 -12  -2  -1   67.89    2.12
 -12  -2  -1   69.33    1.90
 -12  -2  -1   69.07    2.10
 -12   2  -1   71.45    2.16
 -12   2  -1   71.00    2.08
  12   2   1   67.58    2.06
  12   2   1   68.28    2.08
 -12   2  -1   69.67    2.09
 -12   2  -1   69.38    2.15
 -12   2  -1   68.75    1.79
 -13  -2  -1    4.81    0.55
 -13  -2  -1    4.52    0.54
 -13  -2  -1    4.29    0.63
  13  -2   1    4.72    0.54
  13  -2   1    4.77    0.59
 -13  -2  -1    5.56    0.61
 -13  -2  -1    4.40    0.49
 -13  -2  -1    5.00    0.55
  13  -2   1    5.59    0.58
 -13  -2  -1    5.20    0.46
  13   2   1    5.65    0.64
 -13   2  -1    5.66    0.64
 -13   2  -1    3.42    0.46
 -13   2  -1    6.61    0.62
 -13   2  -1    5.35    0.40
  13   2   1    5.28    0.54
  14  -2   1    0.46    0.35
 -14  -2  -1    0.70    0.36
 -14  -2  -1    1.01    0.44
 -14  -2  -1    0.73    0.27
 -14  -2  -1    0.73    0.44
 -14  -2  -1    0.36    0.37
  14  -2   1    0.57    0.34
 -14   2  -1    0.44    0.33
 -14   2  -1    1.21    0.45
  14   2   1    0.52    0.33
  14   2   1    0.34    0.35
 -14   2  -1    0.59    0.37
 -14   2  -1    0.74    0.26
 -15  -2  -1    0.53    0.48
  15  -2   1   -0.11    0.37
  15  -2   1    0.09    0.38
 -15  -2  -1    0.54    0.28
 -15  -2  -1   -0.27    0.41
 -15  -2  -1    0.25    0.37
 -15  -2  -1    0.18    0.44
 -15   2  -1    0.62    0.26
 -15   2  -1    0.12    0.37
 -15   2  -1    0.69    0.51
 -16  -2  -1   22.96    1.35
  16  -2   1   23.58    1.30
 -16  -2  -1   25.15    1.33
 -16  -2  -1   23.94    0.96
  16  -2   1   22.02    1.14
 -16  -2  -1   23.46    1.14
 -16   2  -1   25.03    0.90
 -16   2  -1   23.93    1.33
 -16   2  -1   25.70    1.33
 -16   2  -1   24.19    1.38
 -17  -2  -1   -0.67    0.47
 -17  -2  -1    0.11    0.38
  17  -2   1    1.09    0.49
 -17  -2  -1    0.81    0.73
 -17  -2  -1    1.04    0.54
  17  -2   1    0.56    0.53
 -17   2  -1    0.35    0.74
 -17   2  -1    0.76    0.35
 -17   2  -1    0.31    0.55
 -17   2  -1    0.65    0.53
  17  -3  -1   -0.72    0.47
  17  -3  -1    0.45    0.49
 -17  -3   1    0.37    0.40
 -17  -3   1   -0.14    0.47
 -17  -3   1   -0.59    0.53
 -17   3   1    0.40    0.53
 -17   3   1   -0.30    0.52
 -17   3   1    0.95    0.44
 -16  -3   1    2.48    0.54
  16  -3  -1    2.49    0.51
 -16  -3   1    2.63    0.58
  16  -3  -1    1.64    0.53
 -16  -3   1    2.83    0.70
 -16  -3   1    2.59    0.70
 -16  -3   1    2.32    0.45
 -16   3   1    2.53    0.45
 -16   3   1    2.36    0.59
 -16   3   1    2.83    0.58
 -16   3   1    2.28    0.63
  15  -3  -1   15.16    0.83
 -15  -3   1   13.53    1.07
 -15  -3   1   15.42    0.85
 -15  -3   1   15.54    1.06
  15  -3  -1   15.22    1.01
  15  -3  -1   15.30    0.90
 -15  -3   1   14.18    1.08
 -15  -3   1   15.95    0.98
 -15   3   1   15.44    1.03
 -15   3   1   15.07    1.06
 -15   3   1   15.12    0.79
 -15   3   1   14.08    1.02
  14  -3  -1    2.30    0.39
 -14  -3   1    3.39    0.55
 -14  -3   1    4.00    0.51
 -14  -3   1    3.37    0.57
 -14  -3   1    2.16    0.50
 -14  -3   1    2.59    0.42
  14  -3  -1    1.97    0.38
 -14   3   1    1.91    0.47
 -14   3   1    2.87    0.39
 -14   3   1    2.05    0.46
 -14   3   1    3.03    0.51
  13  -3  -1    9.42    0.76
 -13  -3   1   10.30    0.89
  13  -3  -1   10.75    0.62
 -13  -3   1   10.20    0.69
 -13  -3   1    9.96    0.76
 -13  -3   1    8.37    0.75
 -13  -3   1    8.92    0.59
  13  -3  -1   10.44    0.65
 -13  -3   1    9.48    0.94
 -13  -3   1    9.51    0.75
 -13   3   1    9.87    0.57
 -13   3   1    9.15    0.74
 -13   3   1    9.71    0.73
 -13   3   1    9.49    0.79
 -12  -3   1    7.80    0.62
  12  -3  -1    8.03    0.68
 -12  -3   1    7.22    0.62
  12  -3  -1    7.58    0.52
 -12  -3   1    8.22    0.52
 -12  -3   1    8.78    0.88
 -12  -3   1    7.95    0.80
 -12  -3   1    8.41    0.67
 -12  -3   1    7.97    0.60
  12  -3  -1    7.58    0.55
 -12  -3   1    7.34    0.74
  12  -3  -1    7.43    0.64
 -12   3   1    7.35    0.66
 -12   3   1    8.06    0.66
 -12   3   1    8.14    0.52
 -12   3   1    8.52    0.63
 -12   3   1    7.84    0.74
 -12   3   1    6.92    0.83
  11  -3  -1    0.17    0.23
 -11  -3   1    0.12    0.22
 -11  -3   1   -0.32    0.26
 -11  -3   1    0.03    0.22
 -11  -3   1    0.38    0.20
 -11  -3   1    0.21    0.33
  11  -3  -1    0.24    0.24
 -11  -3   1    0.43    0.37
  11  -3  -1    0.53    0.30
 -11  -3   1    0.80    0.32
 -11  -3   1    0.09    0.29
 -11   3   1    0.68    0.27
 -11   3   1    0.24    0.27
 -11   3   1    0.17    0.23
 -11   3   1    0.28    0.28
 -11   3   1   -0.05    0.32
 -11   3   1    0.37    0.21
 -10  -3   1   39.83    1.46
 -10  -3   1   37.97    1.39
  10  -3  -1   40.27    1.30
  10  -3  -1   37.44    1.38
 -10  -3   1   42.72    1.33
  10  -3  -1   42.04    1.33
 -10  -3   1   38.61    1.30
 -10  -3   1   42.26    1.35
 -10  -3   1   40.42    1.27
 -10  -3   1   39.52    1.23
  10  -3  -1   41.12    1.20
 -10   3   1   42.32    1.40
 -10   3   1   43.86    1.45
 -10   3   1   42.81    1.33
 -10   3   1   41.34    1.43
 -10   3   1   42.55    1.21
 -10   3   1   40.31    1.38
   9  -3  -1  206.79    4.95
  -9  -3   1  198.75    4.93
   9  -3  -1  197.90    4.99
   9  -3  -1  196.39    4.76
   9  -3  -1  195.59    5.05
  -9  -3   1  199.32    5.05
  -9  -3   1  203.95    4.86
  -9  -3   1  199.37    4.99
  -9  -3   1  198.81    5.09
  -9  -3   1  203.24    4.83
  -9  -3   1  196.88    4.85
  -9   3   1  203.48    4.98
  -9   3   1  202.93    5.01
  -9   3   1  201.63    4.78
  -9   3   1  208.95    5.10
  -9   3   1  200.61    4.99
   8  -3  -1    4.15    0.35
   8  -3  -1    3.55    0.40
  -8  -3   1    3.71    0.35
  -8  -3   1    3.99    0.36
  -8  -3   1    3.71    0.33
  -8  -3   1    3.53    0.41
  -8  -3   1    3.74    0.31
   8  -3  -1    3.60    0.30
  -8  -3   1    3.86    0.34
  -8  -3   1    3.60    0.44
   8  -3  -1    3.45    0.32
  -8   3   1    3.50    0.37
  -8   3   1    4.20    0.36
  -8   3   1    3.28    0.36
  -8   3   1    3.30    0.29
  -8   3   1    4.73    0.43
   7  -3  -1    0.71    0.22
  -7  -3   1    0.81    0.20
  -7  -3   1    0.57    0.16
   7  -3  -1    0.93    0.16
   7  -3  -1    0.67    0.17
  -7  -3   1    0.79    0.19
  -7  -3   1    0.69    0.23
  -7  -3   1    0.79    0.21
   7  -3  -1    0.77    0.17
  -7  -3   1    0.43    0.15
  -7   3   1    0.54    0.17
  -7   3   1    0.65    0.15
  -7   3   1    0.63    0.19
  -7   3   1    0.76    0.21
  -7   3   1    0.86    0.20
  -6  -3   1   12.25    0.48
   6  -3  -1   12.55    0.45
   6  -3  -1   11.82    0.50
  -6  -3   1   12.40    0.58
  -6  -3   1   12.08    0.54
   6  -3  -1   12.50    0.59
   6  -3  -1   12.42    0.51
  -6  -3   1   12.23    0.50
  -6  -3   1   12.19    0.53
  -6   3   1   12.29    0.53
  -6   3   1   11.49    0.46
  -6   3   1   10.72    0.52
  -6   3   1   12.06    0.57
  -6   3   1   11.31    0.51
   5  -3  -1   57.72    1.61
  -5  -3   1   59.57    1.48
  -5  -3   1   57.93    1.63
   5  -3  -1   57.68    1.47
  -5  -3   1   59.29    1.60
  -5  -3   1   56.17    1.60
  -5  -3   1   54.46    1.55
  -5  -3   1   56.43    1.53
   5  -3  -1   58.16    1.55
   5  -3  -1   57.10    1.58
  -5   3   1   52.74    1.55
  -5   3   1   59.20    1.61
   5   3  -1   57.36    1.57
  -5   3   1   58.19    1.53
  -5   3   1   56.96    1.48
  -5   3   1   58.15    1.60
  -4  -3   1  322.80    7.65
   4  -3  -1  320.15    7.96
   4  -3  -1  334.15    7.66
  -4  -3   1  338.39    7.61
  -4  -3   1  332.09    7.49
   4  -3  -1  330.70    7.55
  -4  -3   1  326.25    8.01
   4  -3  -1  312.86    7.62
  -4  -3   1  325.67    7.67
   4   3  -1  325.51    7.66
  -4   3   1  345.30    7.64
   4   3  -1  327.59    7.66
  -4   3   1  326.94    7.61
  -4   3   1  321.49    7.56
  -4   3   1  322.80    7.67
  -4   3   1  331.09    7.99
  -3  -3   1  220.94    5.20
  -3  -3   1  219.17    5.23
  -3  -3   1  216.94    5.49
  -3  -3   1  227.24    5.22
   3  -3  -1  227.41    5.46
   3  -3  -1  225.86    5.17
   3  -3  -1  216.13    5.22
  -3  -3   1  220.69    5.10
   3  -3  -1  220.98    5.21
   3   3  -1  217.89    5.23
  -3   3   1  224.29    5.47
   3   3  -1  223.84    5.20
  -3   3   1  222.64    5.21
  -3   3   1  222.82    5.16
  -3   3   1  221.56    5.17
  -3   3   1  219.40    5.24
   2  -3  -1   52.63    1.34
   2  -3  -1   50.93    1.30
  -2  -3   1   49.51    1.32
  -2  -3   1   50.28    1.42
  -2  -3   1   47.58    1.25
   2  -3  -1   49.41    1.32
   2  -3  -1   50.34    1.40
  -2  -3   1   51.46    1.28
  -2  -3   1   52.95    1.34
   2  -3  -1   51.35    1.24
  -2   3   1   48.83    1.40
  -2   3   1   50.48    1.24
  -2   3   1   49.58    1.33
  -2   3   1   48.43    1.30
   2   3  -1   51.25    1.24
  -2   3   1   48.28    1.31
   2   3  -1   51.12    1.32
   2   3  -1   49.05    1.33
   2   3  -1   50.31    1.41
   1  -3  -1    7.73    0.33
  -1  -3   1    8.10    0.34
  -1  -3   1    7.90    0.29
  -1  -3   1    8.16    0.35
   1  -3  -1    7.55    0.37
   1  -3  -1    7.83    0.24
   1  -3  -1    7.75    0.33
  -1  -3   1    8.09    0.29
  -1  -3   1    7.48    0.38
   1   3  -1    7.94    0.37
  -1   3   1    7.52    0.37
   1   3  -1    7.30    0.34
   1   3  -1    8.18    0.29
   1   3  -1    7.75    0.29
  -1   3   1    7.66    0.33
  -1   3   1    7.79    0.25
  -1   3   1    6.97    0.33
   0  -3  -1   27.94    0.65
   0  -3   1   25.51    0.84
   0  -3   1   26.01    0.76
   0  -3  -1   26.06    0.76
   0  -3  -1   25.26    0.84
   0  -3   1   26.82    0.79
   0  -3  -1   26.14    0.76
   0  -3   1   28.22    0.72
   0  -3   1   26.00    0.72
   0   3  -1   27.12    0.84
   0   3  -1   27.25    0.72
   0   3   1   27.30    0.85
   0   3  -1   27.35    0.72
   0   3  -1   27.49    0.80
   0   3   1   27.13    0.75
   0   3   1   27.13    0.65
   0   3   1   25.93    0.77
   0   3  -1   24.87    0.76
   1  -3   1   29.11    0.83
   1  -3   1   29.22    0.93
   1  -3   1   29.83    0.84
  -1  -3  -1   31.17    0.84
  -1  -3  -1   30.42    0.94
   1  -3   1   30.42    0.80
   1  -3   1   31.06    0.88
  -1  -3  -1   31.51    0.74
  -1  -3  -1   31.38    0.86
   1   3   1   30.99    0.83
  -1   3  -1   29.13    0.80
  -1   3  -1   30.24    0.82
   1   3   1   31.08    0.75
  -1   3  -1   30.41    0.93
  -1   3  -1   29.82    0.88
   1   3   1   29.45    0.84
   1   3   1   29.96    0.86
   2  -3   1  248.62    5.91
  -2  -3  -1  248.28    5.59
   2  -3   1  244.92    5.63
  -2  -3  -1  251.62    5.54
   2  -3   1  237.15    5.54
   2  -3   1  240.14    5.56
  -2  -3  -1  225.23    5.90
  -2  -3  -1  244.94    5.59
   2   3   1  248.78    5.53
   2   3   1  231.41    5.58
  -2   3  -1  236.19    5.90
  -2   3  -1  240.94    5.55
  -2   3  -1  233.22    5.58
  -2   3  -1  224.28    5.63
   2   3   1  239.18    5.59
  -3  -3  -1   12.99    0.47
   3  -3   1   13.49    0.49
   3  -3   1   12.45    0.51
  -3  -3  -1   12.76    0.48
   3  -3   1   13.31    0.53
   3  -3   1   14.00    0.46
  -3  -3  -1   12.68    0.46
   3  -3   1   13.09    0.44
  -3  -3  -1   12.93    0.45
   3   3   1   12.51    0.48
  -3   3  -1   13.18    0.50
  -3   3  -1   12.85    0.51
  -3   3  -1   13.51    0.54
  -4  -3  -1  165.66    4.14
  -4  -3  -1  163.35    3.87
   4  -3   1  165.50    4.13
   4  -3   1  158.83    3.94
   4  -3   1  154.16    3.93
  -4  -3  -1  164.00    3.91
   4  -3   1  165.43    3.84
   4  -3   1  168.21    3.92
  -4  -3  -1  169.28    3.91
  -4  -3  -1  167.35    3.92
  -4   3  -1  165.42    4.15
  -4   3  -1  162.80    3.97
  -4   3  -1  168.02    3.93
  -4   3  -1  161.70    3.94
   4   3   1  161.72    3.89
   4   3   1  160.60    3.90
   5  -3   1    5.43    0.38
   5  -3   1    5.95    0.33
  -5  -3  -1    6.35    0.38
   5  -3   1    6.34    0.37
  -5  -3  -1    5.39    0.31
  -5  -3  -1    5.87    0.35
  -5  -3  -1    6.19    0.34
   5  -3   1    6.02    0.34
   5  -3   1    5.37    0.27
  -5  -3  -1    5.72    0.32
  -5   3  -1    5.71    0.35
  -5   3  -1    5.76    0.36
  -5   3  -1    5.75    0.37
   5   3   1    5.59    0.33
  -5   3  -1    6.06    0.38
   6  -3   1    5.55    0.27
  -6  -3  -1    5.39    0.38
  -6  -3  -1    4.90    0.36
  -6  -3  -1    5.19    0.32
  -6  -3  -1    5.33    0.34
   6  -3   1    5.67    0.35
   6  -3   1    4.73    0.33
  -6  -3  -1    5.13    0.33
   6  -3   1    4.93    0.39
   6  -3   1    4.74    0.35
  -6   3  -1    4.89    0.38
  -6   3  -1    5.37    0.37
  -6   3  -1    5.19    0.36
  -6   3  -1    5.13    0.28
   7  -3   1    5.29    0.41
  -7  -3  -1    5.57    0.37
  -7  -3  -1    5.58    0.36
  -7  -3  -1    5.56    0.35
  -7  -3  -1    5.21    0.38
   7  -3   1    5.70    0.36
   7  -3   1    5.86    0.39
   7  -3   1    5.70    0.27
  -7  -3  -1    5.22    0.43
  -7   3  -1    5.76    0.40
  -7   3  -1    5.72    0.42
  -7   3  -1    5.27    0.29
  -7   3  -1    5.33    0.39
  -7   3  -1    5.43    0.42
  -8  -3  -1   23.78    0.87
  -8  -3  -1   26.31    0.87
   8  -3   1   23.48    0.91
   8  -3   1   23.70    0.88
  -8  -3  -1   23.81    0.84
  -8  -3  -1   24.83    0.94
   8  -3   1   23.47    0.71
   8  -3   1   23.92    0.85
  -8  -3  -1   24.14    0.81
  -8  -3  -1   25.25    0.92
  -8  -3  -1   24.04    0.87
  -8   3  -1   23.94    0.93
  -8   3  -1   24.52    0.73
  -8   3  -1   24.45    0.93
  -8   3  -1   22.76    0.88
  -8   3  -1   22.24    0.88
  -9  -3  -1   52.12    1.59
  -9  -3  -1   50.46    1.60
  -9  -3  -1   49.53    1.54
  -9  -3  -1   50.70    1.44
   9  -3   1   48.91    1.54
  -9  -3  -1   50.57    1.42
   9  -3   1   48.79    1.58
   9  -3   1   54.16    1.53
  -9  -3  -1   49.70    1.48
  -9  -3  -1   50.70    1.55
  -9  -3  -1   52.58    1.51
   9  -3   1   49.67    1.33
  -9   3  -1   53.00    1.62
  -9   3  -1   50.61    1.55
  -9   3  -1   50.80    1.34
  -9   3  -1   49.11    1.56
  -9   3  -1   52.15    1.58
 -10  -3  -1   16.69    0.73
 -10  -3  -1   17.18    0.90
 -10  -3  -1   16.25    0.65
 -10  -3  -1   15.78    0.80
 -10  -3  -1   18.20    0.91
  10  -3   1   16.91    0.77
 -10  -3  -1   16.59    0.71
 -10  -3  -1   17.21    0.78
  10  -3   1   16.99    0.62
  10  -3   1   17.13    0.75
  10  -3   1   15.89    0.82
 -10  -3  -1   17.29    0.77
 -10   3  -1   16.10    0.83
 -10   3  -1   16.61    0.59
 -10   3  -1   16.98    0.78
 -10   3  -1   16.67    0.79
 -10   3  -1   16.26    0.80
 -11  -3  -1   22.43    1.09
  11  -3   1   20.02    0.96
 -11  -3  -1   21.28    0.83
  11  -3   1   22.16    0.91
  11  -3   1   20.46    0.90
  11  -3   1   21.04    0.70
 -11  -3  -1   20.60    0.98
 -11  -3  -1   20.42    0.86
 -11  -3  -1   20.49    0.76
 -11  -3  -1   20.11    0.92
 -11  -3  -1   21.08    0.94
 -11  -3  -1   20.33    0.95
 -11   3  -1   21.21    0.96
 -11   3  -1   21.87    1.02
 -11   3  -1   20.31    0.70
 -11   3  -1   21.85    0.95
 -11   3  -1   20.24    0.91
  12  -3   1    7.25    0.66
 -12  -3  -1    7.19    0.81
 -12  -3  -1    6.10    0.62
 -12  -3  -1    5.63    0.64
  12  -3   1    7.53    0.44
 -12  -3  -1    6.58    0.47
 -12  -3  -1    5.41    0.68
  12  -3   1    5.88    0.60
  12  -3   1    7.23    0.58
 -12  -3  -1    5.96    0.60
 -12  -3  -1    6.39    0.71
 -12  -3  -1    6.75    0.55
 -12   3  -1    7.01    0.41
 -12   3  -1    6.57    0.64
 -12   3  -1    7.48    0.61
 -12   3  -1    6.22    0.65
 -12   3  -1    7.43    0.78
 -13  -3  -1    7.25    0.73
 -13  -3  -1    7.06    0.51
  13  -3   1    6.83    0.66
 -13  -3  -1    7.39    0.69
  13  -3   1    8.09    0.64
 -13  -3  -1    6.19    0.64
 -13  -3  -1    6.98    0.62
 -13  -3  -1    6.23    0.78
  13  -3   1    7.42    0.48
 -13  -3  -1    6.50    0.76
 -13  -3  -1    7.55    0.78
 -13   3  -1    7.34    0.66
 -13   3  -1    7.10    0.72
 -13   3  -1    6.04    0.67
 -13   3  -1    7.33    0.46
 -14  -3  -1    0.70    0.51
 -14  -3  -1   -0.26    0.52
 -14  -3  -1    0.42    0.41
 -14  -3  -1   -0.05    0.36
 -14  -3  -1    0.59    0.30
 -14  -3  -1   -0.14    0.30
  14  -3   1   -0.13    0.34
  14  -3   1    0.64    0.31
 -14   3  -1    0.08    0.26
 -14   3  -1   -0.04    0.45
 -14   3  -1   -0.06    0.36
 -14   3  -1    0.29    0.34
 -15  -3  -1    1.25    0.35
 -15  -3  -1    1.45    0.49
 -15  -3  -1    1.36    0.53
  15  -3   1    0.30    0.37
 -15  -3  -1    0.59    0.40
  15  -3   1    0.80    0.39
 -15  -3  -1    1.95    0.61
 -15   3  -1    0.53    0.48
 -15   3  -1    0.98    0.43
 -15   3  -1    1.35    0.59
 -15   3  -1    1.15    0.31
 -16  -3  -1    1.86    0.59
 -16  -3  -1    1.67    0.41
  16  -3   1    0.80    0.46
 -16  -3  -1    1.91    0.73
  16  -3   1    1.52    0.50
 -16  -3  -1    1.34    0.60
 -16   3  -1    1.97    0.56
 -16   3  -1    1.93    0.60
 -16   3  -1    2.23    0.35
 -16   3  -1    2.08    0.70
 -17  -3  -1    6.72    0.73
 -17  -3  -1    7.64    0.92
  17  -3   1    5.88    0.75
 -17  -3  -1    5.36    0.70
  17  -3   1    8.44    0.98
 -17   3  -1    6.81    0.82
 -17   3  -1    8.63    1.07
 -17   3  -1    7.09    0.63
 -16  -4   1    0.08    0.73
 -16  -4   1    1.30    0.46
 -16  -4   1    0.55    0.44
 -16  -4   1    0.51    0.43
  16  -4  -1    0.71    0.45
 -16  -4   1    0.51    0.52
  16  -4  -1    1.02    0.51
 -16  -4   1    0.70    0.75
 -16   4   1    1.21    0.44
 -16   4   1    1.07    0.54
 -16   4   1    0.59    0.56
 -16   4   1   -0.51    0.72
 -15  -4   1   13.52    1.02
  15  -4  -1   14.47    0.85
 -15  -4   1   13.94    1.18
 -15  -4   1   15.22    0.87
  15  -4  -1   13.20    1.01
 -15  -4   1   13.75    1.19
  15  -4  -1   14.41    0.90
 -15  -4   1   13.39    1.06
 -15   4   1   13.88    1.13
 -15   4   1   14.45    1.06
 -15   4   1   15.53    1.08
 -15   4   1   14.31    0.82
 -14  -4   1   22.57    1.19
  14  -4  -1   23.14    0.96
  14  -4  -1   24.18    1.06
 -14  -4   1   21.90    0.98
  14  -4  -1   22.02    1.17
 -14  -4   1   22.60    1.06
 -14  -4   1   23.53    1.18
 -14  -4   1   22.48    1.22
 -14   4   1   23.59    0.93
 -14   4   1   24.73    1.20
 -14   4   1   22.45    1.17
 -13  -4   1   -0.80    0.49
  13  -4  -1   -0.32    0.29
 -13  -4   1   -0.29    0.40
 -13  -4   1   -0.49    0.32
  13  -4  -1   -0.14    0.30
 -13  -4   1   -0.35    0.41
 -13  -4   1    0.25    0.43
 -13  -4   1   -0.39    0.26
 -13  -4   1    0.29    0.25
  13  -4  -1    0.01    0.34
 -13   4   1    0.16    0.31
 -13   4   1    0.03    0.32
 -13   4   1    0.10    0.27
 -13   4   1    0.42    0.41
 -12  -4   1    0.23    0.45
 -12  -4   1   -0.08    0.44
 -12  -4   1    0.35    0.26
  12  -4  -1    0.01    0.28
 -12  -4   1    0.46    0.38
 -12  -4   1   -0.27    0.36
 -12  -4   1    0.36    0.37
 -12  -4   1    0.48    0.28
 -12  -4   1    0.17    0.24
  12  -4  -1    0.02    0.28
  12  -4  -1    0.36    0.27
 -12   4   1   -0.39    0.44
 -12   4   1    0.75    0.37
 -12   4   1    0.09    0.30
 -12   4   1    0.04    0.25
 -12   4   1    0.61    0.25
 -11  -4   1   62.72    1.91
 -11  -4   1   65.81    1.99
  11  -4  -1   63.99    1.77
  11  -4  -1   63.99    1.93
 -11  -4   1   65.34    1.91
 -11  -4   1   63.56    1.91
 -11  -4   1   66.58    2.12
  11  -4  -1   64.41    2.03
  11  -4  -1   67.55    1.96
 -11  -4   1   63.51    1.84
 -11  -4   1   64.13    2.05
 -11   4   1   65.91    2.07
 -11   4   1   64.04    1.78
 -11   4   1   63.26    2.01
 -11   4   1   66.98    1.99
 -11   4   1   62.76    1.99
 -11   4   1   68.64    2.10
 -10  -4   1   34.13    1.19
  10  -4  -1   34.54    1.19
 -10  -4   1   33.05    1.13
 -10  -4   1   35.53    1.19
  10  -4  -1   36.56    1.22
 -10  -4   1   36.96    1.27
 -10  -4   1   35.75    1.31
 -10  -4   1   34.95    1.36
 -10  -4   1   32.78    1.20
  10  -4  -1   32.92    1.28
 -10   4   1   34.91    1.08
 -10   4   1   35.44    1.32
 -10   4   1   33.78    1.25
 -10   4   1   33.96    1.25
 -10   4   1   35.80    1.25
  -9  -4   1   18.92    0.93
  -9  -4   1   19.25    0.86
   9  -4  -1   18.21    0.78
  -9  -4   1   19.53    0.81
   9  -4  -1   20.06    0.81
  -9  -4   1   18.88    0.77
  -9  -4   1   18.48    0.81
   9  -4  -1   16.90    0.87
  -9  -4   1   17.83    0.74
  -9  -4   1   19.47    0.83
  -9   4   1   19.55    0.72
  -9   4   1   18.99    0.88
  -9   4   1   18.10    0.83
  -9   4   1   19.47    0.84
  -9   4   1   19.24    0.86
  -8  -4   1   45.41    1.33
   8  -4  -1   44.14    1.22
   8  -4  -1   42.91    1.34
   8  -4  -1   43.88    1.34
  -8  -4   1   41.59    1.38
  -8  -4   1   40.56    1.35
   8  -4  -1   42.66    1.42
  -8  -4   1   43.58    1.43
  -8  -4   1   41.57    1.27
  -8  -4   1   42.73    1.37
  -8   4   1   41.74    1.24
  -8   4   1   43.78    1.38
  -8   4   1   43.75    1.42
  -8   4   1   43.40    1.39
  -8   4   1   41.87    1.34
  -7  -4   1    7.88    0.51
   7  -4  -1    8.09    0.46
  -7  -4   1    8.74    0.51
  -7  -4   1    8.27    0.43
   7  -4  -1    8.31    0.53
  -7  -4   1    7.68    0.53
   7  -4  -1    8.76    0.43
  -7  -4   1    8.23    0.48
  -7  -4   1    7.96    0.51
   7  -4  -1    8.34    0.48
  -7   4   1    9.35    0.53
  -7   4   1    7.99    0.49
  -7   4   1    7.84    0.47
  -7   4   1    8.55    0.54
  -7   4   1    8.51    0.44
  -6  -4   1    0.85    0.23
  -6  -4   1    0.85    0.21
  -6  -4   1    0.98    0.17
   6  -4  -1    1.02    0.21
   6  -4  -1    0.82    0.18
  -6  -4   1    0.89    0.23
   6  -4  -1    0.84    0.21
  -6  -4   1    0.75    0.16
  -6  -4   1    0.95    0.21
   6  -4  -1    0.86    0.17
  -6   4   1    1.46    0.28
  -6   4   1    1.24    0.24
  -6   4   1    0.75    0.20
  -6   4   1    0.68    0.17
  -6   4   1    0.99    0.19
   5  -4  -1  107.21    2.71
   5  -4  -1  104.41    2.75
  -5  -4   1  104.26    2.60
  -5  -4   1  105.90    2.59
  -5  -4   1  101.93    2.71
  -5  -4   1  106.40    2.72
  -5  -4   1  106.29    2.86
   5  -4  -1  104.63    2.80
  -5  -4   1  108.78    2.72
   5  -4  -1  110.50    2.63
  -5   4   1  110.13    2.85
   5   4  -1  106.64    2.71
  -5   4   1  107.15    2.75
  -5   4   1  105.19    2.64
   5   4  -1  106.67    2.71
  -5   4   1  105.62    2.65
  -5   4   1  107.50    2.75
   4  -4  -1  197.22    4.73
  -4  -4   1  188.76    4.95
  -4  -4   1  199.93    4.72
   4  -4  -1  202.35    4.64
   4  -4  -1  195.53    4.91
  -4  -4   1  196.01    4.68
  -4  -4   1  195.09    4.68
   4  -4  -1  200.14    4.73
  -4  -4   1  192.74    4.57
  -4   4   1  197.78    4.74
  -4   4   1  189.92    4.62
  -4   4   1  202.13    4.95
   4   4  -1  190.68    4.67
  -4   4   1  203.32    4.71
   4   4  -1  186.12    4.70
   4   4  -1  193.24    4.69
  -4   4   1  194.47    4.64
  -3  -4   1   20.62    0.69
   3  -4  -1   21.07    0.69
   3  -4  -1   19.73    0.66
   3  -4  -1   20.68    0.74
  -3  -4   1   21.19    0.71
   3  -4  -1   19.39    0.71
  -3  -4   1   19.45    0.64
  -3  -4   1   18.06    0.74
   3  -4  -1   20.58    0.60
  -3  -4   1   19.41    0.61
  -3   4   1   20.06    0.69
  -3   4   1   18.65    0.61
  -3   4   1   19.58    0.74
  -3   4   1   20.07    0.68
   3   4  -1   19.01    0.68
  -3   4   1   19.58    0.71
   3   4  -1   19.17    0.69
   2  -4  -1    1.03    0.17
   2  -4  -1    1.16    0.13
   2  -4  -1    0.72    0.15
  -2  -4   1    0.72    0.18
   2  -4  -1    1.09    0.16
   2  -4  -1    0.88    0.17
  -2  -4   1    1.10    0.17
  -2  -4   1    1.22    0.15
  -2  -4   1    0.77    0.15
  -2   4   1    0.94    0.16
   2   4  -1    0.88    0.15
  -2   4   1    0.92    0.12
   2   4  -1    1.28    0.15
  -2   4   1    0.89    0.15
   2   4  -1    0.91    0.16
  -2   4   1    1.21    0.21
   2   4  -1    0.85    0.15
  -2   4   1    1.18    0.18
   2   4  -1    1.24    0.20
   1  -4  -1    4.62    0.29
   1  -4  -1    4.36    0.33
  -1  -4   1    4.38    0.23
   1  -4  -1    4.52    0.28
  -1  -4   1    4.41    0.29
   1  -4  -1    4.46    0.18
   1  -4  -1    4.45    0.29
  -1  -4   1    4.51    0.35
  -1  -4   1    4.28    0.29
   1   4  -1    4.18    0.29
   1   4  -1    4.00    0.30
  -1   4   1    4.88    0.31
  -1   4   1    4.24    0.27
   1   4  -1    3.98    0.23
   1   4  -1    4.71    0.33
   1   4  -1    4.05    0.23
  -1   4   1    5.29    0.33
  -1   4   1    4.39    0.18
  -1   4   1    4.26    0.29
   0  -4  -1   13.97    0.50
   0  -4  -1   13.19    0.50
   0  -4  -1   13.49    0.36
   0  -4   1   12.67    0.51
   0  -4  -1   13.12    0.50
   0  -4  -1   12.80    0.56
   0  -4   1   12.99    0.50
   0  -4   1   13.18    0.58
   0  -4   1   13.06    0.43
   0   4   1   13.24    0.36
   0   4   1   13.19    0.51
   0   4   1   13.57    0.57
   0   4  -1   13.07    0.51
   0   4   1   13.39    0.48
   0   4  -1   12.61    0.43
   0   4  -1   14.01    0.58
   0   4  -1   12.75    0.53
   0   4   1   13.05    0.51
   0   4  -1   14.22    0.46
   1  -4   1   16.54    0.60
   1  -4   1   16.97    0.58
   1  -4   1   16.30    0.56
  -1  -4  -1   17.03    0.67
  -1  -4  -1   16.50    0.57
  -1  -4  -1   16.50    0.45
   1  -4   1   17.37    0.52
  -1  -4  -1   16.36    0.59
  -1  -4  -1   16.91    0.58
   1  -4   1   16.35    0.66
   1   4   1   16.69    0.65
  -1   4  -1   16.63    0.62
  -1   4  -1   15.61    0.57
   1   4   1   17.04    0.56
  -1   4  -1   18.02    0.67
  -1   4  -1   16.51    0.55
   1   4   1   16.51    0.58
   1   4   1   17.17    0.60
   1   4   1   16.55    0.46
   2  -4   1    3.40    0.22
  -2  -4  -1    3.64    0.19
  -2  -4  -1    3.48    0.26
   2  -4   1    3.47    0.28
  -2  -4  -1    3.40    0.33
   2  -4   1    3.46    0.25
  -2  -4  -1    3.25    0.24
   2  -4   1    3.56    0.27
  -2  -4  -1    3.44    0.27
   2  -4   1    3.58    0.31
  -2   4  -1    3.85    0.26
   2   4   1    3.73    0.19
   2   4   1    3.42    0.27
  -2   4  -1    3.38    0.26
   2   4   1    3.12    0.27
   2   4   1    3.35    0.24
  -2   4  -1    3.44    0.30
   3  -4   1   14.72    0.56
  -3  -4  -1   14.26    0.53
   3  -4   1   14.08    0.59
   3  -4   1   13.28    0.50
  -3  -4  -1   13.90    0.61
  -3  -4  -1   13.70    0.47
   3  -4   1   12.95    0.55
  -3  -4  -1   12.63    0.50
  -3  -4  -1   13.47    0.53
   3  -4   1   13.73    0.49
   3   4   1   13.20    0.54
  -3   4  -1   13.88    0.54
  -3   4  -1   13.64    0.49
  -3   4  -1   14.17    0.61
   3   4   1   13.72    0.50
   3   4   1   13.45    0.52
  -3   4  -1   13.10    0.56
  -3   4  -1   13.62    0.51
   4  -4   1   10.20    0.50
  -4  -4  -1    9.55    0.45
  -4  -4  -1   10.03    0.44
  -4  -4  -1    9.71    0.43
   4  -4   1    9.64    0.49
  -4  -4  -1   10.18    0.44
   4  -4   1    9.82    0.41
  -4  -4  -1   10.11    0.53
   4  -4   1    9.53    0.42
   4   4   1    9.29    0.45
  -4   4  -1   10.31    0.50
  -4   4  -1    9.37    0.50
  -4   4  -1    9.91    0.49
  -4   4  -1    9.33    0.43
   4   4   1    9.69    0.44
  -4   4  -1    9.00    0.41
   5  -4   1    2.22    0.25
   5  -4   1    1.18    0.22
  -5  -4  -1    1.63    0.23
  -5  -4  -1    1.97    0.24
   5  -4   1    1.50    0.20
  -5  -4  -1    1.49    0.24
  -5  -4  -1    1.81    0.23
   5  -4   1    1.66    0.25
   5  -4   1    2.06    0.21
  -5  -4  -1    1.34    0.19
   5   4   1    1.71    0.24
  -5   4  -1    1.58    0.23
  -5   4  -1    1.84    0.21
  -5   4  -1    2.42    0.30
  -5   4  -1    2.21    0.25
   5   4   1    1.55    0.21
  -6  -4  -1    3.69    0.34
   6  -4   1    3.75    0.27
  -6  -4  -1    4.19    0.33
  -6  -4  -1    3.90    0.39
   6  -4   1    3.75    0.37
   6  -4   1    3.96    0.32
  -6  -4  -1    3.41    0.31
   6  -4   1    3.61    0.36
  -6  -4  -1    3.66    0.37
  -6  -4  -1    4.55    0.33
  -6   4  -1    3.83    0.29
  -6   4  -1    4.48    0.39
  -6   4  -1    3.21    0.37
  -6   4  -1    3.94    0.34
  -6   4  -1    3.86    0.38
  -7  -4  -1    3.02    0.39
   7  -4   1    3.09    0.36
   7  -4   1    2.90    0.35
   7  -4   1    3.16    0.27
  -7  -4  -1    2.91    0.34
  -7  -4  -1    3.11    0.33
  -7  -4  -1    3.11    0.32
   7  -4   1    2.67    0.29
   7  -4   1    3.29    0.34
  -7   4  -1    3.08    0.36
  -7   4  -1    3.14    0.37
  -7   4  -1    3.51    0.41
  -7   4  -1    3.36    0.35
  -7   4  -1    3.66    0.30
   8  -4   1   88.82    2.52
  -8  -4  -1   91.90    2.38
  -8  -4  -1   90.77    2.38
   8  -4   1   92.67    2.26
  -8  -4  -1   93.09    2.49
   8  -4   1   92.11    2.44
  -8  -4  -1   90.54    2.41
   8  -4   1   86.68    2.49
  -8  -4  -1   92.03    2.55
  -8  -4  -1   92.02    2.43
  -8   4  -1   94.90    2.53
  -8   4  -1   92.09    2.57
  -8   4  -1   87.96    2.44
  -8   4  -1   88.16    2.27
  -8   4  -1   90.10    2.49
   9  -4   1   59.94    1.76
   9  -4   1   59.29    1.56
  -9  -4  -1   61.48    1.86
   9  -4   1   58.02    1.80
  -9  -4  -1   55.94    1.71
   9  -4   1   57.21    1.82
  -9  -4  -1   59.33    1.75
  -9  -4  -1   59.93    1.72
  -9  -4  -1   61.33    1.85
  -9  -4  -1   62.38    1.72
  -9  -4  -1   59.19    1.76
  -9   4  -1   60.28    1.82
  -9   4  -1   59.61    1.80
  -9   4  -1   62.49    1.87
  -9   4  -1   60.35    1.60
  -9   4  -1   62.49    1.87
 -10  -4  -1    5.16    0.52
  10  -4   1    4.65    0.36
 -10  -4  -1    4.64    0.50
 -10  -4  -1    4.36    0.48
 -10  -4  -1    4.61    0.54
  10  -4   1    4.14    0.47
 -10  -4  -1    3.70    0.39
 -10  -4  -1    3.82    0.44
 -10  -4  -1    5.04    0.55
  10  -4   1    4.16    0.52
 -10  -4  -1    4.21    0.42
  10  -4   1    4.90    0.47
 -10   4  -1    4.37    0.51
 -10   4  -1    4.45    0.55
 -10   4  -1    3.18    0.41
 -10   4  -1    4.04    0.36
 -10   4  -1    4.73    0.55
 -11  -4  -1    5.55    0.45
 -11  -4  -1    5.80    0.59
 -11  -4  -1    6.10    0.69
 -11  -4  -1    7.03    0.60
  11  -4   1    5.94    0.44
  11  -4   1    5.85    0.60
  11  -4   1    6.29    0.57
  11  -4   1    5.35    0.53
 -11  -4  -1    7.43    0.77
 -11  -4  -1    6.11    0.58
 -11  -4  -1    6.49    0.66
 -11  -4  -1    6.48    0.50
 -11   4  -1    5.86    0.59
 -11   4  -1    5.93    0.60
 -11   4  -1    6.68    0.67
 -11   4  -1    6.91    0.66
 -11   4  -1    6.38    0.42
 -12  -4  -1   -0.22    0.24
  12  -4   1   -0.19    0.22
 -12  -4  -1    0.43    0.48
  12  -4   1   -0.07    0.26
  12  -4   1   -0.01    0.25
 -12  -4  -1    0.07    0.34
 -12  -4  -1   -0.25    0.25
 -12  -4  -1    0.24    0.21
 -12  -4  -1   -0.50    0.41
 -12  -4  -1   -0.60    0.35
 -12  -4  -1    0.11    0.40
 -12   4  -1   -0.01    0.20
 -12   4  -1    0.08    0.38
 -12   4  -1    0.41    0.30
 -12   4  -1    0.17    0.32
  13  -4   1    0.48    0.34
 -13  -4  -1    0.95    0.47
  13  -4   1    0.67    0.26
  13  -4   1    1.10    0.41
 -13  -4  -1    0.96    0.33
 -13  -4  -1    1.31    0.41
 -13  -4  -1    1.74    0.41
 -13  -4  -1    1.64    0.64
 -13  -4  -1    0.80    0.52
 -13  -4  -1    1.13    0.50
 -13  -4  -1    0.87    0.27
 -13   4  -1    0.94    0.43
 -13   4  -1    1.23    0.45
 -13   4  -1    0.99    0.27
 -13   4  -1    1.01    0.38
 -14  -4  -1   39.15    1.49
 -14  -4  -1   42.13    1.48
 -14  -4  -1   40.17    1.62
  14  -4   1   41.35    1.24
 -14  -4  -1   38.47    1.71
 -14  -4  -1   41.35    1.69
 -14  -4  -1   41.07    1.37
  14  -4   1   42.10    1.64
  14  -4   1   41.35    1.53
 -14   4  -1   37.57    1.67
 -14   4  -1   41.81    1.63
 -14   4  -1   42.92    1.25
  15  -4   1   31.34    1.03
 -15  -4  -1   28.90    1.27
  15  -4   1   29.16    1.41
  15  -4   1   27.98    1.29
 -15  -4  -1   28.59    1.36
 -15  -4  -1   29.16    1.15
 -15  -4  -1   28.35    1.54
 -15  -4  -1   29.58    1.44
 -15   4  -1   31.56    1.43
 -15   4  -1   29.25    1.50
 -15   4  -1   30.71    1.04
 -15   4  -1   29.32    1.45
 -16  -4  -1    2.83    0.70
 -16  -4  -1    1.92    0.52
  16  -4   1    1.36    0.51
 -16  -4  -1    0.90    0.52
  16  -4   1    0.91    0.51
 -16  -4  -1    1.93    0.47
 -16   4  -1    2.40    0.60
 -16   4  -1    2.60    0.83
 -16   4  -1    1.86    0.41
 -16   4  -1    2.08    0.62
 -16  -5   1   13.44    0.95
  16  -5  -1   13.08    1.10
  16  -5  -1   12.71    1.02
 -16  -5   1   11.52    1.08
 -16  -5   1   11.82    1.00
 -16  -5   1   13.90    1.19
 -16   5   1   11.52    1.16
 -16   5   1   13.27    1.22
 -16   5   1   16.43    0.96
 -15  -5   1    0.49    0.38
 -15  -5   1    0.13    0.41
 -15  -5   1   -0.42    0.63
  15  -5  -1    0.58    0.46
 -15  -5   1    0.05    0.46
  15  -5  -1   -0.10    0.41
 -15  -5   1   -0.50    0.44
 -15   5   1    1.08    0.42
 -15   5   1    0.75    0.51
 -15   5   1    0.72    0.67
 -15   5   1    0.37    0.50
  14  -5  -1    1.24    0.43
  14  -5  -1    1.33    0.42
 -14  -5   1    0.63    0.38
 -14  -5   1    1.19    0.60
 -14  -5   1    1.58    0.39
  14  -5  -1    2.00    0.48
 -14  -5   1    1.33    0.46
 -14  -5   1    1.39    0.46
 -14  -5   1    2.51    0.66
 -14   5   1    1.15    0.46
 -14   5   1    1.56    0.55
 -14   5   1    1.63    0.64
 -14   5   1    1.45    0.39
  13  -5  -1    4.21    0.52
 -13  -5   1    3.94    0.49
 -13  -5   1    4.18    0.48
 -13  -5   1    4.65    0.64
 -13  -5   1    5.53    0.67
  13  -5  -1    4.37    0.51
 -13  -5   1    4.20    0.57
 -13  -5   1    5.06    0.66
  13  -5  -1    3.93    0.60
 -13  -5   1    3.70    0.55
 -13   5   1    4.51    0.56
 -13   5   1    4.22    0.54
 -13   5   1    4.79    0.65
 -12  -5   1    0.58    0.38
  12  -5  -1    0.57    0.32
 -12  -5   1    0.62    0.31
 -12  -5   1    1.12    0.44
  12  -5  -1    0.91    0.39
 -12  -5   1    0.26    0.41
  12  -5  -1    0.68    0.33
 -12  -5   1    0.76    0.32
 -12  -5   1    1.43    0.56
 -12  -5   1    0.15    0.53
 -12  -5   1    0.90    0.27
 -12  -5   1    0.59    0.35
 -12   5   1   -0.28    0.49
 -12   5   1    0.72    0.39
 -12   5   1    0.49    0.35
 -12   5   1    0.74    0.42
 -12   5   1    0.62    0.31
 -11  -5   1   17.26    0.93
 -11  -5   1   16.88    0.96
  11  -5  -1   19.00    0.77
 -11  -5   1   17.66    0.91
 -11  -5   1   16.90    0.80
  11  -5  -1   17.86    0.84
 -11  -5   1   17.81    0.89
  11  -5  -1   18.94    0.99
 -11  -5   1   16.90    0.86
 -11  -5   1   17.15    1.05
 -11  -5   1   18.35    1.03
 -11   5   1   17.72    0.92
 -11   5   1   16.44    0.93
 -11   5   1   18.24    0.96
 -11   5   1   18.56    1.07
 -11   5   1   18.24    0.78
  10  -5  -1   51.41    1.77
  10  -5  -1   52.56    1.52
 -10  -5   1   53.63    1.68
 -10  -5   1   53.20    1.81
 -10  -5   1   52.74    1.75
  10  -5  -1   52.08    1.68
  10  -5  -1   54.94    1.69
 -10  -5   1   55.68    1.63
 -10  -5   1   52.54    1.73
 -10  -5   1   54.19    1.76
 -10  -5   1   53.55    1.62
 -10  -5   1   51.85    1.60
 -10   5   1   53.46    1.56
 -10   5   1   54.86    1.74
 -10   5   1   52.26    1.74
 -10   5   1   55.54    1.81
 -10   5   1   53.13    1.70
  -9  -5   1    4.50    0.48
  -9  -5   1    4.19    0.46
  -9  -5   1    4.82    0.58
  -9  -5   1    4.78    0.45
  -9  -5   1    4.05    0.50
  -9  -5   1    5.11    0.62
   9  -5  -1    4.33    0.41
   9  -5  -1    4.44    0.47
  -9  -5   1    4.45    0.54
   9  -5  -1    4.07    0.47
   9  -5  -1    4.30    0.52
  -9   5   1    4.51    0.51
  -9   5   1    4.28    0.50
  -9   5   1    3.75    0.41
  -9   5   1    3.06    0.41
  -9   5   1    5.34    0.58
  -8  -5   1   38.80    1.32
   8  -5  -1   35.42    1.31
  -8  -5   1   38.73    1.32
   8  -5  -1   38.92    1.25
  -8  -5   1   35.68    1.15
  -8  -5   1   37.28    1.28
  -8  -5   1   36.68    1.32
   8  -5  -1   37.43    1.13
  -8  -5   1   37.44    1.15
  -8  -5   1   38.64    1.25
   8  -5  -1   34.60    1.24
  -8   5   1   38.96    1.35
  -8   5   1   36.09    1.21
  -8   5   1   34.28    1.27
  -8   5   1   36.42    1.15
  -8   5   1   37.61    1.30
   7  -5  -1   30.48    1.06
  -7  -5   1   29.82    1.10
  -7  -5   1   29.29    1.04
  -7  -5   1   30.17    1.12
   7  -5  -1   28.77    1.10
  -7  -5   1   29.95    1.06
   7  -5  -1   28.79    0.95
  -7  -5   1   29.47    0.95
  -7  -5   1   27.88    0.95
   7  -5  -1   30.80    1.04
  -7  -5   1   28.86    1.08
  -7   5   1   28.73    0.96
  -7   5   1   30.33    1.08
  -7   5   1   28.09    0.98
  -7   5   1   29.50    1.11
  -7   5   1   30.62    1.12
   6  -5  -1    0.87    0.23
  -6  -5   1    1.10    0.27
  -6  -5   1    0.99    0.26
  -6  -5   1    0.66    0.23
   6  -5  -1    0.97    0.26
  -6  -5   1    0.72    0.18
  -6  -5   1    1.28    0.27
   6  -5  -1    0.76    0.22
  -6  -5   1    0.81    0.19
   6  -5  -1    0.77    0.18
  -6  -5   1    0.86    0.23
  -6   5   1    0.80    0.24
  -6   5   1    0.79    0.21
  -6   5   1    0.79    0.19
  -6   5   1    1.04    0.28
   6   5  -1    0.65    0.21
  -6   5   1    0.70    0.24
  -5  -5   1   60.28    1.85
   5  -5  -1   61.98    1.79
   5  -5  -1   62.76    1.73
  -5  -5   1   63.39    1.73
  -5  -5   1   61.27    1.70
   5  -5  -1   59.91    1.68
  -5  -5   1   60.75    1.63
  -5  -5   1   61.35    1.74
   5  -5  -1   60.16    1.80
  -5   5   1   63.34    1.77
  -5   5   1   63.42    1.69
   5   5  -1   61.27    1.70
   5   5  -1   58.25    1.72
  -5   5   1   62.40    1.84
  -5   5   1   61.25    1.65
  -5   5   1   59.65    1.76
   4  -5  -1   18.30    0.68
  -4  -5   1   16.50    0.74
  -4  -5   1   16.73    0.70
   4  -5  -1   16.01    0.70
  -4  -5   1   16.66    0.59
  -4  -5   1   16.85    0.63
   4  -5  -1   16.38    0.71
  -4  -5   1   17.23    0.67
  -4   5   1   17.19    0.59
  -4   5   1   17.49    0.66
   4   5  -1   16.20    0.67
  -4   5   1   17.00    0.71
   4   5  -1   15.58    0.63
  -4   5   1   17.05    0.70
  -4   5   1   17.26    0.74
   4   5  -1   16.24    0.67
  -3  -5   1    1.97    0.25
  -3  -5   1    1.52    0.19
   3  -5  -1    1.12    0.19
   3  -5  -1    1.19    0.15
  -3  -5   1    0.87    0.21
   3  -5  -1    1.08    0.23
  -3  -5   1    1.39    0.19
   3  -5  -1    1.57    0.26
  -3  -5   1    1.41    0.24
  -3   5   1    1.11    0.23
  -3   5   1    0.98    0.20
   3   5  -1    1.16    0.18
   3   5  -1    1.25    0.22
   3   5  -1    1.23    0.19
   3   5  -1    1.42    0.24
  -3   5   1    1.23    0.25
   2  -5  -1  130.50    2.97
   2  -5  -1  127.38    3.17
  -2  -5   1  126.74    3.16
  -2  -5   1  123.65    3.03
   2  -5  -1  122.17    3.12
  -2  -5   1  122.29    3.13
  -2  -5   1  123.35    3.35
   2  -5  -1  128.54    3.34
  -2  -5   1  128.81    3.03
  -2   5   1  123.15    3.12
  -2   5   1  130.28    3.11
  -2   5   1  124.36    3.16
   2   5  -1  128.06    3.02
   2   5  -1  128.72    3.35
   2   5  -1  122.78    3.15
   2   5  -1  120.14    3.13
  -1  -5   1   65.43    1.78
   1  -5  -1   66.39    1.78
   1  -5  -1   67.33    1.93
  -1  -5   1   65.93    1.79
  -1  -5   1   62.98    1.92
   1  -5  -1   66.80    1.59
  -1  -5   1   65.89    1.70
  -1  -5   1   66.78    1.66
   1  -5  -1   65.98    1.76
  -1   5   1   65.12    1.74
   1   5  -1   67.16    1.94
   1   5  -1   64.60    1.80
   1   5  -1   65.18    1.78
  -1   5   1   67.55    1.60
   1   5  -1   63.84    1.66
   1   5  -1   66.54    1.68
  -1   5   1   67.70    1.80
  -1   5   1   69.52    1.80
   0  -5  -1    5.25    0.35
   0  -5   1    5.18    0.33
   0  -5  -1    5.23    0.34
   0  -5   1    5.62    0.27
   0  -5  -1    5.20    0.20
   0  -5  -1    5.32    0.41
   0  -5   1    5.29    0.36
   0  -5   1    5.15    0.40
   0   5   1    5.96    0.35
   0   5  -1    5.09    0.38
   0   5   1    5.11    0.36
   0   5  -1    5.43    0.27
   0   5   1    5.08    0.36
   0   5   1    4.84    0.21
   0   5  -1    5.19    0.31
   0   5  -1    5.11    0.40
   0   5  -1    5.65    0.37
  -1  -5  -1   29.65    0.75
  -1  -5  -1   27.72    0.89
   1  -5   1   28.89    1.03
  -1  -5  -1   30.12    0.93
   1  -5   1   30.03    0.91
  -1  -5  -1   29.24    0.93
   1  -5   1   29.47    0.92
  -1  -5  -1   29.66    1.05
   1  -5   1   28.99    0.82
  -1   5  -1   27.84    0.96
  -1   5  -1   29.32    0.93
   1   5   1   29.05    1.02
  -1   5  -1   29.67    0.88
   1   5   1   27.81    0.93
  -1   5  -1   28.54    0.82
   1   5   1   28.24    0.76
  -1   5  -1   28.95    1.03
   1   5   1   31.23    0.90
   1   5   1   30.29    0.94
   2  -5   1    7.94    0.42
  -2  -5  -1    8.33    0.30
   2  -5   1    8.38    0.44
  -2  -5  -1    7.41    0.42
   2  -5   1    8.02    0.42
  -2  -5  -1    7.75    0.50
   2  -5   1    7.29    0.47
  -2  -5  -1    8.22    0.44
   2  -5   1    7.83    0.35
  -2  -5  -1    8.15    0.40
  -2   5  -1    7.76    0.48
   2   5   1    7.41    0.42
   2   5   1    8.03    0.39
  -2   5  -1    8.35    0.41
  -2   5  -1    8.38    0.37
   2   5   1    7.44    0.42
  -2   5  -1    7.71    0.42
  -2   5  -1    7.68    0.45
   2   5   1    7.86    0.30
   3  -5   1    8.75    0.50
   3  -5   1    8.13    0.45
   3  -5   1    8.40    0.43
  -3  -5  -1    9.20    0.47
   3  -5   1    8.42    0.38
   3  -5   1    9.02    0.45
  -3  -5  -1    8.50    0.35
  -3  -5  -1    8.03    0.43
  -3  -5  -1    8.60    0.42
  -3  -5  -1    8.46    0.53
  -3   5  -1    8.29    0.45
  -3   5  -1    7.79    0.47
  -3   5  -1    8.74    0.39
   3   5   1    8.85    0.42
  -3   5  -1    8.58    0.52
  -3   5  -1    8.26    0.44
   3   5   1    7.87    0.45
   3   5   1    8.71    0.44
  -4  -5  -1    3.54    0.30
  -4  -5  -1    3.74    0.29
   4  -5   1    3.28    0.32
  -4  -5  -1    3.25    0.36
   4  -5   1    3.43    0.36
  -4  -5  -1    3.03    0.32
   4  -5   1    3.18    0.28
  -4  -5  -1    3.14    0.33
   4  -5   1    3.32    0.30
   4  -5   1    3.40    0.36
  -4   5  -1    3.59    0.36
   4   5   1    3.54    0.31
  -4   5  -1    3.57    0.40
  -4   5  -1    2.96    0.27
   4   5   1    2.86    0.32
  -4   5  -1    3.03    0.36
  -4   5  -1    3.24    0.30
   5  -5   1    0.09    0.16
   5  -5   1    0.00    0.15
   5  -5   1    0.36    0.18
   5  -5   1    0.10    0.14
  -5  -5  -1    0.25    0.18
  -5  -5  -1   -0.09    0.16
  -5  -5  -1    0.02    0.17
  -5  -5  -1    0.29    0.19
   5  -5   1    0.10    0.16
  -5  -5  -1   -0.04    0.16
  -5  -5  -1   -0.05    0.14
  -5   5  -1    0.20    0.21
  -5   5  -1   -0.23    0.13
  -5   5  -1   -0.21    0.16
  -5   5  -1    0.13    0.17
   5   5   1   -0.03    0.14
  -5   5  -1    0.02    0.14
   5   5   1    0.01    0.14
  -6  -5  -1    1.89    0.27
  -6  -5  -1    1.56    0.23
   6  -5   1    1.60    0.24
  -6  -5  -1    1.52    0.26
  -6  -5  -1    1.35    0.28
   6  -5   1    1.43    0.25
   6  -5   1    1.76    0.23
  -6  -5  -1    1.72    0.29
  -6  -5  -1    1.45    0.24
   6  -5   1    1.75    0.25
   6  -5   1    1.49    0.27
  -6  -5  -1    1.18    0.28
  -6   5  -1    1.28    0.22
  -6   5  -1    1.64    0.30
   6   5   1    1.60    0.25
  -6   5  -1    1.63    0.29
  -6   5  -1    1.77    0.25
   6   5   1    1.55    0.26
  -6   5  -1    2.09    0.35
  -7  -5  -1    5.80    0.45
   7  -5   1    5.36    0.42
   7  -5   1    5.43    0.49
  -7  -5  -1    5.21    0.49
   7  -5   1    4.92    0.42
   7  -5   1    5.04    0.46
  -7  -5  -1    5.88    0.49
  -7  -5  -1    6.48    0.55
  -7  -5  -1    5.17    0.42
   7  -5   1    5.22    0.39
  -7  -5  -1    5.13    0.41
  -7   5  -1    6.36    0.54
  -7   5  -1    4.93    0.43
  -7   5  -1    5.47    0.48
  -7   5  -1    4.66    0.38
  -7   5  -1    6.70    0.57
  -8  -5  -1    1.44    0.34
  -8  -5  -1    1.62    0.31
   8  -5   1    1.20    0.28
  -8  -5  -1    1.56    0.29
  -8  -5  -1    1.44    0.25
  -8  -5  -1    1.74    0.32
  -8  -5  -1    1.21    0.31
   8  -5   1    1.42    0.24
  -8  -5  -1    1.37    0.26
   8  -5   1    1.54    0.34
   8  -5   1    1.62    0.31
  -8  -5  -1    1.41    0.30
  -8   5  -1    1.00    0.24
  -8   5  -1    1.53    0.37
  -8   5  -1    0.97    0.30
  -8   5  -1    1.67    0.36
  -8   5  -1    0.69    0.25
  -9  -5  -1   27.19    1.13
  -9  -5  -1   25.89    0.97
   9  -5   1   25.94    1.04
  -9  -5  -1   27.00    1.00
  -9  -5  -1   26.94    1.01
  -9  -5  -1   26.70    0.99
  -9  -5  -1   27.74    1.06
   9  -5   1   26.98    1.02
  -9  -5  -1   26.89    1.10
   9  -5   1   26.06    1.10
  -9   5  -1   27.11    1.06
  -9   5  -1   27.16    0.91
  -9   5  -1   27.58    1.14
  -9   5  -1   27.08    1.17
  -9   5  -1   25.73    1.09
 -10  -5  -1   49.79    1.54
 -10  -5  -1   48.39    1.53
  10  -5   1   48.49    1.66
 -10  -5  -1   48.89    1.54
 -10  -5  -1   46.86    1.54
 -10  -5  -1   47.09    1.59
 -10  -5  -1   49.02    1.67
 -10  -5  -1   46.87    1.51
  10  -5   1   47.70    1.56
 -10  -5  -1   49.34    1.68
  10  -5   1   48.68    1.61
 -10   5  -1   51.66    1.70
 -10   5  -1   49.66    1.68
 -10   5  -1   47.15    1.59
 -10   5  -1   48.45    1.40
 -10   5  -1   47.30    1.62
 -11  -5  -1    1.96    0.50
  11  -5   1    2.29    0.31
 -11  -5  -1    2.22    0.40
 -11  -5  -1    2.59    0.43
  11  -5   1    2.11    0.39
 -11  -5  -1    2.33    0.38
 -11  -5  -1    1.52    0.36
 -11  -5  -1    2.14    0.49
  11  -5   1    2.43    0.41
 -11  -5  -1    1.48    0.36
  11  -5   1    1.63    0.35
 -11  -5  -1    1.71    0.33
 -11  -5  -1    2.49    0.46
 -11   5  -1    2.03    0.31
 -11   5  -1    1.80    0.40
 -11   5  -1    1.93    0.47
 -11   5  -1    2.58    0.50
 -11   5  -1    2.63    0.45
 -12  -5  -1    3.57    0.61
 -12  -5  -1    3.89    0.53
 -12  -5  -1    2.96    0.46
  12  -5   1    3.63    0.38
 -12  -5  -1    2.79    0.40
  12  -5   1    3.19    0.51
 -12  -5  -1    3.17    0.56
  12  -5   1    3.54    0.46
 -12  -5  -1    3.97    0.60
 -12  -5  -1    3.12    0.42
 -12  -5  -1    3.77    0.54
 -12  -5  -1    3.47    0.49
 -12   5  -1    3.74    0.56
 -12   5  -1    3.01    0.49
 -12   5  -1    3.51    0.39
 -12   5  -1    3.03    0.46
 -13  -5  -1   10.35    1.07
  13  -5   1    9.76    0.91
 -13  -5  -1   10.30    0.90
  13  -5   1    9.46    0.79
 -13  -5  -1   10.34    0.66
 -13  -5  -1   10.32    0.82
 -13  -5  -1   10.16    1.00
  13  -5   1    9.55    0.65
 -13  -5  -1    9.05    0.69
 -13   5  -1   10.03    0.84
 -13   5  -1   10.77    1.01
 -13   5  -1    8.70    0.60
 -14  -5  -1    8.34    0.87
 -14  -5  -1    7.18    0.69
  14  -5   1    7.17    0.79
 -14  -5  -1   10.34    1.05
  14  -5   1    7.12    0.64
  14  -5   1    6.63    0.81
 -14  -5  -1    7.73    0.86
 -14  -5  -1    7.05    0.67
 -14   5  -1    7.70    0.88
 -14   5  -1    8.43    0.88
 -14   5  -1    6.78    0.61
 -14   5  -1    5.34    0.69
 -15  -5  -1    7.56    0.71
  15  -5   1    8.77    0.94
  15  -5   1    6.77    0.86
 -15  -5  -1    6.12    0.73
 -15  -5  -1    6.87    0.78
 -15  -5  -1    7.07    0.88
 -15   5  -1    7.04    0.92
 -15   5  -1    7.00    0.65
 -15   5  -1    6.36    0.76
 -15   5  -1    7.18    0.83
 -16  -5  -1   23.61    1.22
  16  -5   1   22.41    1.33
  16  -5   1   22.74    1.25
 -16  -5  -1   23.49    1.12
 -16  -5  -1   22.57    1.29
 -16  -5  -1   22.64    1.40
 -16   5  -1   21.66    0.98
 -16   5  -1   21.89    1.42
 -16   5  -1   23.15    1.40
  15  -6  -1    1.11    0.56
  15  -6  -1    1.58    0.44
 -15  -6   1    1.85    0.55
 -15  -6   1    1.26    0.56
 -15  -6   1    1.41    0.48
 -15  -6   1    0.42    0.56
 -15   6   1    1.95    0.56
 -15   6   1    0.26    0.82
 -15   6   1    1.44    0.47
 -15   6   1    1.52    0.58
 -14  -6   1   14.80    1.07
  14  -6  -1   14.56    1.04
  14  -6  -1   15.76    1.01
 -14  -6   1   16.41    0.93
  14  -6  -1   14.70    1.10
 -14  -6   1   16.15    1.06
 -14   6   1   14.78    1.34
 -14   6   1   16.24    0.93
 -14   6   1   17.39    1.13
 -14   6   1   17.13    1.15
 -13  -6   1   13.53    1.01
  13  -6  -1   17.49    1.09
 -13  -6   1   16.43    0.87
  13  -6  -1   14.51    0.91
  13  -6  -1   16.23    0.95
 -13  -6   1   16.99    0.96
 -13  -6   1   15.59    0.99
 -13  -6   1   15.43    1.21
 -13  -6   1   16.82    1.02
 -13  -6   1   17.23    1.13
 -13   6   1   17.45    1.04
 -13   6   1   17.16    0.90
 -13   6   1   16.04    1.05
 -13   6   1   14.59    1.20
 -12  -6   1   44.96    1.60
  12  -6  -1   44.74    1.59
  12  -6  -1   45.75    1.46
 -12  -6   1   43.96    1.78
 -12  -6   1   45.41    1.51
 -12  -6   1   42.75    1.56
 -12  -6   1   45.34    1.68
 -12  -6   1   46.65    1.56
 -12  -6   1   43.20    1.59
 -12  -6   1   44.97    1.84
 -12  -6   1   43.15    1.67
 -12  -6   1   43.45    1.75
 -12   6   1   44.58    1.63
 -12   6   1   44.31    1.73
 -12   6   1   46.52    1.47
 -11  -6   1   12.70    0.99
 -11  -6   1    9.94    0.86
 -11  -6   1   11.56    0.78
 -11  -6   1   11.72    0.99
 -11  -6   1   11.91    0.78
  11  -6  -1   11.31    0.74
 -11  -6   1   11.63    0.75
  11  -6  -1   10.52    0.70
 -11  -6   1    9.84    0.89
 -11  -6   1   11.65    0.71
  11  -6  -1   11.84    0.86
 -11   6   1   12.03    1.06
 -11   6   1   12.64    0.70
 -11   6   1   11.19    0.79
 -11   6   1    9.47    0.75
 -11   6   1   12.50    0.95
 -10  -6   1   10.72    0.78
 -10  -6   1   10.43    0.68
  10  -6  -1   10.88    0.70
 -10  -6   1   10.73    0.72
 -10  -6   1   10.89    0.66
 -10  -6   1   11.32    0.94
 -10  -6   1   10.82    0.82
 -10  -6   1   10.44    0.83
  10  -6  -1   11.11    0.78
  10  -6  -1   11.19    0.64
 -10  -6   1   11.63    0.87
 -10   6   1   11.29    0.85
 -10   6   1   11.21    0.72
 -10   6   1   11.45    0.67
 -10   6   1   10.96    0.78
  -9  -6   1    0.35    0.29
  -9  -6   1    0.79    0.35
   9  -6  -1    0.61    0.29
  -9  -6   1    1.22    0.32
   9  -6  -1    0.61    0.28
   9  -6  -1    0.49    0.28
  -9  -6   1    1.29    0.43
  -9  -6   1    0.46    0.25
   9  -6  -1    0.57    0.28
  -9  -6   1    0.59    0.38
  -9  -6   1    1.07    0.40
  -9   6   1    0.65    0.32
  -9   6   1    0.47    0.38
  -9   6   1    0.55    0.27
  -9   6   1    0.82    0.39
  -9   6   1    1.21    0.30
   8  -6  -1   29.69    1.13
  -8  -6   1   29.29    1.14
  -8  -6   1   30.01    1.21
  -8  -6   1   27.78    1.16
   8  -6  -1   30.58    1.03
  -8  -6   1   30.10    1.21
  -8  -6   1   28.90    1.02
  -8  -6   1   29.21    1.19
  -8  -6   1   29.84    1.02
   8  -6  -1   32.06    1.12
   8  -6  -1   28.50    1.18
  -8   6   1   29.42    1.04
  -8   6   1   30.16    1.21
  -8   6   1   29.16    1.22
  -8   6   1   29.95    1.18
  -8   6   1   28.62    1.07
  -7  -6   1   61.67    1.93
  -7  -6   1   61.56    1.85
   7  -6  -1   62.49    1.91
  -7  -6   1   63.84    1.71
  -7  -6   1   61.33    1.73
  -7  -6   1   62.92    1.98
  -7  -6   1   60.30    1.83
   7  -6  -1   62.64    1.83
   7  -6  -1   59.26    1.91
  -7  -6   1   62.47    1.86
   7  -6  -1   63.75    1.75
   7   6  -1   60.64    1.83
  -7   6   1   59.80    1.89
  -7   6   1   62.25    1.77
  -7   6   1   65.02    1.98
  -7   6   1   61.17    1.77
  -7   6   1   61.48    1.92
   6  -6  -1  115.50    2.96
  -6  -6   1  113.36    2.94
   6  -6  -1  112.63    3.01
   6  -6  -1  112.67    2.86
  -6  -6   1  111.62    2.96
   6  -6  -1  109.59    3.07
  -6  -6   1  115.34    2.96
  -6  -6   1  108.97    2.81
  -6  -6   1  107.66    3.14
  -6  -6   1  111.61    2.79
  -6   6   1  112.11    2.89
  -6   6   1  107.54    2.83
  -6   6   1  114.26    3.13
   6   6  -1  109.46    2.95
  -6   6   1  116.03    3.01
  -6   6   1  107.18    3.00
   5  -6  -1   40.82    1.28
  -5  -6   1   40.00    1.43
   5  -6  -1   39.98    1.24
  -5  -6   1   40.71    1.23
   5  -6  -1   39.39    1.34
  -5  -6   1   38.51    1.18
  -5  -6   1   41.38    1.31
  -5  -6   1   41.38    1.32
   5  -6  -1   38.72    1.34
  -5   6   1   41.35    1.34
   5   6  -1   40.02    1.30
   5   6  -1   39.50    1.22
  -5   6   1   39.59    1.18
  -5   6   1   40.30    1.26
  -5   6   1   39.81    1.34
  -5   6   1   41.31    1.42
   5   6  -1   40.16    1.29
   4  -6  -1   40.28    1.38
   4  -6  -1   44.11    1.29
  -4  -6   1   40.83    1.19
  -4  -6   1   39.46    1.20
   4  -6  -1   40.71    1.33
  -4  -6   1   42.24    1.34
  -4  -6   1   42.14    1.32
   4  -6  -1   42.98    1.31
  -4  -6   1   40.62    1.43
  -4   6   1   43.36    1.43
   4   6  -1   42.13    1.23
   4   6  -1   40.61    1.31
  -4   6   1   41.97    1.35
  -4   6   1   42.84    1.18
  -4   6   1   41.88    1.29
   4   6  -1   40.32    1.31
  -4   6   1   42.64    1.33
  -3  -6   1    4.89    0.42
  -3  -6   1    4.99    0.33
   3  -6  -1    4.67    0.41
   3  -6  -1    4.41    0.40
  -3  -6   1    4.43    0.43
   3  -6  -1    4.97    0.28
  -3  -6   1    4.79    0.33
   3  -6  -1    4.75    0.40
  -3  -6   1    4.48    0.42
   3  -6  -1    4.83    0.44
   3   6  -1    4.58    0.41
   3   6  -1    4.42    0.35
  -3   6   1    4.01    0.47
   3   6  -1    4.86    0.39
   3   6  -1    4.80    0.34
  -3   6   1    4.07    0.41
  -3   6   1    4.46    0.29
  -3   6   1    4.21    0.39
  -3   6   1    4.63    0.43
   2  -6  -1    9.73    0.54
   2  -6  -1   11.33    0.56
   2  -6  -1   10.13    0.59
   2  -6  -1   10.46    0.37
  -2  -6   1   10.32    0.56
  -2  -6   1    9.87    0.54
   2  -6  -1   11.44    0.55
  -2  -6   1    9.80    0.62
  -2  -6   1   10.24    0.47
  -2  -6   1    9.55    0.43
   2   6  -1    9.41    0.53
  -2   6   1   10.49    0.53
  -2   6   1    9.49    0.60
   2   6  -1    9.51    0.52
  -2   6   1   11.20    0.57
   2   6  -1    9.93    0.60
   2   6  -1   10.31    0.47
  -2   6   1    9.69    0.53
  -1  -6   1    0.78    0.24
  -1  -6   1    0.75    0.18
   1  -6  -1    0.54    0.20
   1  -6  -1    0.72    0.11
   1  -6  -1    0.51    0.21
  -1  -6   1    0.96    0.23
   1  -6  -1    0.60    0.20
  -1  -6   1    0.69    0.24
  -1  -6   1    0.45    0.14
   1  -6  -1    0.53    0.23
   1   6  -1    0.44    0.20
   1   6  -1    0.51    0.16
   1   6  -1    0.67    0.23
  -1   6   1    0.17    0.19
  -1   6   1    0.45    0.11
   1   6  -1    0.49    0.20
  -1   6   1    0.50    0.22
  -1   6   1    0.69    0.19
  -1   6   1    0.19    0.18
   0  -6  -1   45.46    1.35
   0  -6  -1   44.23    1.49
   0  -6  -1   45.05    1.32
   0  -6   1   45.35    1.38
   0  -6  -1   45.82    1.12
   0  -6   1   46.67    1.30
   0  -6  -1   48.10    1.38
   0  -6   1   45.81    1.20
   0  -6   1   44.49    1.49
   0  -6   1   44.49    1.35
   0   6  -1   47.49    1.51
   0   6   1   45.50    1.38
   0   6   1   45.80    1.13
   0   6   1   46.32    1.51
   0   6  -1   43.48    1.39
   0   6  -1   43.73    1.36
   0   6   1   43.20    1.36
   0   6  -1   47.39    1.29
  -1  -6  -1    2.95    0.35
   1  -6   1    2.98    0.25
   1  -6   1    3.39    0.36
  -1  -6  -1    2.91    0.31
   1  -6   1    3.25    0.34
   1  -6   1    3.19    0.41
  -1  -6  -1    3.15    0.34
  -1  -6  -1    3.16    0.18
  -1  -6  -1    2.37    0.34
   1  -6   1    2.97    0.31
  -1   6  -1    3.08    0.36
   1   6   1    2.56    0.32
   1   6   1    3.12    0.35
  -1   6  -1    3.22    0.33
  -1   6  -1    3.08    0.39
   1   6   1    2.82    0.19
  -1   6  -1    3.57    0.32
   1   6   1    2.35    0.29
   2  -6   1   14.90    0.64
   2  -6   1   15.09    0.67
  -2  -6  -1   16.06    0.47
  -2  -6  -1   15.47    0.65
  -2  -6  -1   16.63    0.68
  -2  -6  -1   14.73    0.61
   2  -6   1   15.40    0.65
  -2  -6  -1   14.81    0.75
   2  -6   1   15.00    0.54
   2  -6   1   14.32    0.72
   2   6   1   14.72    0.47
  -2   6  -1   14.74    0.54
  -2   6  -1   14.47    0.69
   2   6   1   15.19    0.67
  -2   6  -1   16.10    0.76
  -2   6  -1   15.42    0.65
   2   6   1   14.56    0.64
  -3  -6  -1    2.05    0.19
  -3  -6  -1    2.33    0.32
   3  -6   1    2.16    0.26
   3  -6   1    1.86    0.27
   3  -6   1    2.12    0.28
   3  -6   1    1.22    0.25
   3  -6   1    1.64    0.26
  -3  -6  -1    1.82    0.25
  -3  -6  -1    1.84    0.31
  -3  -6  -1    2.23    0.31
  -3   6  -1    2.34    0.35
   3   6   1    2.23    0.31
  -3   6  -1    2.46    0.31
  -3   6  -1    1.94    0.26
   3   6   1    1.89    0.28
  -3   6  -1    2.42    0.26
  -3   6  -1    2.13    0.33
  -4  -6  -1    7.50    0.48
  -4  -6  -1    7.90    0.49
  -4  -6  -1    7.25    0.37
   4  -6   1    6.98    0.47
  -4  -6  -1    7.94    0.57
  -4  -6  -1    6.68    0.44
   4  -6   1    7.53    0.53
   4  -6   1    6.84    0.40
   4  -6   1    6.83    0.48
   4  -6   1    6.70    0.49
  -4   6  -1    7.56    0.55
   4   6   1    6.91    0.45
  -4   6  -1    7.65    0.41
   4   6   1    6.53    0.47
  -4   6  -1    7.23    0.52
  -4   6  -1    7.04    0.49
  -4   6  -1    6.73    0.45
  -5  -6  -1   11.96    0.57
   5  -6   1   11.73    0.60
  -5  -6  -1   12.31    0.61
  -5  -6  -1   11.94    0.63
  -5  -6  -1   11.07    0.68
   5  -6   1   11.34    0.64
   5  -6   1   11.46    0.65
  -5  -6  -1   10.94    0.53
   5  -6   1   12.43    0.58
   5  -6   1   12.01    0.55
  -5   6  -1   11.51    0.57
  -5   6  -1   11.25    0.65
  -5   6  -1   10.79    0.68
  -5   6  -1   11.09    0.65
   5   6   1   12.74    0.61
   5   6   1   12.13    0.61
  -5   6  -1   11.30    0.54
  -6  -6  -1    5.10    0.55
  -6  -6  -1    5.75    0.49
  -6  -6  -1    5.22    0.52
   6  -6   1    4.89    0.50
   6  -6   1    5.34    0.48
   6  -6   1    5.03    0.42
   6  -6   1    4.82    0.43
  -6  -6  -1    4.67    0.41
   6  -6   1    4.66    0.45
  -6  -6  -1    4.87    0.49
  -6  -6  -1    5.55    0.47
  -6   6  -1    5.51    0.56
  -6   6  -1    5.30    0.41
  -6   6  -1    4.95    0.56
   6   6   1    5.49    0.46
  -6   6  -1    4.90    0.50
   6   6   1    5.13    0.45
  -6   6  -1    4.22    0.42
  -7  -6  -1   15.55    0.85
  -7  -6  -1   15.16    0.76
   7  -6   1   15.82    0.78
   7  -6   1   15.80    0.68
  -7  -6  -1   14.96    0.82
   7  -6   1   14.95    0.74
   7  -6   1   15.72    0.71
  -7  -6  -1   15.78    0.77
  -7  -6  -1   15.22    0.71
   7  -6   1   15.12    0.80
  -7   6  -1   16.52    0.88
  -7   6  -1   15.52    0.72
  -7   6  -1   14.97    0.79
  -7   6  -1   15.01    0.67
  -7   6  -1   16.26    0.85
   7   6   1   15.14    0.72
   8  -6   1    3.98    0.50
  -8  -6  -1    4.35    0.54
  -8  -6  -1    4.54    0.46
  -8  -6  -1    3.22    0.39
  -8  -6  -1    4.14    0.47
  -8  -6  -1    3.33    0.49
   8  -6   1    3.80    0.43
  -8  -6  -1    4.64    0.48
  -8  -6  -1    4.44    0.47
  -8  -6  -1    3.89    0.47
   8  -6   1    4.46    0.52
  -8   6  -1    3.75    0.52
  -8   6  -1    4.53    0.57
  -8   6  -1    3.05    0.44
  -8   6  -1    3.51    0.42
  -8   6  -1    3.33    0.37
  -9  -6  -1   14.79    0.74
   9  -6   1   14.34    0.86
  -9  -6  -1   14.89    0.90
  -9  -6  -1   15.36    0.77
  -9  -6  -1   15.08    0.88
   9  -6   1   14.09    0.79
  -9  -6  -1   15.85    0.84
   9  -6   1   16.23    0.71
  -9  -6  -1   14.91    0.73
   9  -6   1   16.17    0.80
  -9  -6  -1   15.78    0.85
  -9  -6  -1   15.60    0.90
  -9   6  -1   16.38    0.93
  -9   6  -1   15.06    0.71
  -9   6  -1   14.04    0.77
  -9   6  -1   15.41    0.98
  -9   6  -1   15.71    0.86
 -10  -6  -1    0.96    0.38
 -10  -6  -1    1.29    0.42
 -10  -6  -1    1.07    0.39
  10  -6   1    1.32    0.34
 -10  -6  -1    0.88    0.33
  10  -6   1    1.15    0.29
 -10  -6  -1    0.75    0.47
  10  -6   1    1.27    0.40
 -10  -6  -1    1.14    0.34
 -10  -6  -1    1.37    0.44
 -10  -6  -1    1.17    0.34
 -10   6  -1    1.91    0.49
 -10   6  -1    0.80    0.30
 -10   6  -1    0.79    0.31
 -10   6  -1    0.93    0.42
 -10   6  -1    1.46    0.40
 -11  -6  -1    0.63    0.48
 -11  -6  -1    0.92    0.33
  11  -6   1    0.67    0.34
 -11  -6  -1    0.40    0.32
 -11  -6  -1    0.63    0.30
 -11  -6  -1    0.95    0.51
 -11  -6  -1    0.58    0.47
  11  -6   1    0.83    0.31
 -11  -6  -1    1.17    0.46
 -11  -6  -1    0.62    0.39
  11  -6   1    0.28    0.33
 -11  -6  -1    0.16    0.39
 -11   6  -1    1.62    0.47
 -11   6  -1    0.29    0.29
 -11   6  -1    0.91    0.39
 -11   6  -1    0.01    0.31
 -12  -6  -1    1.06    0.42
  12  -6   1    0.77    0.36
 -12  -6  -1    0.90    0.39
 -12  -6  -1    0.83    0.31
  12  -6   1    1.55    0.35
 -12  -6  -1    1.68    0.54
 -12  -6  -1    1.77    0.60
  12  -6   1    1.40    0.45
 -12  -6  -1    1.76    0.59
 -12  -6  -1    1.43    0.39
 -12  -6  -1    0.56    0.45
 -12  -6  -1    1.16    0.54
 -12  -6  -1    0.95    0.39
 -12   6  -1    0.68    0.35
 -12   6  -1    0.84    0.35
 -12   6  -1    1.58    0.56
 -13  -6  -1   10.56    1.18
 -13  -6  -1   10.84    0.79
 -13  -6  -1   10.55    0.90
 -13  -6  -1   10.34    0.86
  13  -6   1   10.57    0.85
 -13  -6  -1   10.50    0.74
  13  -6   1   11.67    0.95
 -13  -6  -1    9.79    1.08
  13  -6   1   10.21    0.74
 -13  -6  -1   12.38    0.91
 -13   6  -1   13.12    1.21
 -13   6  -1   10.03    0.87
 -13   6  -1    9.22    0.69
 -13   6  -1   12.08    0.97
 -14  -6  -1    4.02    0.52
 -14  -6  -1    3.74    0.53
 -14  -6  -1    4.12    0.67
 -14  -6  -1    3.45    0.61
  14  -6   1    3.91    0.62
  14  -6   1    2.28    0.58
 -14   6  -1    3.76    0.64
 -14   6  -1    4.01    0.50
 -14   6  -1    3.17    0.63
 -15  -6  -1   12.45    1.11
  15  -6   1   11.22    1.06
 -15  -6  -1   12.88    0.92
  15  -6   1   12.23    1.08
 -15  -6  -1   13.01    1.12
 -15   6  -1   11.88    0.80
 -15   6  -1   12.35    1.15
 -15   6  -1   11.75    1.09
 -14  -7   1   13.33    1.11
 -14  -7   1   16.20    1.05
 -14  -7   1   15.45    1.14
 -14  -7   1   15.07    0.97
  14  -7  -1   13.02    1.05
 -14  -7   1   12.32    1.07
  14  -7  -1   13.92    1.18
 -14   7   1   14.36    0.96
 -14   7   1   13.66    1.18
 -14   7   1   11.97    1.06
  13  -7  -1   22.24    1.27
  13  -7  -1   21.12    1.17
 -13  -7   1   19.28    1.11
 -13  -7   1   22.52    1.23
  13  -7  -1   19.86    1.15
 -13  -7   1   21.81    1.15
 -13  -7   1   19.82    1.18
 -13   7   1   20.64    1.05
 -13   7   1   21.80    1.26
 -13   7   1   19.24    1.19
 -13   7   1   21.57    1.52
  12  -7  -1   16.24    1.08
 -12  -7   1   14.66    1.04
 -12  -7   1   13.75    0.92
  12  -7  -1   15.26    0.95
 -12  -7   1   13.36    0.98
 -12  -7   1   14.78    1.37
 -12  -7   1   14.76    0.91
 -12  -7   1   15.04    0.96
 -12  -7   1   14.06    0.86
  12  -7  -1   15.00    0.97
 -12   7   1   16.04    1.03
 -12   7   1   16.85    1.27
 -12   7   1   13.58    0.87
 -12   7   1   14.52    0.98
 -11  -7   1    1.59    0.46
 -11  -7   1    1.45    0.37
 -11  -7   1    2.27    0.60
  11  -7  -1    1.34    0.37
  11  -7  -1    1.79    0.45
 -11  -7   1    1.54    0.59
 -11  -7   1    1.67    0.44
 -11  -7   1    0.79    0.45
 -11  -7   1    1.60    0.62
 -11   7   1    1.80    0.46
 -11   7   1    0.80    0.40
 -11   7   1    1.18    0.38
 -11   7   1    2.17    0.65
 -11   7   1    1.13    0.58
 -10  -7   1    2.91    0.58
 -10  -7   1    2.39    0.54
 -10  -7   1    2.59    0.56
 -10  -7   1    1.16    0.51
  10  -7  -1    1.76    0.40
 -10  -7   1    2.63    0.42
 -10  -7   1    1.99    0.43
  10  -7  -1    2.98    0.45
 -10  -7   1    2.55    0.43
  10  -7  -1    2.07    0.42
 -10   7   1    1.58    0.38
 -10   7   1    2.06    0.41
 -10   7   1    1.98    0.57
 -10   7   1    2.10    0.46
  -9  -7   1    4.02    0.54
  -9  -7   1    4.62    0.47
  -9  -7   1    4.27    0.47
   9  -7  -1    5.33    0.62
  -9  -7   1    3.63    0.51
   9  -7  -1    3.70    0.53
   9  -7  -1    4.02    0.51
  -9  -7   1    4.94    0.59
  -9  -7   1    4.21    0.62
  -9  -7   1    3.73    0.57
  -9   7   1    4.47    0.48
  -9   7   1    3.43    0.44
  -9   7   1    4.04    0.54
  -9   7   1    4.13    0.55
  -8  -7   1   33.76    1.32
  -8  -7   1   31.29    1.25
  -8  -7   1   31.53    1.12
   8  -7  -1   30.66    1.22
  -8  -7   1   32.76    1.34
  -8  -7   1   33.23    1.13
   8  -7  -1   31.48    1.22
   8  -7  -1   31.52    1.30
  -8  -7   1   32.94    1.36
  -8  -7   1   32.23    1.29
   8   7  -1   32.63    1.23
  -8   7   1   30.69    1.36
  -8   7   1   32.86    1.17
  -8   7   1   30.56    1.34
  -8   7   1   32.15    1.15
  -8   7   1   32.59    1.30
  -7  -7   1    5.58    0.63
   7  -7  -1    5.77    0.56
  -7  -7   1    6.47    0.60
   7  -7  -1    4.96    0.60
  -7  -7   1    5.60    0.52
   7  -7  -1    6.96    0.56
  -7  -7   1    5.68    0.48
   7  -7  -1    5.72    0.59
  -7  -7   1    6.20    0.71
  -7  -7   1    5.97    0.64
  -7  -7   1    6.73    0.67
  -7   7   1    6.48    0.63
  -7   7   1    5.84    0.71
   7   7  -1    5.94    0.56
  -7   7   1    4.95    0.52
  -7   7   1    5.66    0.59
  -7   7   1    5.86    0.49
  -6  -7   1    1.21    0.28
   6  -7  -1    0.95    0.28
   6  -7  -1    1.22    0.35
   6  -7  -1    1.29    0.34
  -6  -7   1    1.36    0.39
   6  -7  -1    0.70    0.29
  -6  -7   1    0.86    0.30
  -6  -7   1    1.23    0.38
  -6   7   1    1.18    0.39
  -6   7   1    1.26    0.33
   6   7  -1    1.01    0.30
  -6   7   1    0.69    0.35
  -6   7   1    1.11    0.30
  -6   7   1    1.09    0.25
   5  -7  -1   28.63    1.13
   5  -7  -1   30.06    1.10
  -5  -7   1   28.11    1.21
  -5  -7   1   30.06    1.11
   5  -7  -1   27.76    1.14
  -5  -7   1   29.19    0.98
  -5  -7   1   30.16    1.14
   5  -7  -1   29.17    1.08
  -5  -7   1   30.25    0.99
   5   7  -1   28.49    1.09
  -5   7   1   29.55    1.22
  -5   7   1   28.52    1.07
  -5   7   1   29.62    0.96
   5   7  -1   29.72    0.99
   5   7  -1   28.25    1.08
  -5   7   1   30.08    1.15
  -5   7   1   30.37    1.15
  -4  -7   1   10.87    0.55
   4  -7  -1   13.01    0.68
   4  -7  -1   12.10    0.71
   4  -7  -1   13.24    0.66
  -4  -7   1   12.50    0.56
  -4  -7   1   12.09    0.75
   4  -7  -1   12.73    0.70
  -4  -7   1   11.57    0.65
  -4  -7   1   11.85    0.69
  -4   7   1   11.95    0.69
   4   7  -1   11.62    0.56
   4   7  -1   11.19    0.65
   4   7  -1   11.97    0.65
  -4   7   1   12.30    0.71
  -4   7   1   12.06    0.64
  -4   7   1   11.61    0.76
  -4   7   1   12.37    0.52
   3  -7  -1    0.46    0.24
  -3  -7   1    0.30    0.18
  -3  -7   1    0.72    0.28
   3  -7  -1    0.35    0.23
  -3  -7   1    0.70    0.28
   3  -7  -1    0.21    0.21
   3  -7  -1    0.65    0.25
  -3  -7   1    0.13    0.26
  -3  -7   1    0.37    0.19
  -3   7   1    0.40    0.28
   3   7  -1    0.57    0.18
  -3   7   1    0.45    0.25
   3   7  -1    0.25    0.20
  -3   7   1    0.30    0.20
  -3   7   1    0.67    0.17
  -3   7   1    0.13    0.26
   3   7  -1    0.45    0.25
   2  -7  -1   11.31    0.41
   2  -7  -1   10.80    0.62
  -2  -7   1   11.50    0.48
   2  -7  -1   12.21    0.64
   2  -7  -1   11.69    0.64
  -2  -7   1   12.04    0.67
  -2  -7   1   11.50    0.62
  -2  -7   1   10.45    0.66
  -2  -7   1   11.04    0.54
   2  -7  -1   11.25    0.70
   2   7  -1   11.78    0.65
  -2   7   1    9.91    0.62
   2   7  -1   11.90    0.51
   2   7  -1   11.90    0.71
  -2   7   1   11.01    0.42
  -2   7   1   11.65    0.61
  -2   7   1   12.89    0.75
  -2   7   1   11.49    0.61
   2   7  -1    9.51    0.59
  -1  -7   1    0.80    0.20
   1  -7  -1    0.51    0.24
  -1  -7   1    0.29    0.15
   1  -7  -1    0.39    0.22
  -1  -7   1    0.39    0.23
  -1  -7   1    0.39    0.21
   1  -7  -1    0.41    0.11
   1  -7  -1    0.33    0.22
   1  -7  -1    0.24    0.24
  -1  -7   1    0.39    0.27
  -1   7   1    0.42    0.11
   1   7  -1    0.48    0.21
  -1   7   1   -0.08    0.25
   1   7  -1    0.48    0.22
  -1   7   1    0.61    0.22
   1   7  -1    0.39    0.17
  -1   7   1    0.58    0.21
  -1   7   1    0.30    0.22
   1   7  -1    0.90    0.30
   0  -7   1    7.53    0.54
   0  -7   1    7.79    0.57
   0  -7  -1    7.76    0.29
   0  -7   1    7.99    0.52
   0  -7   1    7.37    0.48
   0  -7  -1    8.06    0.51
   0  -7  -1    6.86    0.50
   0  -7   1    7.09    0.37
   0  -7  -1    8.00    0.53
   0  -7  -1    7.25    0.58
   0   7  -1    8.03    0.61
   0   7   1    7.23    0.53
   0   7   1    7.64    0.30
   0   7   1    6.96    0.50
   0   7  -1    7.57    0.54
   0   7  -1    7.33    0.40
   0   7  -1    7.97    0.49
   0   7  -1    7.79    0.52
   0   7   1    7.69    0.61
   0   7   1    7.54    0.51
   1  -7   1   83.78    2.03
  -1  -7  -1   78.99    2.16
  -1  -7  -1   80.07    1.92
   1  -7   1   77.84    2.41
   1  -7   1   82.70    2.27
  -1  -7  -1   81.38    2.22
  -1  -7  -1   82.91    2.46
   1  -7   1   80.80    2.21
   1  -7   1   81.01    2.18
  -1  -7  -1   78.83    2.21
   1   7   1   81.54    1.93
   1   7   1   78.93    2.23
  -1   7  -1   80.59    2.42
   1   7   1   80.25    2.42
   1   7   1   83.95    2.16
  -1   7  -1   79.01    2.27
  -1   7  -1   76.78    2.20
   1   7   1   79.26    2.24
  -1   7  -1   81.37    2.14
  -1   7  -1   79.99    2.03
  -2  -7  -1    0.77    0.27
  -2  -7  -1    0.87    0.22
  -2  -7  -1    1.42    0.33
   2  -7   1    1.19    0.31
   2  -7   1    1.48    0.30
  -2  -7  -1    1.01    0.27
   2  -7   1    1.07    0.29
   2  -7   1    1.06    0.19
  -2  -7  -1    0.71    0.13
   2  -7   1    0.79    0.26
   2   7   1    1.04    0.24
   2   7   1    0.68    0.25
   2   7   1    0.64    0.23
  -2   7  -1    0.87    0.27
  -2   7  -1    0.85    0.18
  -2   7  -1    0.85    0.25
  -2   7  -1    1.25    0.31
  -2   7  -1    1.15    0.25
  -3  -7  -1    3.58    0.28
   3  -7   1    4.63    0.48
  -3  -7  -1    4.79    0.40
   3  -7   1    4.35    0.47
  -3  -7  -1    4.07    0.46
   3  -7   1    4.32    0.35
   3  -7   1    4.43    0.44
  -3  -7  -1    5.03    0.46
  -3  -7  -1    3.24    0.44
   3  -7   1    4.07    0.48
  -3   7  -1    4.66    0.36
  -3   7  -1    4.34    0.46
   3   7   1    4.81    0.44
   3   7   1    3.72    0.43
  -3   7  -1    4.04    0.42
  -3   7  -1    5.27    0.56
  -3   7  -1    4.61    0.48
   3   7   1    4.42    0.44
   4  -7   1    8.74    0.58
  -4  -7  -1    8.72    0.53
   4  -7   1    8.48    0.47
   4  -7   1    9.66    0.62
  -4  -7  -1    9.67    0.61
   4  -7   1    8.99    0.60
  -4  -7  -1    9.55    0.67
   4  -7   1    8.58    0.60
  -4  -7  -1    8.71    0.42
  -4  -7  -1    9.34    0.57
  -4   7  -1    8.26    0.47
  -4   7  -1    8.09    0.54
  -4   7  -1    8.81    0.64
  -4   7  -1    9.41    0.70
   4   7   1    9.03    0.56
   4   7   1    8.65    0.57
  -4   7  -1    8.36    0.59
   4   7   1    9.34    0.56
  -5  -7  -1    1.31    0.33
  -5  -7  -1    1.29    0.31
  -5  -7  -1    1.15    0.28
   5  -7   1    0.88    0.26
   5  -7   1    1.46    0.30
   5  -7   1    1.05    0.33
  -5  -7  -1    1.45    0.37
   5  -7   1    1.24    0.30
   5  -7   1    1.46    0.33
  -5  -7  -1    1.14    0.25
  -5   7  -1    0.66    0.29
  -5   7  -1    1.03    0.22
  -5   7  -1    1.50    0.39
   5   7   1    1.05    0.27
  -5   7  -1    0.88    0.32
   5   7   1    1.37    0.31
  -5   7  -1    1.19    0.29
   6  -7   1    0.34    0.27
  -6  -7  -1    0.30    0.31
  -6  -7  -1    0.52    0.32
  -6  -7  -1    0.26    0.24
  -6  -7  -1    0.86    0.31
   6  -7   1    0.32    0.27
   6  -7   1    0.35    0.23
   6  -7   1    0.48    0.28
   6  -7   1    0.30    0.25
  -6  -7  -1    0.36    0.32
  -6  -7  -1    0.26    0.22
   6   7   1   -0.31    0.22
  -6   7  -1    0.22    0.34
  -6   7  -1    0.06    0.38
  -6   7  -1    0.02    0.21
  -6   7  -1    0.09    0.27
   6   7   1    0.12    0.25
  -6   7  -1    0.12    0.24
  -7  -7  -1   27.29    1.12
  -7  -7  -1   26.71    1.07
   7  -7   1   26.74    1.13
  -7  -7  -1   27.45    1.13
  -7  -7  -1   27.88    1.23
   7  -7   1   27.02    1.14
   7  -7   1   28.24    1.04
  -7  -7  -1   27.51    1.01
  -7  -7  -1   27.66    1.03
  -7  -7  -1   27.35    1.22
   7  -7   1   27.43    1.09
   7   7   1   26.54    1.07
  -7   7  -1   27.40    1.16
  -7   7  -1   26.70    1.01
   7   7   1   26.51    1.06
  -7   7  -1   27.20    1.02
  -7   7  -1   27.29    1.20
  -7   7  -1   27.17    1.24
  -8  -7  -1    3.08    0.47
  -8  -7  -1    3.09    0.53
  -8  -7  -1    3.17    0.41
   8  -7   1    2.83    0.39
   8  -7   1    2.68    0.46
  -8  -7  -1    2.14    0.36
  -8  -7  -1    2.50    0.45
  -8  -7  -1    2.22    0.45
   8  -7   1    2.58    0.39
  -8  -7  -1    2.63    0.32
  -8  -7  -1    3.24    0.47
   8  -7   1    2.77    0.46
  -8   7  -1    2.36    0.41
  -8   7  -1    2.27    0.39
  -8   7  -1    3.14    0.57
  -8   7  -1    2.62    0.53
  -8   7  -1    2.74    0.38
   9  -7   1    2.77    0.42
  -9  -7  -1    2.95    0.56
  -9  -7  -1    2.69    0.45
  -9  -7  -1    2.29    0.36
  -9  -7  -1    2.54    0.48
   9  -7   1    1.62    0.39
  -9  -7  -1    2.27    0.50
   9  -7   1    2.89    0.45
  -9  -7  -1    3.33    0.44
  -9  -7  -1    3.42    0.54
  -9  -7  -1    2.94    0.52
  -9   7  -1    3.26    0.57
  -9   7  -1    2.35    0.45
  -9   7  -1    2.34    0.53
  -9   7  -1    2.86    0.40
  -9   7  -1    2.57    0.42
 -10  -7  -1    5.02    0.63
 -10  -7  -1    5.61    0.62
 -10  -7  -1    4.78    0.63
 -10  -7  -1    6.08    0.71
 -10  -7  -1    5.44    0.60
 -10  -7  -1    4.02    0.55
 -10  -7  -1    5.18    0.65
 -10  -7  -1    4.70    0.55
  10  -7   1    6.23    0.65
  10  -7   1    5.05    0.49
  10  -7   1    4.43    0.61
 -10   7  -1    4.58    0.68
 -10   7  -1    4.32    0.61
 -10   7  -1    4.15    0.53
 -10   7  -1    4.28    0.50
 -11  -7  -1   -0.23    0.35
  11  -7   1   -0.67    0.35
 -11  -7  -1    0.24    0.38
 -11  -7  -1    0.30    0.58
  11  -7   1    0.12    0.32
 -11  -7  -1    0.32    0.52
  11  -7   1    0.21    0.37
 -11  -7  -1   -0.18    0.33
 -11  -7  -1    0.13    0.45
 -11   7  -1   -0.05    0.36
 -11   7  -1   -0.16    0.30
 -11   7  -1    0.07    0.58
 -11   7  -1   -0.02    0.34
  12  -7   1   18.83    0.94
 -12  -7  -1   21.84    1.18
 -12  -7  -1   19.05    1.05
 -12  -7  -1   19.27    1.37
 -12  -7  -1   20.03    1.05
 -12  -7  -1   19.92    1.04
  12  -7   1   21.06    1.18
 -12  -7  -1   19.32    0.98
  12  -7   1   21.33    1.13
 -12  -7  -1   18.92    1.38
 -12   7  -1   20.73    1.20
 -12   7  -1   20.64    0.93
 -12   7  -1   18.35    1.10
  13  -7   1   -0.10    0.46
 -13  -7  -1    0.45    0.46
  13  -7   1    0.48    0.45
  13  -7   1    0.41    0.45
 -13  -7  -1    0.37    0.39
 -13  -7  -1    0.89    0.44
 -13  -7  -1    0.52    0.41
 -13  -7  -1    0.33    0.49
 -13   7  -1    0.64    0.53
 -13   7  -1    0.72    0.37
  14  -7   1    1.12    0.56
 -14  -7  -1    1.37    0.56
  14  -7   1    1.33    0.53
 -14  -7  -1    1.27    0.53
 -14  -7  -1    1.59    0.50
 -14   7  -1    0.42    0.52
 -14   7  -1    1.58    0.57
 -14   7  -1    1.43    0.47
  13  -8  -1   18.22    1.18
  13  -8  -1   17.01    1.23
 -13  -8   1   17.00    1.08
 -13  -8   1   17.77    1.22
 -13  -8   1   17.25    1.24
 -13  -8   1   16.51    1.13
 -13  -8   1   16.24    1.13
 -13   8   1   18.76    1.09
 -13   8   1   17.83    1.27
 -13   8   1   18.65    1.22
 -12  -8   1    0.47    0.44
 -12  -8   1    0.97    0.61
  12  -8  -1    0.47    0.58
 -12  -8   1   -0.17    0.39
 -12  -8   1   -0.22    0.44
  12  -8  -1    0.33    0.45
  12  -8  -1    0.86    0.51
 -12   8   1    0.89    0.46
 -12   8   1    0.14    0.48
 -12   8   1   -0.02    0.44
 -11  -8   1    0.08    0.47
 -11  -8   1   -0.09    0.63
  11  -8  -1    0.11    0.39
  11  -8  -1    0.46    0.48
 -11  -8   1    0.60    0.37
 -11  -8   1   -0.19    0.37
 -11  -8   1   -0.49    0.47
  11  -8  -1   -0.12    0.42
 -11   8   1   -0.08    0.36
 -11   8   1    0.08    0.44
 -11   8   1   -0.61    0.38
 -11   8   1   -0.17    0.64
  10  -8  -1   10.75    0.83
  10  -8  -1    8.84    0.86
 -10  -8   1    8.67    0.74
 -10  -8   1    8.51    1.06
 -10  -8   1   10.14    0.87
 -10  -8   1    9.36    0.84
 -10   8   1   10.67    1.13
 -10   8   1    7.84    0.73
 -10   8   1    7.48    0.74
 -10   8   1   10.37    0.89
 -10   8   1   10.17    1.04
  -9  -8   1    2.82    0.60
   9  -8  -1    3.96    0.56
  -9  -8   1    3.62    0.60
  -9  -8   1    3.47    0.48
  -9  -8   1    3.50    0.58
   9  -8  -1    3.51    0.52
   9  -8  -1    3.74    0.53
  -9  -8   1    3.31    0.44
  -9   8   1    3.27    0.45
  -9   8   1    3.02    0.46
  -9   8   1    3.90    0.65
  -9   8   1    2.76    0.53
  -8  -8   1    3.58    0.56
  -8  -8   1    5.08    0.70
  -8  -8   1    3.70    0.54
  -8  -8   1    4.62    0.50
   8  -8  -1    3.29    0.52
  -8  -8   1    5.77    0.67
   8  -8  -1    4.01    0.53
   8  -8  -1    4.43    0.55
  -8  -8   1    4.34    0.49
  -8   8   1    3.91    0.48
  -8   8   1    3.96    0.46
   8   8  -1    3.93    0.50
  -8   8   1    5.23    0.63
  -8   8   1    5.98    0.76
   7  -8  -1   20.85    1.05
  -7  -8   1   20.70    0.90
  -7  -8   1   19.85    1.09
  -7  -8   1   20.31    0.93
  -7  -8   1   21.22    1.12
  -7  -8   1   19.48    1.11
  -7  -8   1   21.15    1.17
  -7  -8   1   21.62    0.91
   7  -8  -1   19.39    1.04
   7   8  -1   21.25    1.00
  -7   8   1   19.96    0.93
  -7   8   1   21.62    1.07
  -7   8   1   20.39    0.86
  -7   8   1   19.03    1.16
  -7   8   1   18.39    1.13
   6  -8  -1    7.26    0.69
   6  -8  -1    6.66    0.65
  -6  -8   1    7.62    0.73
  -6  -8   1    8.08    0.73
  -6  -8   1    7.98    0.57
  -6  -8   1    8.19    0.78
  -6  -8   1    6.87    0.60
   6  -8  -1    7.26    0.72
   6  -8  -1    7.89    0.70
  -6   8   1    7.81    0.53
  -6   8   1    7.35    0.71
  -6   8   1    7.02    0.72
  -6   8   1    7.25    0.61
  -6   8   1    8.61    0.83
   6   8  -1    8.03    0.65
   5  -8  -1    0.61    0.29
  -5  -8   1    0.58    0.26
  -5  -8   1    1.03    0.38
   5  -8  -1    1.43    0.38
   5  -8  -1    0.75    0.30
  -5  -8   1    0.49    0.25
  -5  -8   1    0.22    0.30
  -5  -8   1    0.78    0.38
   5  -8  -1    1.31    0.39
  -5   8   1    1.42    0.36
  -5   8   1    0.64    0.38
   5   8  -1    0.84    0.29
  -5   8   1    0.44    0.24
   5   8  -1    0.77    0.29
  -5   8   1   -0.15    0.38
  -5   8   1    0.63    0.29
  -4  -8   1    5.19    0.58
  -4  -8   1    3.22    0.41
  -4  -8   1    3.82    0.39
   4  -8  -1    3.49    0.43
   4  -8  -1    3.85    0.48
  -4  -8   1    3.55    0.54
   4  -8  -1    3.03    0.45
  -4  -8   1    4.01    0.50
   4  -8  -1    5.05    0.53
   4   8  -1    4.47    0.40
   4   8  -1    2.76    0.38
  -4   8   1    3.08    0.52
  -4   8   1    3.60    0.36
  -4   8   1    3.69    0.48
  -4   8   1    3.08    0.43
   4   8  -1    2.98    0.39
  -4   8   1    4.09    0.47
  -3  -8   1    1.29    0.27
   3  -8  -1    1.29    0.36
  -3  -8   1    1.78    0.25
   3  -8  -1    1.91    0.38
  -3  -8   1    2.49    0.41
   3  -8  -1    1.95    0.37
  -3  -8   1    1.91    0.41
  -3  -8   1    1.29    0.39
   3  -8  -1    1.93    0.38
  -3   8   1    1.11    0.33
  -3   8   1    1.74    0.36
  -3   8   1    1.64    0.39
   3   8  -1    1.98    0.34
   3   8  -1    1.45    0.34
  -3   8   1    1.41    0.43
  -3   8   1    1.81    0.22
   3   8  -1    1.41    0.25
  -2  -8   1   43.40    1.47
   2  -8  -1   43.53    1.44
   2  -8  -1   45.01    1.47
  -2  -8   1   42.04    1.44
  -2  -8   1   44.15    1.21
  -2  -8   1   43.07    1.34
   2  -8  -1   42.24    1.44
  -2  -8   1   41.49    1.59
   2  -8  -1   43.08    1.58
  -2   8   1   41.26    1.45
  -2   8   1   46.02    1.18
   2   8  -1   42.85    1.24
   2   8  -1   40.27    1.45
   2   8  -1   43.62    1.59
   2   8  -1   43.09    1.44
   2   8  -1   43.37    1.32
  -2   8   1   42.98    1.61
  -2   8   1   43.26    1.43
  -2   8   1   43.19    1.42
  -1  -8   1    4.35    0.55
  -1  -8   1    5.95    0.54
   1  -8  -1    4.86    0.58
   1  -8  -1    4.24    0.53
   1  -8  -1    5.46    0.57
  -1  -8   1    5.65    0.55
   1  -8  -1    4.56    0.51
   1  -8  -1    5.31    0.26
  -1  -8   1    4.43    0.35
  -1  -8   1    5.28    0.49
   1   8  -1    5.78    0.64
  -1   8   1    4.94    0.50
   1   8  -1    4.87    0.47
   1   8  -1    5.08    0.54
   1   8  -1    5.58    0.50
   1   8  -1    5.04    0.37
  -1   8   1    5.18    0.53
  -1   8   1    4.42    0.26
  -1   8   1    4.63    0.54
  -1   8   1    5.06    0.63
   0  -8   1    6.00    0.50
   0  -8  -1    6.16    0.53
   0  -8   1    6.36    0.58
   0  -8  -1    6.50    0.55
   0  -8  -1    5.55    0.26
   0  -8   1    6.98    0.62
   0  -8  -1    4.89    0.55
   0  -8  -1    4.95    0.60
   0  -8   1    6.03    0.37
   0  -8   1    4.72    0.56
   0   8  -1    5.89    0.37
   0   8   1    5.65    0.56
   0   8   1    5.45    0.52
   0   8  -1    6.78    0.58
   0   8  -1    5.78    0.51
   0   8   1    6.44    0.64
   0   8  -1    6.06    0.53
   0   8  -1    6.15    0.68
   0   8   1    6.40    0.53
  -1  -8  -1    0.27    0.10
   1  -8   1   -0.33    0.29
  -1  -8  -1    0.01    0.21
   1  -8   1    0.38    0.32
   1  -8   1    0.27    0.29
   1  -8   1    0.12    0.22
   1  -8   1    0.32    0.17
  -1  -8  -1   -0.39    0.26
  -1  -8  -1    0.05    0.27
  -1  -8  -1    0.31    0.25
   1   8   1    0.29    0.25
   1   8   1    0.58    0.28
  -1   8  -1    0.59    0.15
  -1   8  -1   -0.10    0.26
  -1   8  -1   -0.37    0.21
  -1   8  -1    0.09    0.33
  -1   8  -1    0.59    0.26
   1   8   1   -0.02    0.23
   2  -8   1   33.75    1.23
   2  -8   1   30.76    0.94
  -2  -8  -1   30.47    1.10
  -2  -8  -1   32.66    1.17
  -2  -8  -1   32.23    0.83
   2  -8   1   31.06    1.18
  -2  -8  -1   29.83    1.16
   2  -8   1   29.80    1.27
  -2  -8  -1   29.63    1.30
   2  -8   1   30.59    1.14
  -2   8  -1   32.30    1.16
   2   8   1   33.46    1.11
   2   8   1   31.55    1.19
  -2   8  -1   31.65    0.96
  -2   8  -1   29.83    1.19
   2   8   1   31.23    1.17
  -2   8  -1   30.40    1.29
  -2   8  -1   32.05    1.11
  -3  -8  -1    1.17    0.34
  -3  -8  -1    1.26    0.28
  -3  -8  -1    1.68    0.36
  -3  -8  -1    1.09    0.18
   3  -8   1    1.13    0.23
   3  -8   1    1.13    0.30
   3  -8   1    0.92    0.33
   3  -8   1    1.06    0.35
   3  -8   1    2.12    0.34
  -3  -8  -1    1.26    0.41
  -3   8  -1    1.43    0.26
   3   8   1    1.64    0.33
  -3   8  -1    1.35    0.41
  -3   8  -1    1.63    0.33
   3   8   1    0.81    0.30
  -3   8  -1    1.31    0.34
  -3   8  -1    1.04    0.34
   3   8   1    1.36    0.31
  -4  -8  -1   25.85    1.00
   4  -8   1   27.80    1.13
  -4  -8  -1   27.52    1.25
   4  -8   1   27.51    1.12
   4  -8   1   27.79    0.92
  -4  -8  -1   26.56    0.83
  -4  -8  -1   27.60    1.11
  -4  -8  -1   28.91    1.12
   4  -8   1   28.30    1.18
   4  -8   1   26.27    1.08
  -4   8  -1   27.56    1.15
  -4   8  -1   26.94    0.93
  -4   8  -1   28.00    1.10
   4   8   1   28.44    1.05
  -4   8  -1   28.64    1.29
   4   8   1   27.63    1.10
  -4   8  -1   25.54    1.04
   4   8   1   26.57    1.06
   5  -8   1    0.54    0.30
  -5  -8  -1    0.31    0.31
   5  -8   1    0.08    0.28
   5  -8   1    0.83    0.33
   5  -8   1    0.67    0.27
  -5  -8  -1    0.35    0.24
  -5  -8  -1    0.40    0.22
  -5  -8  -1   -0.14    0.34
  -5  -8  -1    0.91    0.36
   5  -8   1    0.35    0.34
  -5   8  -1    0.34    0.27
   5   8   1    0.86    0.30
  -5   8  -1    0.36    0.38
  -5   8  -1    0.20    0.29
   5   8   1    0.42    0.25
  -5   8  -1    0.42    0.22
  -5   8  -1    1.25    0.44
  -6  -8  -1   18.96    1.12
   6  -8   1   19.43    0.94
  -6  -8  -1   20.15    0.79
   6  -8   1   19.17    0.95
  -6  -8  -1   19.05    1.06
   6  -8   1   20.72    0.84
  -6  -8  -1   20.25    1.00
   6  -8   1   21.22    1.02
  -6  -8  -1   18.83    1.01
   6  -8   1   17.88    0.98
  -6  -8  -1   19.02    0.86
   6   8   1   20.43    0.92
  -6   8  -1   20.09    1.01
  -6   8  -1   19.70    1.03
   6   8   1   18.09    0.92
  -6   8  -1   19.13    0.88
  -6   8  -1   18.63    0.83
  -6   8  -1   18.69    1.15
  -7  -8  -1   10.92    0.91
   7  -8   1   13.32    0.84
  -7  -8  -1   13.21    0.88
   7  -8   1   11.57    0.81
   7  -8   1   12.41    0.84
  -7  -8  -1   11.35    1.00
  -7  -8  -1   12.86    0.74
  -7  -8  -1   11.97    0.60
  -7  -8  -1   11.85    0.90
  -7   8  -1   12.74    0.72
  -7   8  -1   11.71    0.72
  -7   8  -1   12.93    0.86
  -7   8  -1   11.99    1.01
  -7   8  -1   12.40    0.96
   7   8   1   11.40    0.80
   7   8   1   13.23    0.79
  -8  -8  -1    7.73    0.74
  -8  -8  -1    5.08    0.54
   8  -8   1    5.95    0.68
  -8  -8  -1    5.74    0.62
   8  -8   1    6.44    0.61
  -8  -8  -1    5.56    0.57
  -8  -8  -1    5.90    0.75
  -8  -8  -1    5.08    0.50
   8  -8   1    5.94    0.66
  -8   8  -1    6.08    0.58
   8   8   1    4.62    0.53
  -8   8  -1    5.68    0.77
  -8   8  -1    6.40    0.72
  -8   8  -1    6.05    0.78
  -8   8  -1    5.16    0.53
  -9  -8  -1    0.33    0.44
  -9  -8  -1    0.16    0.38
  -9  -8  -1    0.87    0.38
  -9  -8  -1    0.02    0.29
   9  -8   1    0.34    0.41
   9  -8   1    0.30    0.37
  -9  -8  -1   -0.09    0.50
   9  -8   1    0.20    0.34
  -9  -8  -1   -0.20    0.28
  -9   8  -1   -0.20    0.30
  -9   8  -1   -0.07    0.32
 -10  -8  -1    0.30    0.46
  10  -8   1    0.41    0.42
 -10  -8  -1    0.33    0.58
 -10  -8  -1    0.05    0.37
 -10  -8  -1    0.68    0.55
  10  -8   1    0.74    0.45
 -10  -8  -1    0.26    0.43
 -10  -8  -1    0.15    0.31
  10  -8   1    0.92    0.38
 -10   8  -1    0.49    0.42
 -10   8  -1    0.75    0.40
 -10   8  -1    0.55    0.34
 -11  -8  -1    2.50    0.69
  11  -8   1    1.76    0.50
  11  -8   1    1.17    0.47
 -11  -8  -1    1.48    0.46
 -11  -8  -1    1.56    0.72
  11  -8   1    1.44    0.51
 -11  -8  -1    1.05    0.43
 -11   8  -1    0.97    0.44
 -11   8  -1    2.00    0.51
 -11   8  -1    1.13    0.41
  12  -8   1    5.54    0.73
  12  -8   1    5.40    0.67
 -12  -8  -1    4.38    0.65
 -12  -8  -1    5.90    0.78
 -12  -8  -1    6.50    0.78
 -12  -8  -1    4.46    0.58
 -12  -8  -1    5.08    0.90
  12  -8   1    4.50    0.72
 -12   8  -1    4.48    0.63
 -12   8  -1    3.89    0.66
 -12   8  -1    4.60    0.56
  13  -8   1    8.27    0.90
 -13  -8  -1    8.26    0.97
 -13  -8  -1    9.07    0.88
  13  -8   1    8.86    0.99
 -13  -8  -1    9.37    0.95
 -13  -8  -1    9.20    1.04
 -13   8  -1   10.19    1.01
 -13   8  -1   10.87    0.86
 -13   8  -1   11.30    1.09
 -12  -9   1   -0.62    0.47
  12  -9  -1    0.26    0.50
 -12  -9   1   -0.04    0.53
 -12  -9   1    0.41    0.46
 -12  -9   1   -0.90    0.58
  12  -9  -1    0.26    0.55
 -12   9   1    0.96    0.56
 -12   9   1   -0.44    0.49
 -12   9   1    0.19    0.51
 -11  -9   1   12.45    1.17
 -11  -9   1   10.94    0.89
  11  -9  -1    9.93    1.05
 -11  -9   1    9.80    0.96
 -11  -9   1   11.36    1.10
 -11  -9   1    9.85    1.07
 -11   9   1   13.30    1.11
 -11   9   1   11.24    0.98
 -11   9   1   11.17    0.95
 -10  -9   1    1.89    0.62
 -10  -9   1    1.02    0.68
 -10  -9   1    1.79    0.58
  10  -9  -1    3.42    0.64
 -10  -9   1    2.84    0.54
 -10  -9   1    2.55    0.46
  10  -9  -1    2.71    0.56
 -10   9   1    2.04    0.56
 -10   9   1    2.38    0.74
 -10   9   1    2.49    0.50
 -10   9   1    3.01    0.55
  -9  -9   1    6.93    0.79
  -9  -9   1   10.45    0.90
  -9  -9   1    9.68    0.98
   9  -9  -1   11.30    1.18
   9  -9  -1   11.04    0.89
   9  -9  -1   10.38    0.96
  -9   9   1    9.15    1.05
  -9   9   1    8.65    0.81
  -9   9   1    9.42    0.94
  -9   9   1    7.65    0.78
  -8  -9   1    6.41    0.80
   8  -9  -1    5.21    0.66
   8  -9  -1    5.67    0.70
  -8  -9   1    5.66    0.58
   8  -9  -1    6.33    0.72
  -8  -9   1    5.56    0.66
  -8  -9   1    5.03    0.69
  -8   9   1    4.97    0.68
  -8   9   1    5.53    0.64
  -8   9   1    4.23    0.55
  -8   9   1    5.12    0.61
   8   9  -1    4.86    0.60
  -7  -9   1   12.84    0.83
  -7  -9   1   13.29    0.83
  -7  -9   1   13.25    0.78
   7  -9  -1   12.88    0.93
  -7  -9   1   13.01    1.06
   7  -9  -1   11.19    0.88
   7  -9  -1   12.53    1.03
  -7  -9   1   12.45    0.96
  -7   9   1   12.74    0.84
  -7   9   1   12.56    0.74
   7   9  -1   13.03    0.88
  -7   9   1   13.73    0.93
   6  -9  -1    8.96    0.93
  -6  -9   1    9.68    0.67
  -6  -9   1   11.35    0.95
  -6  -9   1    9.40    0.69
   6  -9  -1    9.85    0.80
  -6  -9   1    8.35    0.87
   6  -9  -1   11.15    0.83
  -6   9   1    9.41    0.61
  -6   9   1    9.81    0.85
   6   9  -1   10.46    0.79
  -6   9   1    8.89    0.73
  -6   9   1   11.27    1.02
  -5  -9   1    0.61    0.31
  -5  -9   1    1.14    0.42
   5  -9  -1    1.60    0.44
   5  -9  -1    1.32    0.51
  -5  -9   1    0.65    0.29
   5  -9  -1    1.40    0.39
  -5  -9   1    0.76    0.49
  -5   9   1    1.26    0.29
   5   9  -1    0.71    0.38
  -5   9   1    1.23    0.40
   5   9  -1    1.61    0.39
  -5   9   1    0.68    0.51
  -5   9   1    0.73    0.47
  -5   9   1    1.11    0.38
   4  -9  -1    4.32    0.57
  -4  -9   1    4.15    0.56
  -4  -9   1    4.44    0.40
  -4  -9   1    4.71    0.62
   4  -9  -1    4.60    0.55
   4  -9  -1    4.55    0.57
  -4  -9   1    4.17    0.47
   4  -9  -1    4.35    0.52
  -4   9   1    4.60    0.57
  -4   9   1    4.38    0.40
  -4   9   1    2.81    0.60
   4   9  -1    3.67    0.49
   4   9  -1    3.63    0.50
  -4   9   1    3.80    0.47
  -4   9   1    3.92    0.57
  -3  -9   1    9.06    0.79
   3  -9  -1    7.09    0.78
  -3  -9   1    8.41    0.62
  -3  -9   1    8.37    0.50
  -3  -9   1    7.74    0.77
   3  -9  -1    6.95    0.77
   3  -9  -1    7.97    0.70
   3  -9  -1    6.99    0.67
  -3   9   1    7.12    0.90
   3   9  -1    8.26    0.68
  -3   9   1    7.82    0.65
  -3   9   1    7.56    0.72
  -3   9   1    8.07    0.77
   3   9  -1    8.45    0.50
   3   9  -1    7.67    0.68
   3   9  -1    9.01    0.64
  -2  -9   1   18.67    0.86
   2  -9  -1   19.84    1.03
   2  -9  -1   20.45    1.00
   2  -9  -1   19.93    1.04
  -2  -9   1   18.68    1.06
  -2  -9   1   20.34    1.04
  -2  -9   1   19.01    0.69
   2  -9  -1   19.08    0.93
  -2  -9   1   19.05    0.96
  -2   9   1   18.23    0.94
  -2   9   1   18.70    0.97
   2   9  -1   18.66    0.93
   2   9  -1   19.59    0.98
  -2   9   1   17.92    1.14
  -2   9   1   19.23    0.98
   2   9  -1   19.89    0.86
   2   9  -1   19.40    0.72
   1  -9  -1   40.47    1.60
  -1  -9   1   41.44    1.13
  -1  -9   1   38.87    1.48
  -1  -9   1   40.29    1.60
   1  -9  -1   41.48    1.47
  -1  -9   1   40.20    1.35
  -1  -9   1   37.72    1.43
   1  -9  -1   38.57    1.46
   1  -9  -1   40.30    1.41
  -1   9   1   39.27    1.48
   1   9  -1   41.64    1.18
   1   9  -1   41.10    1.35
  -1   9   1   39.59    1.63
  -1   9   1   41.19    1.46
   1   9  -1   40.15    1.47
   1   9  -1   40.14    1.45
   1   9  -1   39.08    1.60
  -1   9   1   42.23    1.44
   0  -9   1   15.64    0.59
   0  -9  -1   14.98    0.93
   0  -9   1   17.21    1.00
   0  -9  -1   15.67    0.83
   0  -9   1   14.38    0.90
   0  -9   1   16.52    0.95
   0  -9  -1   14.57    0.88
   0  -9   1   15.14    0.79
   0  -9  -1   16.10    0.89
   0   9   1   17.44    0.95
   0   9   1   15.59    0.86
   0   9  -1   18.01    1.05
   0   9  -1   15.69    0.62
   0   9  -1   14.64    0.84
   0   9  -1   15.49    0.81
   0   9  -1   15.34    0.88
   0   9   1   16.36    0.88
   0   9   1   15.21    0.98
  -1  -9  -1   25.22    1.05
   1  -9   1   24.74    1.02
  -1  -9  -1   24.21    1.20
  -1  -9  -1   23.61    1.09
   1  -9   1   22.94    1.10
   1  -9   1   24.28    1.19
   1  -9   1   25.32    1.10
   1  -9   1   23.64    0.78
  -1  -9  -1   24.29    1.02
   1   9   1   23.65    1.06
  -1   9  -1   23.88    1.02
  -1   9  -1   23.97    1.09
  -1   9  -1   24.47    1.24
  -1   9  -1   23.86    0.79
  -1   9  -1   23.09    1.05
   1   9   1   23.42    1.05
  -2  -9  -1    6.61    0.73
   2  -9   1    8.74    0.77
   2  -9   1    7.88    0.74
   2  -9   1    7.91    0.74
  -2  -9  -1    7.99    0.70
   2  -9   1    8.27    0.47
  -2  -9  -1    7.38    0.63
   2  -9   1    6.93    0.64
  -2  -9  -1    8.34    0.76
  -2   9  -1    8.70    0.89
  -2   9  -1    8.11    0.47
  -2   9  -1    6.74    0.69
   2   9   1    7.75    0.67
   2   9   1    8.56    0.65
  -2   9  -1    7.00    0.67
  -2   9  -1    7.49    0.64
   2   9   1    8.27    0.67
  -3  -9  -1   25.09    0.72
   3  -9   1   24.79    0.87
  -3  -9  -1   26.12    1.16
   3  -9   1   25.31    1.21
   3  -9   1   27.09    1.19
  -3  -9  -1   24.16    1.26
  -3  -9  -1   25.84    1.04
   3  -9   1   26.38    1.15
   3  -9   1   28.18    1.13
  -3   9  -1   26.41    0.89
  -3   9  -1   25.12    1.17
  -3   9  -1   26.27    1.09
   3   9   1   26.28    1.11
   3   9   1   25.47    1.10
  -3   9  -1   27.31    1.12
   3   9   1   25.59    1.06
  -3   9  -1   24.50    1.28
  -4  -9  -1   10.80    0.86
   4  -9   1    9.68    0.77
   4  -9   1   11.54    0.84
  -4  -9  -1   11.37    0.70
   4  -9   1   10.20    0.80
  -4  -9  -1   10.80    0.48
  -4  -9  -1   11.03    0.82
   4   9   1   10.41    0.75
   4   9   1   12.34    0.82
  -4   9  -1   11.59    0.85
  -4   9  -1   10.48    0.72
  -4   9  -1   11.37    0.61
   4   9   1   10.33    0.76
  -5  -9  -1    4.40    0.60
   5  -9   1    4.34    0.44
   5  -9   1    4.32    0.56
  -5  -9  -1    3.63    0.44
  -5  -9  -1    4.06    0.47
  -5  -9  -1    4.18    0.61
   5  -9   1    4.59    0.62
   5  -9   1    4.87    0.61
   5   9   1    5.38    0.65
   5   9   1    5.33    0.58
  -5   9  -1    4.15    0.42
  -5   9  -1    3.39    0.53
  -5   9  -1    3.71    0.48
   6  -9   1   13.03    0.90
  -6  -9  -1   11.27    0.91
  -6  -9  -1   11.68    0.57
  -6  -9  -1   12.23    0.65
   6  -9   1   11.51    0.87
  -6  -9  -1   11.82    0.77
  -6  -9  -1   11.79    0.97
   6  -9   1   13.25    0.95
  -6   9  -1   13.35    0.91
   6   9   1   13.23    0.83
   6   9   1   13.12    0.83
  -6   9  -1   12.50    0.80
  -6   9  -1   12.31    0.70
  -7  -9  -1   13.86    1.05
   7  -9   1   17.53    1.04
  -7  -9  -1   18.25    1.15
   7  -9   1   15.09    1.00
  -7  -9  -1   16.63    0.90
  -7  -9  -1   15.80    0.70
   7  -9   1   15.41    1.04
   7   9   1   16.21    0.92
  -7   9  -1   15.32    0.89
  -7   9  -1   16.51    0.84
   7   9   1   15.83    0.96
  -8  -9  -1    1.56    0.34
   8  -9   1    1.97    0.47
  -8  -9  -1    2.13    0.45
  -8  -9  -1    1.25    0.59
  -8  -9  -1    1.24    0.43
  -8  -9  -1    1.88    0.56
   8  -9   1    1.19    0.48
  -8  -9  -1    1.38    0.50
   8  -9   1    2.62    0.59
  -8   9  -1    1.33    0.47
  -8   9  -1    1.26    0.44
   8   9   1    1.74    0.46
  -8   9  -1    1.43    0.39
   9  -9   1    3.31    0.62
  -9  -9  -1    3.71    0.72
  -9  -9  -1    2.92    0.61
  -9  -9  -1    3.94    0.61
  -9  -9  -1    2.94    0.42
  -9  -9  -1    3.21    0.58
   9  -9   1    3.30    0.61
  -9  -9  -1    3.28    0.50
  -9   9  -1    3.17    0.52
  -9   9  -1    2.52    0.59
  -9   9  -1    3.59    0.53
 -10  -9  -1    1.58    0.43
 -10  -9  -1    1.30    0.47
  10  -9   1    1.34    0.51
 -10  -9  -1    0.95    0.57
  10  -9   1    1.67    0.52
 -10  -9  -1    2.03    0.65
  10  -9   1    1.91    0.62
 -10   9  -1    1.56    0.44
 -10   9  -1    1.33    0.46
 -10   9  -1    1.01    0.53
  11  -9   1    1.09    0.53
 -11  -9  -1   -0.34    0.46
 -11  -9  -1   -0.19    0.72
 -11  -9  -1    0.52    0.42
 -11  -9  -1    0.01    0.53
  11  -9   1    0.57    0.45
  11  -9   1   -0.55    0.59
 -11   9  -1   -0.01    0.46
 -11   9  -1   -0.88    0.45
 -11   9  -1    1.55    0.56
 -12  -9  -1    0.70    0.51
  12  -9   1    0.77    0.52
 -12  -9  -1    0.33    0.58
  12  -9   1    0.17    0.53
 -12   9  -1    1.81    0.63
 -12   9  -1    0.41    0.52
  10 -10  -1    0.97    0.58
 -10 -10   1    1.91    0.56
 -10 -10   1    0.78    0.58
 -10 -10   1    1.38    0.48
  10 -10  -1    2.55    0.65
 -10  10   1    2.75    0.54
 -10  10   1    1.09    0.63
  -9 -10   1   -0.54    0.53
  -9 -10   1    0.21    0.37
  -9 -10   1   -0.56    0.61
  -9 -10   1    0.62    0.60
  -9 -10   1    0.30    0.45
   9 -10  -1    0.09    0.48
   9 -10  -1    0.24    0.49
  -9  10   1    0.15    0.44
  -9  10   1    0.56    0.56
  -9  10   1    0.09    0.46
   9  10  -1    0.33    0.49
  -8 -10   1    0.64    0.43
   8 -10  -1    0.14    0.52
   8 -10  -1    0.81    0.50
  -8 -10   1    0.78    0.56
  -8 -10   1    1.57    0.52
  -8 -10   1    0.53    0.54
  -8  10   1    0.70    0.57
  -8  10   1    0.80    0.41
  -8  10   1    1.49    0.46
   8  10  -1    0.08    0.49
  -8  10   1    0.15    0.52
   7 -10  -1   -0.94    0.40
  -7 -10   1   -0.24    0.46
  -7 -10   1   -0.42    0.39
  -7 -10   1   -0.86    0.47
  -7 -10   1    0.61    0.48
  -7  10   1    0.30    0.33
  -7  10   1    0.19    0.41
  -7  10   1    0.86    0.46
   7  10  -1   -0.50    0.42
  -7  10   1   -0.48    0.46
   6 -10  -1    0.39    0.43
  -6 -10   1    0.06    0.40
  -6 -10   1    0.55    0.38
  -6 -10   1    0.04    0.44
   6  10  -1    0.32    0.42
  -6  10   1    0.00    0.34
  -6  10   1   -0.20    0.38
  -6  10   1   -0.32    0.30
  -6  10   1    0.38    0.41
  -5 -10   1    2.97    0.46
   5 -10  -1    3.62    0.56
  -5 -10   1    2.28    0.54
  -5 -10   1    3.19    0.40
   5 -10  -1    3.59    0.60
   5  10  -1    3.86    0.54
  -5  10   1    2.57    0.39
  -5  10   1    3.49    0.58
   5  10  -1    2.35    0.49
  -5  10   1    3.27    0.37
   4 -10  -1    0.82    0.42
  -4 -10   1    0.80    0.37
  -4 -10   1   -0.02    0.27
   4 -10  -1    0.16    0.37
  -4  10   1    0.48    0.24
   4  10  -1   -0.20    0.34
   4  10  -1    0.43    0.38
  -4  10   1    0.14    0.39
  -4  10   1   -0.03    0.36
  -3 -10   1    0.57    0.42
   3 -10  -1   -0.04    0.35
  -3 -10   1   -0.12    0.23
  -3 -10   1   -0.21    0.33
   3 -10  -1   -0.02    0.34
  -3  10   1   -0.10    0.21
   3  10  -1   -0.13    0.41
  -3  10   1    0.21    0.35
  -3  10   1   -0.57    0.48
  -3  10   1   -0.40    0.38
   3  10  -1    0.30    0.38
  -2 -10   1   40.12    1.44
   2 -10  -1   42.34    1.70
  -2 -10   1   38.88    1.69
   2 -10  -1   44.18    1.57
  -2 -10   1   41.62    1.17
  -2  10   1   40.51    1.58
  -2  10   1   40.59    1.55
   2  10  -1   41.22    1.55
   2  10  -1   41.64    1.58
  -2  10   1   41.06    1.59
   2  10  -1   42.93    1.45
   1 -10  -1   14.76    1.02
  -1 -10   1   13.18    1.03
   1 -10  -1   15.14    0.92
  -1 -10   1   16.48    0.88
  -1 -10   1   15.17    0.60
  -1  10   1   15.32    0.90
   1  10  -1   15.73    0.98
  -1  10   1   15.28    0.95
   1  10  -1   15.56    0.91
   1  10  -1   15.84    0.93
  -1  10   1   14.96    0.99
   0 -10  -1    0.01    0.32
   0 -10   1    0.08    0.31
   0 -10  -1   -0.08    0.50
   0 -10  -1   -0.12    0.35
   0 -10   1    0.19    0.22
   0 -10   1    0.03    0.37
   0  10  -1    0.07    0.28
   0  10   1    0.24    0.43
   0  10   1    0.18    0.34
   0  10  -1    0.22    0.41
   0  10   1    0.22    0.38
   0  10  -1    0.03    0.35
   1 -10   1   11.30    0.54
  -1 -10  -1   11.46    0.80
  -1 -10  -1   11.22    0.98
  -1 -10  -1   11.10    0.89
   1 -10   1   11.55    0.89
   1 -10   1   10.46    0.79
  -1  10  -1   12.14    0.88
   1  10   1   11.69    0.82
  -1  10  -1   11.48    0.57
  -1  10  -1   12.03    0.81
   1  10   1   12.98    0.87
  -1  10  -1   10.70    0.86
   1  10   1   11.23    0.91
   2 -10   1    0.77    0.26
   2 -10   1    1.03    0.43
  -2 -10  -1    1.69    0.54
  -2 -10  -1    0.49    0.36
  -2 -10  -1    0.32    0.45
   2 -10   1    1.13    0.39
  -2  10  -1    0.98    0.26
  -2  10  -1    0.58    0.34
   2  10   1    0.60    0.46
   2  10   1    0.64    0.31
   2  10   1    1.07    0.38
  -2  10  -1    0.51    0.45
  -2  10  -1    0.41    0.38
  -3 -10  -1    0.03    0.51
   3 -10   1    0.38    0.37
   3 -10   1    0.69    0.27
  -3 -10  -1    0.11    0.35
   3 -10   1   -0.06    0.33
  -3  10  -1   -0.33    0.45
  -3  10  -1   -0.29    0.22
  -3  10  -1    0.09    0.40
  -3  10  -1    0.47    0.34
   3  10   1   -0.55    0.43
   3  10   1   -0.34    0.34
  -4 -10  -1   54.98    1.93
  -4 -10  -1   54.20    1.78
   4 -10   1   54.91    1.89
  -4  10  -1   53.87    1.97
   4  10   1   54.92    1.85
  -4  10  -1   56.12    1.87
  -4  10  -1   55.39    1.58
   4  10   1   53.02    1.92
  -4  10  -1   53.13    1.86
  -5 -10  -1   21.43    1.31
  -5 -10  -1   24.14    0.80
   5 -10   1   24.96    1.24
  -5 -10  -1   23.50    1.11
  -5 -10  -1   25.69    1.35
   5  10   1   25.27    1.15
  -5  10  -1   25.89    1.16
  -5  10  -1   24.95    0.97
  -5  10  -1   25.64    1.37
   5  10   1   22.04    1.13
  -5  10  -1   23.03    1.27
  -6 -10  -1    0.18    0.30
   6 -10   1    0.50    0.47
  -6 -10  -1    0.00    0.23
  -6 -10  -1    0.16    0.42
  -6 -10  -1   -0.26    0.62
  -6 -10  -1    0.42    0.36
   6 -10   1   -0.69    0.42
   6  10   1    0.50    0.40
  -6  10  -1    0.11    0.34
  -6  10  -1   -0.05    0.38
   6  10   1    0.80    0.41
  -6  10  -1   -0.42    0.41
  -7 -10  -1    0.07    0.38
  -7 -10  -1    0.04    0.27
   7 -10   1   -0.03    0.46
   7 -10   1   -0.29    0.43
  -7 -10  -1   -0.25    0.37
  -7 -10  -1    0.28    0.46
  -7  10  -1    0.21    0.38
  -7  10  -1   -0.20    0.48
   7  10   1    0.46    0.42
  -7  10  -1    0.45    0.38
  -8 -10  -1    2.92    0.54
  -8 -10  -1    3.50    0.42
   8 -10   1    3.07    0.61
   8 -10   1    2.56    0.64
  -8 -10  -1    2.33    0.67
  -8 -10  -1    2.98    0.50
  -8 -10  -1    3.13    0.69
  -8  10  -1    3.37    0.50
  -8  10  -1    2.29    0.53
  -8  10  -1    2.11    0.56
   8  10   1    3.20    0.59
  -9 -10  -1    0.41    0.51
  -9 -10  -1    1.05    0.38
  -9 -10  -1   -0.13    0.56
   9 -10   1   -0.13    0.51
   9 -10   1    0.95    0.54
  -9  10  -1    1.38    0.49
  -9  10  -1    0.73    0.48
  -9  10  -1    0.86    0.60
 -10 -10  -1   13.71    1.25
 -10 -10  -1   15.96    1.15
 -10 -10  -1   15.00    0.93
  10 -10   1   13.17    1.18
  10 -10   1   14.67    1.15
 -10  10  -1   15.73    1.26
 -10  10  -1   12.45    1.07
 -10  10  -1   14.79    1.06
   8 -11  -1    8.69    1.11
  -8 -11   1   10.04    1.16
   8 -11  -1    9.02    1.02
  -8 -11   1    9.45    0.95
  -8 -11   1    8.52    0.76
  -8  11   1    7.91    1.00
  -8  11   1   10.12    1.16
  -8  11   1    8.00    0.87
   8  11  -1    8.04    0.87
  -7 -11   1    0.31    0.54
  -7 -11   1    0.01    0.65
  -7 -11   1    0.51    0.50
   7 -11  -1    0.21    0.51
   7 -11  -1    1.92    0.60
   7  11  -1    0.01    0.53
  -7  11   1   -0.18    0.49
  -7  11   1   -0.08    0.60
  -7  11   1    1.22    0.41
  -6 -11   1    1.17    0.47
   6 -11  -1    0.64    0.55
   6 -11  -1    0.78    0.48
  -6 -11   1    0.25    0.52
  -6  11   1   -0.36    0.52
  -6  11   1    0.12    0.36
  -6  11   1    0.20    0.48
   6  11  -1    0.53    0.51
   5 -11  -1    4.46    0.68
  -5 -11   1    4.89    0.60
  -5 -11   1    4.87    0.73
  -5 -11   1    5.37    0.63
   5  11  -1    5.82    0.71
  -5  11   1    6.65    0.79
  -5  11   1    5.17    0.54
  -5  11   1    5.43    0.67
  -4 -11   1    1.45    0.49
   4 -11  -1    2.20    0.53
  -4 -11   1    0.92    0.55
  -4 -11   1    1.26    0.32
   4 -11  -1    1.28    0.49
   4  11  -1    1.67    0.50
  -4  11   1    1.25    0.52
  -4  11   1    1.21    0.51
  -3 -11   1    3.67    0.44
  -3 -11   1    2.02    0.52
   3 -11  -1    2.59    0.54
   3 -11  -1    2.29    0.60
  -3 -11   1    2.98    0.53
   3  11  -1    2.05    0.52
  -3  11   1    2.03    0.53
   3  11  -1    3.80    0.64
  -3  11   1    2.53    0.62
   2 -11  -1   11.43    0.97
  -2 -11   1    9.14    1.04
  -2 -11   1   11.38    0.86
   2 -11  -1    9.82    0.91
  -2 -11   1   11.03    0.51
   2  11  -1    9.46    0.88
  -2  11   1   12.03    0.90
   2  11  -1   11.29    1.05
   1 -11  -1    4.90    0.64
  -1 -11   1    4.81    0.72
  -1 -11   1    3.90    0.59
   1 -11  -1    4.65    0.72
   1  11  -1    5.68    0.67
  -1  11   1    3.62    0.59
   1  11  -1    5.30    0.68
   0 -11   1   -0.48    0.41
   0 -11   1   -0.10    0.20
   0 -11   1    0.00    0.40
   0 -11  -1    0.22    0.41
   0 -11  -1    0.34    0.48
   0  11  -1   -0.23    0.36
   0  11   1   -0.02    0.43
   0  11   1    0.78    0.65
   0  11  -1    0.66    0.59
   0  11  -1    0.58    0.46
   0  11   1    0.06    0.44
  -1 -11  -1    4.06    0.69
   1 -11   1    4.61    0.74
   1 -11   1    4.46    0.43
   1 -11   1    4.74    0.64
  -1 -11  -1    4.00    0.58
  -1  11  -1    4.54    0.57
   1  11   1    5.54    0.75
   1  11   1    3.11    0.52
   1  11   1    5.89    0.74
  -1  11  -1    4.58    0.65
  -1  11  -1    6.20    0.74
  -2 -11  -1    9.99    1.02
  -2 -11  -1   11.42    0.89
   2 -11   1   11.06    0.91
   2 -11   1   11.33    1.01
   2  11   1   10.42    0.88
   2  11   1   11.00    1.06
  -2  11  -1   11.61    1.02
  -2  11  -1   10.00    0.89
  -2  11  -1   10.31    1.10
  -2  11  -1   10.84    0.60
   2  11   1   11.91    0.97
  -3 -11  -1   16.61    1.25
   3 -11   1   19.65    1.22
  -3 -11  -1   18.94    1.09
   3 -11   1   17.64    1.12
   3  11   1   19.26    1.14
  -3  11  -1   18.01    1.20
  -3  11  -1   18.73    1.12
  -3  11  -1   18.35    0.77
   3  11   1   16.81    1.21
   3  11   1   19.66    1.10
   4 -11   1    0.33    0.55
   4 -11   1    0.98    0.52
  -4 -11  -1    0.61    0.53
  -4 -11  -1    0.79    0.45
   4  11   1    0.41    0.45
  -4  11  -1   -0.02    0.42
  -4  11  -1   -0.47    0.50
   4  11   1   -0.15    0.44
  -4  11  -1    0.24    0.30
  -5 -11  -1   20.90    1.33
  -5 -11  -1   21.13    1.13
   5 -11   1   21.70    1.26
   5 -11   1   19.35    1.25
  -5  11  -1   20.55    1.20
  -5  11  -1   20.58    1.25
   5  11   1   21.93    1.22
   5  11   1   19.75    1.17
  -5  11  -1   20.77    0.92
  -6 -11  -1   -0.74    0.43
   6 -11   1   -0.11    0.49
  -6 -11  -1    0.19    0.55
  -6  11  -1    0.36    0.47
  -6  11  -1    0.73    0.57
  -6  11  -1   -0.14    0.39
   6  11   1    0.52    0.48
   6  11   1   -0.27    0.49
   7 -11   1   -0.34    0.50
  -7 -11  -1   -0.22    0.56
  -7 -11  -1    0.80    0.50
  -7 -11  -1    0.42    0.28
   7 -11   1   -0.32    0.55
  -7  11  -1    0.28    0.44
  -7  11  -1    0.09    0.53
  -7  11  -1   -0.52    0.51
   8 -11   1    5.58    0.83
  -8 -11  -1    5.00    0.70
  -8 -11  -1    4.91    0.47
  -8 -11  -1    3.10    0.76
   8 -11   1    4.71    0.80
   8  11   1    4.25    0.70
  -8  11  -1    5.21    0.65
  -8  11  -1    5.09    0.74
  -8  11  -1    3.52    0.76
  -5 -12   1    0.84    0.65
   5 -12  -1    0.18    0.59
   5 -12  -1    1.52    0.65
  -5 -12   1    1.41    0.61
   5  12  -1    1.11    0.65
  -5  12   1    1.10    0.58
  -5  12   1   -0.23    0.54
  -4 -12   1    0.02    0.51
   4 -12  -1   -0.01    0.59
   4 -12  -1    1.66    0.59
  -4 -12   1   -0.54    0.59
   4  12  -1   -0.51    0.54
  -4  12   1   -0.54    0.64
   4  12  -1   -0.34    0.49
  -4  12   1    0.85    0.56
  -3 -12   1   20.59    1.20
  -3 -12   1   18.41    1.40
   3 -12  -1   20.09    1.33
   3 -12  -1   23.54    1.40
   3  12  -1   20.32    1.28
   3  12  -1   22.22    1.24
  -3  12   1   20.26    1.34
  -3  12   1   19.19    1.28
   2 -12  -1    2.85    0.70
  -2 -12   1    2.56    0.63
  -2 -12   1    2.18    0.63
  -2  12   1    3.07    0.68
  -2  12   1    2.22    0.64
   2  12  -1    1.72    0.63
   2  12  -1    2.61    0.57
   1 -12  -1    5.46    0.78
  -1 -12   1    5.96    0.72
   1 -12  -1    5.12    0.76
  -1 -12   1    4.18    0.72
  -1  12   1    6.12    0.79
   1  12  -1    5.38    0.73
  -1  12   1    4.99    0.70
   1  12  -1    5.40    0.77
   0 -12  -1    4.38    0.76
   0 -12   1    3.79    0.67
   0 -12  -1    5.41    0.75
   0 -12   1    5.59    0.86
   0  12   1    4.11    0.71
   0  12  -1    5.47    0.69
   0  12   1    4.27    0.66
   0  12  -1    5.28    0.82
   1 -12   1    8.27    1.09
   1 -12   1    8.36    0.99
  -1 -12  -1    8.06    1.01
  -1 -12  -1    9.65    1.13
   1  12   1   10.76    0.96
  -1  12  -1   10.32    1.01
  -1  12  -1   10.97    1.09
   1  12   1   10.82    1.07
   2 -12   1    0.64    0.51
  -2 -12  -1   -0.39    0.60
  -2 -12  -1   -0.09    0.52
   2 -12   1    1.21    0.59
  -2  12  -1    2.20    0.58
   2  12   1    1.01    0.56
   2  12   1    1.12    0.52
  -2  12  -1    1.18    0.57
  -3 -12  -1   18.05    1.33
  -3 -12  -1   19.39    1.23
   3 -12   1   19.98    1.34
   3 -12   1   20.22    1.31
  -3  12  -1   19.21    1.21
  -3  12  -1   16.31    1.27
   3  12   1   19.88    1.24
   3  12   1   16.85    1.19
   4 -12   1    3.12    0.72
  -4 -12  -1    4.73    0.74
   4 -12   1    4.53    0.77
  -4 -12  -1    4.62    0.85
  -4  12  -1    4.29    0.67
   4  12   1    4.64    0.69
  -4  12  -1    3.99    0.76
   4  12   1    3.73    0.72
  -5 -12  -1    1.69    0.62
   5 -12   1    1.12    0.64
  -5 -12  -1    0.11    0.64
   5 -12   1    1.30    0.59
   5  12   1    0.94    0.60
  -5  12  -1   -0.01    0.60
   5  12   1    0.76    0.57
  -5  12  -1    0.82    0.59
  17   0  -2    0.54    0.53
 -17   0   2    0.14    0.46
 -17   0   2   -0.43    0.51
 -17   0   2   -0.20    0.37
 -16   0   2    0.39    0.47
 -16   0   2    1.03    0.37
  16   0  -2    0.84    0.37
  16   0  -2    0.72    0.46
 -16   0   2    0.91    0.46
 -16   0   2    1.68    0.53
 -15   0   2    0.46    0.41
  15   0  -2    0.07    0.36
 -15   0   2   -0.23    0.34
 -15   0   2   -0.28    0.40
 -15   0   2    0.42    0.29
  15   0  -2    0.35    0.33
 -14   0   2    0.51    0.36
 -14   0   2    0.34    0.33
 -14   0   2    0.42    0.27
  14   0  -2    0.07    0.27
 -14   0   2    0.18    0.32
  14   0  -2    0.19    0.29
 -13   0   2    0.09    0.27
 -13   0   2   -0.15    0.25
  13   0  -2    0.00    0.24
  13   0  -2   -0.07    0.33
 -13   0   2    0.31    0.29
 -13   0   2   -0.05    0.39
 -13   0   2   -0.47    0.44
 -13   0   2   -0.02    0.21
 -12   0   2   23.14    1.02
  12   0  -2   24.72    0.90
 -12   0   2   23.55    1.09
 -12   0   2   25.70    1.18
 -12   0   2   25.78    0.91
  12   0  -2   25.37    1.06
 -12   0   2   23.75    1.08
 -12   0   2   25.53    0.88
  11   0  -2    0.15    0.17
 -11   0   2   -0.28    0.21
 -11   0   2   -0.07    0.28
  11   0  -2   -0.02    0.23
 -11   0   2    0.00    0.18
 -11   0   2    0.06    0.15
 -11   0   2    0.01    0.18
 -11   0   2   -0.33    0.26
 -10   0   2   11.67    0.68
 -10   0   2   11.01    0.51
 -10   0   2   10.25    0.58
  10   0  -2   11.98    0.63
 -10   0   2   10.55    0.61
 -10   0   2   11.77    0.51
 -10   0   2   11.69    0.64
  10   0  -2   11.52    0.55
  10   0  -2   10.45    0.49
  -9   0   2    0.33    0.19
   9   0  -2    0.08    0.13
  -9   0   2    0.12    0.16
  -9   0   2    0.17    0.18
  -9   0   2   -0.09    0.13
   9   0  -2    0.27    0.17
  -9   0   2    0.04    0.14
   9   0  -2    0.05    0.17
  -8   0   2    1.14    0.16
   8   0  -2    1.07    0.16
   8   0  -2    1.04    0.18
   8   0  -2    0.83    0.20
  -8   0   2    1.03    0.20
  -8   0   2    0.68    0.22
  -8   0   2    1.04    0.23
  -8   0   2    0.98    0.16
   8   0  -2    0.95    0.21
   7   0  -2   -0.01    0.09
  -7   0   2    0.03    0.13
  -7   0   2    0.00    0.14
  -7   0   2   -0.14    0.09
  -7   0   2   -0.08    0.14
   7   0  -2   -0.02    0.11
  -7   0   2    0.06    0.10
   7   0  -2   -0.31    0.11
   6   0  -2    5.98    0.35
   6   0  -2    6.28    0.36
   6   0  -2    6.18    0.28
  -6   0   2    6.59    0.32
  -6   0   2    6.44    0.29
  -6   0   2    6.84    0.36
   6   0  -2    6.34    0.31
  -6   0   2    6.88    0.40
  -5   0   2    0.07    0.10
  -5   0   2    0.08    0.08
  -5   0   2    0.06    0.10
   5   0  -2    0.07    0.11
   5   0  -2    0.05    0.09
   5   0  -2    0.16    0.08
  -5   0   2   -0.05    0.06
   5   0  -2    0.00    0.07
   4   0  -2   76.08    1.85
   4   0  -2   75.85    1.89
   4   0  -2   73.49    1.92
  -4   0   2   73.83    1.84
  -4   0   2   71.81    1.88
  -4   0   2   75.73    1.86
  -4   0   2   75.03    1.86
  -4   0   2   76.04    1.92
   4   0  -2   75.72    1.84
  -3   0   2   -0.06    0.04
  -3   0   2   -0.05    0.08
  -3   0   2   -0.12    0.06
   3   0  -2   -0.11    0.06
  -3   0   2   -0.05    0.07
   3   0  -2   -0.03    0.03
   3   0  -2   -0.08    0.06
   3   0  -2    0.01    0.10
   3   0  -2   -0.08    0.07
  -3   0   2   -0.08    0.07
  -2   0   2  109.62    2.48
  -2   0   2  108.10    2.55
  -2   0   2  100.92    2.50
  -2   0   2  100.12    2.51
   2   0  -2  108.75    2.48
   2   0  -2  108.16    2.50
   2   0  -2  108.64    2.55
   1   0  -2   -0.07    0.04
  -1   0   2   -0.07    0.04
  -1   0   2   -0.07    0.04
   1   0  -2   -0.06    0.03
   1   0  -2   -0.04    0.02
   1   0  -2   -0.04    0.05
   0   0   2  271.70    6.20
   0   0  -2  272.22    6.10
   0   0  -2  268.19    6.54
   0   0   2  256.92    6.28
   1   0   2   -0.24    0.03
   1   0   2   -0.19    0.05
   1   0   2   -0.22    0.04
   1   0   2   -0.24    0.02
  -1   0  -2   -0.23    0.04
  -1   0  -2   -0.21    0.05
   2   0   2   15.52    0.45
  -2   0  -2   15.60    0.50
   2   0   2   14.83    0.49
   2   0   2   14.87    0.45
  -2   0  -2   16.02    0.46
  -2   0  -2   15.89    0.42
  -2   0  -2   16.05    0.38
   2   0   2   16.30    0.42
  -3   0  -2    0.05    0.07
  -3   0  -2    0.00    0.06
   3   0   2    0.00    0.07
   3   0   2   -0.03    0.06
   3   0   2    0.05    0.05
  -3   0  -2    0.02    0.03
  -3   0  -2   -0.06    0.08
  -3   0  -2    0.10    0.06
  -4   0  -2  255.60    5.99
  -4   0  -2  257.65    6.34
  -4   0  -2  261.39    5.90
  -4   0  -2  249.96    5.92
   4   0   2  252.40    6.00
   4   0   2  267.49    6.00
  -4   0  -2  254.15    6.01
  -4   0  -2  269.93    6.08
   4   0   2  270.60    6.07
   5   0   2    0.03    0.13
  -5   0  -2    0.18    0.06
  -5   0  -2    0.18    0.12
  -5   0  -2   -0.02    0.09
  -5   0  -2    0.08    0.12
   5   0   2    0.22    0.09
  -5   0  -2    0.04    0.11
   5   0   2    0.03    0.09
   5   0   2    0.08    0.12
  -6   0  -2  126.31    3.10
  -6   0  -2  122.52    2.94
   6   0   2  116.48    2.94
  -6   0  -2  118.62    2.79
  -6   0  -2  118.32    2.91
   6   0   2  122.95    2.91
  -6   0  -2  112.72    2.97
   6   0   2  119.00    3.08
   7   0   2    0.09    0.14
  -7   0  -2    0.11    0.12
  -7   0  -2    0.06    0.15
  -7   0  -2    0.11    0.14
  -7   0  -2    0.13    0.09
   7   0   2    0.19    0.13
   7   0   2    0.16    0.11
  -8   0  -2   73.47    2.00
  -8   0  -2   71.26    1.93
   8   0   2   71.39    2.03
  -8   0  -2   75.37    2.05
   8   0   2   73.56    1.99
  -8   0  -2   72.34    1.79
  -8   0  -2   72.85    1.97
  -9   0  -2    0.17    0.18
   9   0   2    0.22    0.17
  -9   0  -2    0.00    0.15
   9   0   2    0.12    0.16
   9   0   2   -0.08    0.13
  -9   0  -2    0.12    0.17
  -9   0  -2   -0.27    0.15
  10   0   2   26.12    0.98
 -10   0  -2   24.10    0.91
 -10   0  -2   25.51    0.75
 -10   0  -2   25.23    0.99
  10   0   2   24.64    0.95
 -10   0  -2   25.81    0.97
 -10   0  -2   24.75    0.75
 -10   0  -2   26.20    0.96
  10   0   2   26.56    0.94
  11   0   2   -0.12    0.27
 -11   0  -2   -0.10    0.15
 -11   0  -2   -0.01    0.19
  11   0   2   -0.13    0.21
  11   0   2   -0.23    0.21
 -11   0  -2    0.05    0.15
 -11   0  -2   -0.25    0.23
 -11   0  -2   -0.20    0.20
 -11   0  -2    0.11    0.26
  12   0   2    3.03    0.41
 -12   0  -2    4.22    0.47
 -12   0  -2    4.17    0.51
 -12   0  -2    3.54    0.33
  12   0   2    4.63    0.52
  12   0   2    3.60    0.43
 -12   0  -2    3.74    0.45
 -12   0  -2    4.45    0.52
 -12   0  -2    3.30    0.34
 -13   0  -2   -0.11    0.21
 -13   0  -2   -0.06    0.18
 -13   0  -2    0.32    0.35
 -13   0  -2    0.38    0.29
 -13   0  -2    0.17    0.37
  13   0   2    0.03    0.27
 -13   0  -2    0.08    0.28
  13   0   2   -0.11    0.26
 -13   0  -2   -0.32    0.37
 -14   0  -2   34.87    1.32
 -14   0  -2   32.75    1.02
 -14   0  -2   34.45    1.06
  14   0   2   32.38    1.37
  14   0   2   34.75    1.32
 -14   0  -2   34.80    1.32
 -14   0  -2   32.47    1.40
 -15   0  -2   -0.71    0.34
 -15   0  -2   -0.47    0.44
 -15   0  -2    0.17    0.35
 -15   0  -2   -0.62    0.23
 -15   0  -2    0.17    0.31
  15   0   2   -0.37    0.41
  15   0   2    0.23    0.36
 -16   0  -2    8.38    0.84
  16   0   2    8.30    0.91
 -16   0  -2   10.21    0.68
 -16   0  -2   10.10    0.93
  16   0   2    9.78    0.85
 -16   0  -2    7.90    0.58
 -17   0  -2   -0.71    0.73
 -17   0  -2    0.02    0.33
  17   0   2    0.02    0.51
 -17   0  -2   -0.31    0.44
 -17   0  -2   -0.29    0.51
  17   0   2   -0.51    0.47
  17  -1  -2    3.48    0.52
 -17  -1   2    5.00    0.55
  17  -1  -2    3.09    0.68
 -17  -1   2    2.88    0.62
 -17  -1   2    3.80    0.69
 -17   1   2    2.30    0.63
 -17   1   2    3.17    0.67
 -17   1   2    4.37    0.53
  17   1  -2    3.49    0.72
  16  -1  -2    1.63    0.46
 -16  -1   2    2.28    0.55
  16  -1  -2    1.23    0.41
 -16  -1   2    1.30    0.37
 -16  -1   2    1.89    0.48
 -16  -1   2    1.44    0.45
 -16  -1   2    1.62    0.56
 -16   1   2    1.62    0.48
  16   1  -2    1.22    0.51
 -16   1   2    1.14    0.46
 -16   1   2    1.53    0.52
 -16   1   2    0.99    0.40
 -15  -1   2   27.83    1.13
 -15  -1   2   28.25    1.20
 -15  -1   2   28.30    1.26
  15  -1  -2   28.61    1.09
 -15  -1   2   27.66    1.06
 -15  -1   2   28.72    1.34
  15   1  -2   27.66    1.30
 -15   1   2   28.97    1.38
 -15   1   2   27.93    1.06
 -15   1   2   29.05    1.19
 -14  -1   2    3.47    0.53
  14  -1  -2    3.87    0.49
 -14  -1   2    3.40    0.48
  14  -1  -2    3.40    0.54
 -14  -1   2    3.74    0.41
 -14  -1   2    3.77    0.44
 -14   1   2    2.98    0.40
 -14   1   2    4.83    0.60
 -14   1   2    3.10    0.53
  14   1  -2    2.58    0.45
 -14   1   2    3.62    0.45
  13  -1  -2   21.11    1.05
 -13  -1   2   21.87    1.23
  13  -1  -2   22.38    0.85
 -13  -1   2   21.18    0.89
 -13  -1   2   22.11    1.11
 -13  -1   2   21.65    0.84
 -13  -1   2   21.48    0.98
  13  -1  -2   21.03    0.86
 -13  -1   2   20.74    1.05
  13  -1  -2   21.22    1.04
 -13   1   2   20.00    1.12
  13   1  -2   21.03    0.86
 -13   1   2   19.38    1.00
  13   1  -2   20.55    1.01
 -13   1   2   20.68    0.83
 -13   1   2   21.50    0.88
 -13   1   2   20.63    1.05
  12  -1  -2    1.78    0.31
 -12  -1   2    1.59    0.37
  12  -1  -2    2.49    0.38
 -12  -1   2    1.67    0.32
  12  -1  -2    1.83    0.28
 -12  -1   2    1.78    0.34
  12  -1  -2    2.49    0.42
 -12  -1   2    2.34    0.45
 -12  -1   2    2.47    0.30
 -12   1   2    1.86    0.39
  12   1  -2    2.49    0.32
 -12   1   2    1.82    0.33
 -12   1   2    3.18    0.36
 -12   1   2    1.73    0.29
  12   1  -2    1.48    0.34
 -12   1   2    1.74    0.41
 -12   1   2    2.05    0.41
 -11  -1   2    1.87    0.30
  11  -1  -2    2.41    0.29
  11  -1  -2    1.67    0.33
 -11  -1   2    2.21    0.29
 -11  -1   2    1.97    0.37
 -11  -1   2    2.20    0.36
  11  -1  -2    3.19    0.38
  11  -1  -2    2.94    0.40
 -11  -1   2    2.63    0.32
 -11  -1   2    2.26    0.35
 -11   1   2    2.07    0.34
  11   1  -2    2.42    0.29
 -11   1   2    2.86    0.34
 -11   1   2    2.64    0.39
 -11   1   2    2.15    0.34
 -11   1   2    1.87    0.34
  11   1  -2    1.69    0.32
 -11   1   2    2.25    0.30
 -10  -1   2    0.44    0.22
  10  -1  -2   -0.01    0.22
 -10  -1   2   -0.15    0.23
  10  -1  -2    0.31    0.17
 -10  -1   2    0.23    0.20
  10  -1  -2    0.26    0.23
 -10  -1   2   -0.05    0.19
 -10  -1   2    0.19    0.16
  10  -1  -2    0.13    0.17
 -10   1   2    0.36    0.16
  10   1  -2    0.25    0.19
 -10   1   2    0.39    0.25
 -10   1   2   -0.03    0.19
  10   1  -2    0.34    0.18
 -10   1   2    0.37    0.19
 -10   1   2    0.35    0.25
 -10   1   2    0.37    0.20
  -9  -1   2   46.91    1.48
   9  -1  -2   43.63    1.42
   9  -1  -2   46.31    1.39
  -9  -1   2   46.85    1.33
  -9  -1   2   43.61    1.30
  -9  -1   2   45.54    1.40
   9  -1  -2   46.24    1.31
   9  -1  -2   48.23    1.30
  -9  -1   2   47.96    1.40
  -9   1   2   45.88    1.44
  -9   1   2   47.04    1.33
  -9   1   2   46.74    1.47
  -9   1   2   45.02    1.41
   9   1  -2   44.44    1.38
  -9   1   2   47.93    1.44
  -9   1   2   42.51    1.28
   9   1  -2   46.22    1.32
   8  -1  -2    0.24    0.13
  -8  -1   2    0.26    0.17
  -8  -1   2    0.33    0.18
   8  -1  -2    0.18    0.16
  -8  -1   2    0.13    0.14
   8  -1  -2    0.13    0.13
  -8  -1   2    0.43    0.14
  -8  -1   2    0.37    0.14
   8  -1  -2    0.16    0.12
  -8   1   2   -0.13    0.18
  -8   1   2    0.24    0.15
  -8   1   2    0.20    0.19
  -8   1   2    0.29    0.13
   8   1  -2    0.10    0.12
  -8   1   2    0.02    0.12
   8   1  -2    0.11    0.17
  -8   1   2    0.04    0.15
  -7  -1   2    1.69    0.22
   7  -1  -2    1.08    0.17
  -7  -1   2    1.07    0.21
  -7  -1   2    1.71    0.20
   7  -1  -2    1.49    0.22
  -7  -1   2    1.73    0.19
  -7  -1   2    1.41    0.20
   7  -1  -2    1.78    0.20
  -7   1   2    1.85    0.27
  -7   1   2    1.42    0.18
   7   1  -2    1.10    0.18
  -7   1   2    1.64    0.21
  -7   1   2    1.64    0.23
  -6  -1   2   22.99    0.73
   6  -1  -2   23.11    0.74
   6  -1  -2   23.14    0.70
  -6  -1   2   22.20    0.80
  -6  -1   2   21.87    0.69
   6  -1  -2   22.14    0.78
  -6  -1   2   23.03    0.69
  -6  -1   2   23.46    0.76
   6   1  -2   22.36    0.73
  -6   1   2   22.58    0.77
   6   1  -2   22.73    0.69
  -6   1   2   22.32    0.69
  -6   1   2   22.66    0.68
  -6   1   2   22.20    0.77
  -5  -1   2   21.21    0.65
   5  -1  -2   21.56    0.68
  -5  -1   2   20.40    0.70
   5  -1  -2   21.20    0.64
   5  -1  -2   21.45    0.62
  -5  -1   2   22.88    0.65
   5  -1  -2   20.36    0.71
  -5  -1   2   21.09    0.65
  -5   1   2   21.25    0.71
  -5   1   2   21.33    0.72
   5   1  -2   21.68    0.74
   5   1  -2   21.99    0.66
  -5   1   2   21.81    0.63
   4  -1  -2   41.92    1.18
   4  -1  -2   42.39    1.14
   4  -1  -2   44.11    1.12
  -4  -1   2   43.73    1.11
  -4  -1   2   43.28    1.21
  -4  -1   2   43.45    1.13
   4  -1  -2   42.36    1.11
  -4   1   2   44.24    1.18
  -4   1   2   42.81    1.12
  -4   1   2   43.86    1.12
   4   1  -2   43.96    1.22
   4   1  -2   41.92    1.11
  -4   1   2   43.46    1.18
   4   1  -2   43.66    1.13
   3  -1  -2   16.28    0.50
   3  -1  -2   16.47    0.46
  -3  -1   2   16.85    0.56
  -3  -1   2   15.79    0.53
   3  -1  -2   16.72    0.48
  -3  -1   2   16.41    0.49
  -3  -1   2   16.30    0.48
   3  -1  -2   17.07    0.54
  -3  -1   2   16.33    0.47
   3   1  -2   16.46    0.47
  -3   1   2   16.81    0.47
  -3   1   2   16.05    0.51
  -3   1   2   16.38    0.53
  -3   1   2   16.50    0.53
   3   1  -2   15.99    0.56
   3   1  -2   16.59    0.50
   2  -1  -2    0.20    0.05
   2  -1  -2    0.11    0.05
   2  -1  -2    0.11    0.07
   2  -1  -2    0.07    0.05
  -2  -1   2    0.27    0.08
  -2  -1   2    0.06    0.05
   2  -1  -2    0.03    0.06
  -2  -1   2    0.16    0.04
  -2  -1   2    0.13    0.07
  -2  -1   2    0.15    0.06
   2   1  -2    0.18    0.06
   2   1  -2    0.13    0.07
  -2   1   2    0.12    0.06
  -2   1   2    0.10    0.05
  -2   1   2   -0.03    0.05
  -2   1   2    0.10    0.07
   2   1  -2    0.07    0.06
  -2   1   2    0.13    0.07
   2   1  -2    0.09    0.04
  -1  -1   2  146.05    3.37
   1  -1  -2  147.66    3.48
   1  -1  -2  144.93    3.33
  -1  -1   2  148.44    3.37
   1  -1  -2  143.95    3.34
   1  -1  -2  142.83    3.32
  -1  -1   2  144.41    3.33
  -1  -1   2  141.65    3.49
  -1  -1   2  143.75    3.25
   1  -1  -2  146.47    3.33
   1   1  -2  140.90    3.36
  -1   1   2  137.44    3.33
  -1   1   2  144.53    3.34
  -1   1   2  140.99    3.33
   1   1  -2  146.10    3.49
  -1   1   2  142.09    3.32
   1   1  -2  146.82    3.37
   0  -1  -2    2.78    0.11
   0  -1   2    2.97    0.09
   0  -1  -2    2.87    0.14
   0  -1   2    3.01    0.15
   0  -1  -2    2.85    0.14
   0  -1   2    2.85    0.15
   0  -1  -2    2.80    0.15
   0  -1   2    2.63    0.15
   0  -1  -2    3.08    0.11
   0   1  -2    2.54    0.14
   0   1   2    2.50    0.14
   0   1  -2    2.80    0.10
   0   1   2    2.66    0.11
   0   1  -2    2.48    0.14
   0   1   2    2.76    0.14
   0   1   2    2.72    0.11
   0   1  -2    2.90    0.15
   1  -1   2   24.51    0.62
  -1  -1  -2   24.78    0.66
   1  -1   2   25.29    0.70
   1  -1   2   25.21    0.63
  -1  -1  -2   24.82    0.62
  -1  -1  -2   24.12    0.70
   1  -1   2   24.53    0.66
  -1  -1  -2   25.66    0.60
  -1  -1  -2   25.32    0.64
   1  -1   2   24.41    0.66
   1   1   2   22.41    0.69
   1   1   2   25.69    0.66
  -1   1  -2   26.25    0.63
   1   1   2   24.64    0.64
  -1   1  -2   25.86    0.71
  -1   1  -2   25.04    0.66
  -1   1  -2   24.10    0.66
   1   1   2   24.89    0.62
   2  -1   2   55.52    1.35
   2  -1   2   55.81    1.34
   2  -1   2   55.78    1.28
  -2  -1  -2   55.51    1.32
  -2  -1  -2   54.86    1.34
  -2  -1  -2   51.89    1.44
  -2  -1  -2   57.34    1.31
  -2   1  -2   55.86    1.28
  -2   1  -2   53.08    1.35
  -2   1  -2   55.40    1.37
   2   1   2   55.10    1.32
   2   1   2   56.50    1.34
   2   1   2   53.25    1.44
  -2   1  -2   54.94    1.44
  -2   1  -2   56.33    1.35
  -3  -1  -2   57.83    1.55
  -3  -1  -2   58.85    1.45
  -3  -1  -2   55.75    1.41
   3  -1   2   61.80    1.56
   3  -1   2   57.92    1.47
   3  -1   2   59.63    1.34
  -3  -1  -2   58.29    1.40
   3  -1   2   57.85    1.45
   3  -1   2   55.61    1.45
  -3   1  -2   58.61    1.35
  -3   1  -2   56.50    1.45
  -3   1  -2   56.71    1.47
   3   1   2   57.73    1.40
   3   1   2   59.51    1.56
   3   1   2   61.24    1.45
   4  -1   2   13.69    0.34
   4  -1   2   13.39    0.47
  -4  -1  -2   13.03    0.39
   4  -1   2   12.58    0.46
   4  -1   2   13.57    0.44
  -4  -1  -2   13.09    0.50
  -4   1  -2   13.11    0.48
  -4   1  -2   12.80    0.49
  -4   1  -2   13.25    0.47
   4   1   2   12.92    0.52
   4   1   2   13.25    0.46
  -4   1  -2   13.36    0.34
  -5  -1  -2  338.29    7.69
   5  -1   2  341.67    7.80
   5  -1   2  333.33    8.18
   5  -1   2  345.64    7.85
   5  -1   2  316.89    7.64
  -5  -1  -2  340.35    8.20
   5  -1   2  341.99    7.78
  -5  -1  -2  354.15    7.76
  -5  -1  -2  327.06    7.83
  -5   1  -2  341.51    7.77
   5   1   2  325.76    8.19
   5   1   2  337.45    7.75
  -5   1  -2  342.29    7.86
  -5   1  -2  335.95    8.19
  -5   1  -2  328.87    7.63
  -5   1  -2  335.22    7.81
  -6  -1  -2  302.35    7.07
   6  -1   2  294.91    7.36
   6  -1   2  304.28    7.07
   6  -1   2  298.18    7.01
   6  -1   2  304.84    6.84
  -6  -1  -2  313.32    7.39
  -6  -1  -2  293.00    7.00
  -6  -1  -2  302.11    6.90
  -6  -1  -2  313.33    6.99
  -6  -1  -2  298.94    6.89
   6  -1   2  310.57    7.02
  -6   1  -2  298.37    6.84
   6   1   2  290.61    7.36
  -6   1  -2  299.65    7.09
   6   1   2  292.34    6.98
  -6   1  -2  291.36    7.03
  -6   1  -2  298.75    7.01
  -6   1  -2  305.21    7.38
  -7  -1  -2   43.10    1.29
   7  -1   2   47.28    1.32
   7  -1   2   44.27    1.33
   7  -1   2   43.20    1.24
   7  -1   2   45.32    1.10
  -7  -1  -2   43.09    1.14
  -7  -1  -2   45.15    1.24
  -7  -1  -2   47.75    1.36
  -7   1  -2   43.11    1.26
   7   1   2   43.47    1.33
  -7   1  -2   43.29    1.09
  -7   1  -2   45.70    1.34
  -7   1  -2   42.75    1.31
  -7   1  -2   46.15    1.31
   7   1   2   42.23    1.27
   8  -1   2   44.96    1.39
  -8  -1  -2   46.08    1.20
  -8  -1  -2   46.62    1.21
  -8  -1  -2   46.07    1.39
  -8  -1  -2   48.49    1.44
   8  -1   2   47.46    1.40
  -8  -1  -2   46.51    1.36
   8  -1   2   47.12    1.16
  -8  -1  -2   45.78    1.32
   8  -1   2   48.24    1.33
  -8   1  -2   48.21    1.39
  -8   1  -2   47.78    1.42
  -8   1  -2   44.54    1.40
   8   1   2   43.39    1.36
   8   1   2   47.89    1.42
  -8   1  -2   43.39    1.33
  -8   1  -2   46.29    1.16
  -9  -1  -2   13.71    0.59
  -9  -1  -2   14.82    0.67
  -9  -1  -2   14.15    0.49
  -9  -1  -2   14.73    0.68
  -9  -1  -2   15.06    0.64
  -9  -1  -2   13.58    0.50
   9  -1   2   14.40    0.61
   9  -1   2   13.65    0.64
   9  -1   2   13.56    0.66
  -9   1  -2   14.24    0.67
  -9   1  -2   13.61    0.62
   9   1   2   14.11    0.66
  -9   1  -2   12.38    0.65
  -9   1  -2   14.67    0.46
   9   1   2   14.27    0.65
  -9   1  -2   14.34    0.65
  10  -1   2   95.24    2.64
 -10  -1  -2   95.05    2.65
 -10  -1  -2   97.17    2.57
  10  -1   2   96.96    2.68
  10  -1   2   97.27    2.57
 -10  -1  -2   94.66    2.39
 -10  -1  -2  100.19    2.70
 -10  -1  -2   97.33    2.60
 -10  -1  -2   96.34    2.40
 -10   1  -2  102.82    2.70
  10   1   2   97.55    2.69
  10   1   2   97.00    2.62
 -10   1  -2   96.44    2.67
 -10   1  -2   95.92    2.60
 -10   1  -2  100.18    2.65
 -11  -1  -2   19.52    0.86
 -11  -1  -2   17.90    0.79
 -11  -1  -2   18.45    0.92
 -11  -1  -2   18.22    0.84
  11  -1   2   18.86    0.80
 -11  -1  -2   17.43    0.64
 -11  -1  -2   17.28    0.84
  11  -1   2   17.10    0.80
 -11  -1  -2   17.18    0.65
  11  -1   2   17.61    0.85
 -11   1  -2   17.56    0.81
 -11   1  -2   17.87    0.61
  11   1   2   18.47    0.82
 -11   1  -2   18.53    0.85
  11   1   2   18.37    0.85
 -11   1  -2   18.59    0.87
 -11   1  -2   17.28    0.86
 -12  -1  -2   60.19    1.63
 -12  -1  -2   58.49    1.82
 -12  -1  -2   62.84    1.91
 -12  -1  -2   62.30    1.90
 -12  -1  -2   59.83    1.97
 -12  -1  -2   60.93    1.93
  12  -1   2   63.74    1.86
  12  -1   2   58.14    1.86
  12  -1   2   60.21    1.91
 -12  -1  -2   59.76    1.61
 -12   1  -2   60.43    1.87
 -12   1  -2   61.55    1.57
  12   1   2   61.86    1.91
 -12   1  -2   58.45    1.92
  12   1   2   61.56    1.88
 -12   1  -2   62.35    1.89
 -12   1  -2   61.19    1.91
 -13  -1  -2    8.68    0.79
 -13  -1  -2    7.83    0.72
 -13  -1  -2    7.60    0.62
 -13  -1  -2    6.34    0.66
  13  -1   2    6.85    0.66
 -13  -1  -2    7.73    0.51
 -13  -1  -2    7.87    0.68
  13  -1   2    7.08    0.62
  13  -1   2    8.53    0.76
 -13  -1  -2    7.75    0.45
 -13   1  -2    7.26    0.41
 -13   1  -2    7.67    0.65
 -13   1  -2    7.54    0.68
  13   1   2    8.02    0.63
 -13   1  -2    8.65    0.70
  13   1   2    7.78    0.69
  14  -1   2    3.65    0.50
 -14  -1  -2    5.18    0.59
 -14  -1  -2    4.51    0.42
  14  -1   2    5.35    0.68
 -14  -1  -2    3.69    0.49
  14  -1   2    5.30    0.64
 -14  -1  -2    4.44    0.57
 -14  -1  -2    5.04    0.54
 -14   1  -2    4.89    0.44
 -14   1  -2    4.56    0.38
 -14   1  -2    4.87    0.59
 -14   1  -2    3.89    0.54
  14   1   2    4.09    0.54
 -14   1  -2    4.15    0.54
  14   1   2    4.46    0.54
 -15  -1  -2    0.15    0.27
 -15  -1  -2   -0.56    0.34
  15  -1   2    0.15    0.35
 -15  -1  -2   -0.23    0.48
  15  -1   2   -0.45    0.32
 -15  -1  -2   -0.55    0.34
 -15  -1  -2    0.10    0.37
 -15   1  -2    0.20    0.26
  15   1   2   -0.01    0.38
 -15   1  -2    0.17    0.24
 -15   1  -2    0.62    0.50
  15   1   2   -0.12    0.35
 -15   1  -2   -0.35    0.35
 -15   1  -2   -0.10    0.38
 -16  -1  -2   23.27    1.36
 -16  -1  -2   24.29    1.32
 -16  -1  -2   24.14    0.90
 -16  -1  -2   24.12    1.23
 -16  -1  -2   24.49    1.02
  16  -1   2   23.29    1.29
  16  -1   2   23.16    1.18
 -16   1  -2   21.49    1.38
 -16   1  -2   24.20    0.83
  16   1   2   23.45    1.18
  16   1   2   24.58    1.33
 -16   1  -2   22.80    1.28
 -16   1  -2   25.65    1.28
 -16   1  -2   24.09    0.87
 -17  -1  -2    2.67    0.55
 -17  -1  -2    1.40    0.38
 -17  -1  -2    1.94    0.58
  17  -1   2    1.42    0.61
  17  -1   2    1.94    0.54
 -17   1  -2    1.32    0.78
 -17   1  -2    1.36    0.32
 -17   1  -2    1.58    0.55
 -17   1  -2    2.56    0.64
  17   1   2    1.42    0.60
  17   1   2    3.02    0.62
 -17  -2   2    0.15    0.46
 -17  -2   2   -0.70    0.49
 -17  -2   2    0.02    0.41
  17  -2  -2   -0.36    0.47
  17  -2  -2    0.92    0.44
  17   2  -2    0.57    0.58
 -17   2   2   -0.33    0.54
 -17   2   2    0.46    0.44
 -17   2   2    0.49    0.54
 -16  -2   2    9.19    0.72
  16  -2  -2   12.02    1.04
  16  -2  -2   12.50    0.82
 -16  -2   2   10.76    0.94
 -16  -2   2    8.53    0.97
 -16  -2   2   12.08    0.94
 -16  -2   2   10.18    1.07
 -16   2   2   10.88    1.01
 -16   2   2   11.00    0.78
  16   2  -2   12.45    1.05
 -16   2   2    9.98    0.94
 -16   2   2   11.29    0.94
 -15  -2   2    5.27    0.57
  15  -2  -2    6.27    0.70
 -15  -2   2    3.94    0.58
 -15  -2   2    5.73    0.62
  15  -2  -2    4.46    0.57
  15  -2  -2    6.66    0.60
 -15  -2   2    4.93    0.63
 -15  -2   2    5.52    0.63
 -15   2   2    5.15    0.61
 -15   2   2    4.16    0.60
 -15   2   2    5.80    0.71
  15   2  -2    3.89    0.56
 -15   2   2    5.57    0.61
 -14  -2   2   11.80    1.08
 -14  -2   2   11.41    0.77
 -14  -2   2   11.31    0.67
  14  -2  -2   12.50    0.73
  14  -2  -2   12.20    0.71
 -14  -2   2   12.23    0.85
 -14  -2   2   11.99    0.80
 -14  -2   2   12.17    0.88
  14  -2  -2   13.14    0.86
 -14   2   2   12.91    0.92
 -14   2   2    9.09    0.80
 -14   2   2   10.57    0.69
 -14   2   2   12.74    0.78
  14   2  -2   11.72    0.88
  13  -2  -2    8.16    0.72
 -13  -2   2    8.57    0.87
  13  -2  -2    8.68    0.56
 -13  -2   2    8.94    0.66
 -13  -2   2    8.82    0.71
 -13  -2   2   10.00    0.88
  13  -2  -2    8.22    0.59
 -13  -2   2    8.47    0.65
 -13  -2   2    7.93    0.56
 -13  -2   2    8.56    0.71
 -13   2   2    8.64    0.56
 -13   2   2    7.47    0.74
 -13   2   2    7.54    0.61
 -13   2   2    8.06    0.69
  13   2  -2    8.23    0.72
 -12  -2   2   11.67    0.75
 -12  -2   2   11.49    0.62
 -12  -2   2   11.13    0.81
  12  -2  -2   11.76    0.61
 -12  -2   2   13.18    0.94
 -12  -2   2   13.87    0.87
 -12  -2   2   13.03    0.70
 -12  -2   2   12.91    0.71
  12  -2  -2   12.77    0.62
 -12  -2   2   13.28    0.70
  12  -2  -2   12.52    0.77
  12  -2  -2   12.21    0.75
 -12   2   2   13.14    0.83
  12   2  -2   12.16    0.74
 -12   2   2   12.44    0.62
 -12   2   2   13.10    0.78
 -12   2   2   12.40    0.88
 -12   2   2   12.96    0.67
 -12   2   2   11.69    0.74
 -11  -2   2    1.58    0.36
  11  -2  -2    1.06    0.31
 -11  -2   2    1.52    0.30
  11  -2  -2    1.09    0.25
 -11  -2   2    0.71    0.34
 -11  -2   2    1.59    0.28
 -11  -2   2    1.64    0.38
  11  -2  -2    1.07    0.22
 -11   2   2    1.59    0.29
 -11   2   2    1.58    0.32
 -11   2   2    1.18    0.33
 -11   2   2    1.49    0.26
 -11   2   2    1.34    0.32
 -11   2   2    1.01    0.29
  11   2  -2    0.99    0.27
 -10  -2   2    8.74    0.63
  10  -2  -2    8.02    0.51
 -10  -2   2    8.70    0.56
 -10  -2   2    8.35    0.52
  10  -2  -2    8.00    0.46
  10  -2  -2    7.89    0.58
 -10  -2   2    8.02    0.48
 -10  -2   2    6.81    0.62
 -10  -2   2    7.72    0.45
  10  -2  -2    8.00    0.45
 -10   2   2    8.09    0.47
 -10   2   2    7.41    0.55
 -10   2   2    7.74    0.45
 -10   2   2    7.23    0.59
  10   2  -2    7.84    0.53
 -10   2   2    7.45    0.52
 -10   2   2    8.02    0.58
  -9  -2   2  100.96    2.73
  -9  -2   2   99.33    2.67
   9  -2  -2  103.46    2.55
  -9  -2   2   99.28    2.57
  -9  -2   2  103.82    2.68
  -9  -2   2  104.18    2.64
   9  -2  -2   99.47    2.64
   9  -2  -2  106.35    2.68
  -9  -2   2  103.07    2.80
   9  -2  -2  100.49    2.73
  -9   2   2  102.93    2.73
  -9   2   2  102.62    2.66
  -9   2   2   98.95    2.71
  -9   2   2  100.86    2.55
  -9   2   2  102.87    2.76
   9   2  -2   99.05    2.63
  -9   2   2   98.89    2.70
   8  -2  -2   14.62    0.56
  -8  -2   2   14.28    0.56
  -8  -2   2   14.46    0.58
   8  -2  -2   14.41    0.56
  -8  -2   2   14.68    0.71
  -8  -2   2   14.45    0.62
   8  -2  -2   14.18    0.60
   8  -2  -2   14.28    0.66
  -8  -2   2   14.00    0.66
  -8   2   2   13.06    0.65
  -8   2   2   14.12    0.55
  -8   2   2   14.47    0.56
  -8   2   2   14.26    0.64
  -8   2   2   13.76    0.64
   8   2  -2   14.59    0.60
   7  -2  -2    0.09    0.10
   7  -2  -2    0.16    0.11
  -7  -2   2    0.14    0.10
   7  -2  -2    0.27    0.14
  -7  -2   2    0.34    0.19
   7  -2  -2    0.11    0.13
  -7  -2   2    0.27    0.17
  -7  -2   2   -0.14    0.11
  -7  -2   2    0.13    0.13
  -7  -2   2    0.12    0.15
   7   2  -2    0.09    0.13
  -7   2   2    0.05    0.17
  -7   2   2    0.28    0.15
  -7   2   2    0.06    0.11
  -7   2   2    0.25    0.15
  -7   2   2    0.19    0.12
  -7   2   2    0.17    0.12
  -6  -2   2   24.65    0.75
   6  -2  -2   24.15    0.85
   6  -2  -2   24.02    0.78
  -6  -2   2   24.24    0.83
   6  -2  -2   24.24    0.72
  -6  -2   2   24.51    0.86
  -6  -2   2   24.41    0.75
  -6  -2   2   24.12    0.76
  -6   2   2   24.10    0.73
  -6   2   2   24.00    0.80
  -6   2   2   23.98    0.82
   6   2  -2   23.18    0.84
  -6   2   2   23.34    0.80
  -6   2   2   24.34    0.76
   6   2  -2   24.08    0.75
  -6   2   2   24.79    0.84
  -5  -2   2   84.74    2.11
  -5  -2   2   88.68    2.08
   5  -2  -2   85.42    2.14
   5  -2  -2   81.34    2.18
  -5  -2   2   86.69    2.23
   5  -2  -2   83.29    2.16
  -5  -2   2   85.26    2.18
  -5  -2   2   84.72    2.18
   5  -2  -2   82.32    2.07
  -5   2   2   86.06    2.15
  -5   2   2   87.10    2.17
  -5   2   2   84.39    2.09
  -5   2   2   84.82    2.18
  -5   2   2   87.69    2.20
  -5   2   2   82.99    2.15
   5   2  -2   83.86    2.21
   5   2  -2   81.61    2.06
   4  -2  -2  108.04    2.79
   4  -2  -2  111.03    2.76
   4  -2  -2  115.52    2.71
  -4  -2   2  112.68    2.86
  -4  -2   2  114.67    2.83
  -4  -2   2  110.97    2.73
  -4  -2   2  116.03    2.68
  -4  -2   2  116.12    2.80
  -4   2   2  111.01    2.77
  -4   2   2  114.35    2.84
  -4   2   2  115.07    2.80
  -4   2   2  112.49    2.72
   4   2  -2  113.39    2.83
   4   2  -2  110.68    2.67
  -4   2   2  118.77    2.78
   3  -2  -2  184.91    4.33
  -3  -2   2  184.95    4.41
  -3  -2   2  184.94    4.42
  -3  -2   2  189.34    4.27
   3  -2  -2  180.53    4.37
   3  -2  -2  184.84    4.54
  -3  -2   2  187.36    4.59
   3  -2  -2  187.69    4.38
   3   2  -2  187.02    4.41
  -3   2   2  188.23    4.37
  -3   2   2  187.73    4.55
  -3   2   2  187.65    4.38
  -2  -2   2   10.04    0.29
  -2  -2   2   10.09    0.39
  -2  -2   2   10.41    0.38
   2  -2  -2   10.05    0.37
   2  -2  -2   10.28    0.36
  -2  -2   2   10.06    0.30
   2  -2  -2   10.47    0.36
  -2  -2   2    9.57    0.36
   2   2  -2   10.31    0.38
  -2   2   2    9.83    0.36
  -2   2   2   10.08    0.38
  -2   2   2    9.67    0.38
  -2   2   2    9.56    0.36
  -2   2   2   10.27    0.34
  -1  -2   2    4.63    0.23
   1  -2  -2    4.73    0.21
  -1  -2   2    4.68    0.16
   1  -2  -2    4.22    0.24
  -1  -2   2    4.42    0.22
   1  -2  -2    4.80    0.25
  -1  -2   2    4.90    0.25
   1  -2  -2    4.78    0.23
   1   2  -2    4.59    0.25
   1   2  -2    4.44    0.22
  -1   2   2    4.60    0.22
  -1   2   2    4.74    0.24
   1   2  -2    4.85    0.16
  -1   2   2    4.58    0.23
  -1   2   2    4.86    0.18
  -1   2   2    4.78    0.25
   1   2  -2    4.91    0.25
   0  -2   2    4.55    0.23
   0  -2   2    4.52    0.17
   0  -2   2    4.62    0.21
   0  -2   2    4.86    0.21
   0  -2  -2    4.88    0.22
   0  -2  -2    4.76    0.19
   0   2  -2    4.73    0.25
   0   2   2    4.64    0.20
   0   2  -2    4.36    0.21
   0   2  -2    4.77    0.17
   0   2  -2    4.77    0.25
   0   2   2    4.94    0.23
   0   2   2    4.56    0.23
   1  -2   2  813.45   17.66
   1  -2   2  736.03   17.35
  -1  -2  -2  752.30   17.37
   1  -2   2  791.20   17.68
  -1  -2  -2  732.16   17.42
   1  -2   2  691.75   18.18
  -1  -2  -2  754.58   17.23
  -1  -2  -2  761.96   17.39
   1  -2   2  753.48   17.40
  -1   2  -2  718.88   17.37
   1   2   2  753.01   17.40
   1   2   2  742.00   17.47
  -1   2  -2  761.40   17.57
  -1   2  -2  758.00   17.37
   1   2   2  779.26   17.30
  -1   2  -2  763.03   17.41
   2  -2   2  534.08   11.91
  -2  -2  -2  519.32   12.01
  -2  -2  -2  510.34   12.02
  -2  -2  -2  533.09   12.08
   2  -2   2  535.36   12.17
   2  -2   2  524.97   11.89
  -2  -2  -2  503.88   12.47
  -2  -2  -2  526.84   12.04
   2   2   2  495.05   12.07
   2   2   2  549.69   12.01
  -2   2  -2  519.02   12.78
  -2   2  -2  508.83   11.95
  -2   2  -2  517.73   11.79
  -2   2  -2  499.55   12.14
   2   2   2  522.20   11.98
   3  -2   2  118.39    2.97
  -3  -2  -2  122.96    2.95
   3  -2   2  124.89    2.88
  -3  -2  -2  128.39    2.92
  -3  -2  -2  126.28    2.93
  -3  -2  -2  125.87    2.93
   3  -2   2  123.37    3.13
  -3  -2  -2  123.71    3.14
   3  -2   2  126.88    2.98
  -3   2  -2  124.14    2.88
   3   2   2  124.26    2.93
  -3   2  -2  127.08    2.97
   3   2   2  121.19    3.14
  -3   2  -2  121.98    3.13
  -3   2  -2  118.42    2.98
   4  -2   2   20.96    0.67
  -4  -2  -2   21.43    0.65
   4  -2   2   21.60    0.57
   4  -2   2   21.50    0.72
  -4  -2  -2   21.93    0.64
  -4  -2  -2   22.25    0.73
   4  -2   2   22.09    0.67
   4  -2   2   20.23    0.68
  -4  -2  -2   20.27    0.62
  -4   2  -2   21.68    0.57
  -4   2  -2   21.62    0.69
  -4   2  -2   21.72    0.70
   4   2   2   21.15    0.73
  -4   2  -2   21.19    0.68
  -4   2  -2   19.27    0.71
  -5  -2  -2  108.54    2.87
  -5  -2  -2  116.43    2.89
  -5  -2  -2  122.21    2.88
  -5  -2  -2  118.05    2.84
   5  -2   2  123.92    3.06
   5  -2   2  121.21    2.92
   5  -2   2  117.71    2.91
  -5  -2  -2  116.96    2.87
   5  -2   2  120.94    2.75
   5  -2   2  123.07    2.91
  -5  -2  -2  120.91    3.07
   5   2   2  118.27    3.07
  -5   2  -2  117.92    2.76
  -5   2  -2  118.91    2.94
  -5   2  -2  116.51    3.05
  -5   2  -2  118.65    2.93
  -5   2  -2  121.54    2.93
   5   2   2  111.65    2.84
  -6  -2  -2    0.14    0.12
  -6  -2  -2    0.16    0.11
  -6  -2  -2    0.05    0.10
   6  -2   2    0.11    0.13
   6  -2   2   -0.14    0.11
  -6  -2  -2   -0.07    0.11
   6  -2   2    0.06    0.13
  -6  -2  -2    0.22    0.11
  -6  -2  -2    0.29    0.15
   6  -2   2    0.18    0.07
   6  -2   2   -0.05    0.10
   6   2   2   -0.01    0.14
  -6   2  -2   -0.05    0.12
  -6   2  -2    0.06    0.12
  -6   2  -2    0.07    0.08
  -6   2  -2    0.11    0.12
  -6   2  -2   -0.04    0.13
   7  -2   2  112.97    3.02
   7  -2   2  119.13    2.94
  -7  -2  -2  112.46    2.86
  -7  -2  -2  117.45    3.05
  -7  -2  -2  116.18    2.92
   7  -2   2  115.58    2.71
  -7  -2  -2  116.24    2.88
  -7  -2  -2  116.70    2.80
   7  -2   2  109.37    2.92
   7  -2   2  115.88    2.89
  -7   2  -2  114.14    2.71
  -7   2  -2  122.88    3.07
   7   2   2  114.53    3.07
  -7   2  -2  108.82    2.93
  -7   2  -2  118.18    2.95
  -7   2  -2  116.57    2.93
  -8  -2  -2   94.13    2.49
   8  -2   2   94.31    2.57
  -8  -2  -2   94.62    2.45
  -8  -2  -2   97.80    2.62
  -8  -2  -2   91.57    2.42
  -8  -2  -2   94.02    2.33
  -8  -2  -2   93.99    2.35
   8  -2   2   95.67    2.45
   8  -2   2   95.39    2.26
   8  -2   2   92.95    2.51
  -8   2  -2   95.15    2.49
  -8   2  -2  101.11    2.54
   8   2   2   93.03    2.59
  -8   2  -2   93.18    2.52
  -9  -2  -2   17.55    0.62
   9  -2   2   17.71    0.74
  -9  -2  -2   17.58    0.72
  -9  -2  -2   15.95    0.75
  -9  -2  -2   18.10    0.78
   9  -2   2   17.46    0.77
   9  -2   2   16.41    0.68
   9  -2   2   17.20    0.53
  -9  -2  -2   16.96    0.59
  -9  -2  -2   17.52    0.69
  -9  -2  -2   17.58    0.75
  -9   2  -2   17.43    0.77
   9   2   2   16.71    0.72
  -9   2  -2   15.53    0.70
  -9   2  -2   16.54    0.52
  -9   2  -2   17.50    0.77
   9   2   2   17.27    0.75
  -9   2  -2   16.54    0.75
 -10  -2  -2    6.96    0.57
  10  -2   2    6.70    0.48
 -10  -2  -2    5.76    0.45
 -10  -2  -2    5.41    0.55
 -10  -2  -2    5.98    0.41
 -10  -2  -2    5.81    0.35
  10  -2   2    6.00    0.50
 -10  -2  -2    5.61    0.49
 -10  -2  -2    6.27    0.50
  10  -2   2    6.17    0.49
  10   2   2    6.32    0.51
 -10   2  -2    6.36    0.54
  10   2   2    6.41    0.51
 -10   2  -2    5.70    0.51
 -10   2  -2    6.32    0.48
 -10   2  -2    5.40    0.53
  11  -2   2  102.59    2.91
 -11  -2  -2  108.89    2.87
 -11  -2  -2  110.02    2.98
  11  -2   2  107.50    2.56
  11  -2   2  109.94    2.85
  11  -2   2  103.92    2.92
 -11  -2  -2  106.36    2.67
 -11  -2  -2  110.20    2.98
 -11  -2  -2  100.11    2.79
 -11  -2  -2  106.88    2.65
 -11  -2  -2  105.26    2.91
 -11   2  -2  104.30    2.93
 -11   2  -2  111.96    2.97
 -11   2  -2  100.70    2.59
  11   2   2  105.41    2.87
 -11   2  -2  106.14    2.92
 -11   2  -2  103.32    2.86
  11   2   2  106.01    2.95
 -12  -2  -2   11.53    0.89
 -12  -2  -2   13.12    0.79
 -12  -2  -2   12.62    0.57
 -12  -2  -2   13.63    0.83
  12  -2   2   12.23    0.77
  12  -2   2   12.63    0.75
 -12  -2  -2   11.65    0.68
  12  -2   2   11.52    0.68
 -12  -2  -2   10.84    0.79
  12   2   2   13.27    0.78
 -12   2  -2   10.80    0.82
  12   2   2   13.25    0.75
 -12   2  -2   12.86    0.75
 -12   2  -2   12.84    0.80
 -12   2  -2   12.73    0.49
 -12   2  -2   12.71    0.77
 -13  -2  -2    9.69    0.79
  13  -2   2   10.70    0.71
  13  -2   2    9.98    0.76
 -13  -2  -2   10.13    0.77
 -13  -2  -2   10.24    0.63
 -13  -2  -2   10.18    0.55
  13  -2   2   10.60    0.77
 -13  -2  -2   10.90    0.98
 -13  -2  -2    8.08    0.81
 -13  -2  -2    9.30    0.67
  13   2   2   11.39    0.74
  13   2   2   11.29    0.79
 -13   2  -2    9.41    0.75
 -13   2  -2   10.83    0.81
 -13   2  -2   10.56    0.74
 -13   2  -2   10.19    0.47
 -14  -2  -2    0.14    0.24
  14  -2   2   -0.21    0.30
 -14  -2  -2    0.13    0.46
  14  -2   2   -0.16    0.28
 -14  -2  -2   -0.18    0.30
 -14  -2  -2    0.65    0.35
 -14  -2  -2   -0.34    0.33
 -14   2  -2    0.17    0.32
 -14   2  -2    0.43    0.20
 -14   2  -2    0.25    0.43
  14   2   2    0.37    0.36
 -14   2  -2    0.50    0.35
 -15  -2  -2   15.82    1.05
 -15  -2  -2   16.03    0.73
 -15  -2  -2   16.28    1.12
  15  -2   2   16.70    0.97
  15  -2   2   15.04    1.02
 -15  -2  -2   15.06    0.92
 -15  -2  -2   16.89    0.87
 -15   2  -2   16.79    1.05
  15   2   2   16.33    0.96
 -15   2  -2   16.37    1.10
 -15   2  -2   15.36    1.05
 -15   2  -2   16.24    0.63
 -16  -2  -2    3.57    0.75
  16  -2   2    4.34    0.60
 -16  -2  -2    2.73    0.54
  16  -2   2    2.49    0.52
 -16  -2  -2    4.22    0.57
 -16  -2  -2    3.36    0.41
 -16  -2  -2    2.44    0.50
  16   2   2    4.23    0.61
 -16   2  -2    4.39    0.77
 -16   2  -2    3.34    0.60
 -16   2  -2    5.09    0.47
 -16   2  -2    4.04    0.38
 -16   2  -2    3.63    0.65
  17  -2   2   26.40    1.30
 -17  -2  -2   23.23    1.34
 -17  -2  -2   27.18    1.02
 -17  -2  -2   25.02    1.47
  17  -2   2   22.84    1.40
 -17   2  -2   28.16    1.42
 -17   2  -2   27.97    1.50
  17  -3  -2    0.60    0.44
 -17  -3   2   -0.41    0.42
 -17  -3   2   -0.23    0.44
 -17  -3   2    0.37    0.52
  17  -3  -2   -0.13    0.50
 -17   3   2   -0.31    0.57
 -17   3   2    0.31    0.44
 -17   3   2   -0.49    0.52
  16  -3  -2    1.32    0.45
 -16  -3   2    0.57    0.46
 -16  -3   2    2.53    0.45
 -16  -3   2    1.88    0.46
  16  -3  -2    1.46    0.52
 -16  -3   2    1.14    0.60
 -16  -3   2    1.36    0.68
 -16   3   2    1.99    0.66
 -16   3   2    0.54    0.53
 -16   3   2    2.23    0.49
 -16   3   2    1.07    0.54
  15  -3  -2    8.67    0.69
  15  -3  -2    9.33    0.85
  15  -3  -2    9.51    0.77
 -15  -3   2    7.47    0.70
 -15  -3   2    7.05    0.82
 -15  -3   2    8.48    0.91
 -15  -3   2    8.60    1.00
 -15   3   2    6.81    0.86
 -15   3   2    8.50    0.92
 -15   3   2    7.92    0.69
 -15   3   2    8.46    0.90
 -14  -3   2   29.21    1.40
 -14  -3   2   24.65    1.26
  14  -3  -2   26.68    1.06
 -14  -3   2   26.39    1.15
 -14  -3   2   27.51    1.08
 -14  -3   2   26.79    1.21
 -14  -3   2   25.23    1.18
  14  -3  -2   26.79    1.05
 -14   3   2   26.99    1.04
 -14   3   2   26.56    1.16
 -14   3   2   27.22    1.27
 -13  -3   2    1.04    0.36
 -13  -3   2    0.52    0.38
 -13  -3   2    0.56    0.54
  13  -3  -2    0.52    0.30
  13  -3  -2    0.84    0.32
 -13  -3   2    1.02    0.44
 -13  -3   2    1.27    0.37
  13  -3  -2    1.05    0.30
 -13  -3   2    1.19    0.30
 -13  -3   2    0.79    0.32
 -13   3   2    0.93    0.29
 -13   3   2    0.91    0.29
 -13   3   2    1.01    0.39
 -13   3   2    0.61    0.34
 -12  -3   2    3.45    0.42
 -12  -3   2    4.68    0.55
 -12  -3   2    4.43    0.57
 -12  -3   2    4.32    0.47
  12  -3  -2    4.38    0.46
 -12  -3   2    3.86    0.45
  12  -3  -2    3.21    0.45
 -12  -3   2    4.01    0.43
 -12  -3   2    4.52    0.62
  12  -3  -2    4.41    0.47
  12  -3  -2    4.46    0.52
 -12   3   2    4.55    0.57
 -12   3   2    4.68    0.45
 -12   3   2    4.20    0.46
 -12   3   2    4.06    0.50
 -12   3   2    2.74    0.46
 -12   3   2    3.88    0.54
  12   3  -2    4.86    0.52
 -11  -3   2   10.54    0.69
 -11  -3   2   10.30    0.56
  11  -3  -2    9.09    0.54
  11  -3  -2    9.95    0.56
 -11  -3   2    9.19    0.76
  11  -3  -2   10.59    0.63
 -11  -3   2   10.96    0.64
 -11  -3   2    9.99    0.83
  11  -3  -2    9.97    0.68
 -11  -3   2    8.97    0.59
 -11  -3   2    9.14    0.64
  11   3  -2    9.12    0.62
 -11   3   2    9.30    0.63
 -11   3   2    9.39    0.78
 -11   3   2    9.65    0.72
 -11   3   2   10.12    0.55
 -11   3   2    9.32    0.68
 -11   3   2    9.13    0.60
 -10  -3   2   70.88    2.22
 -10  -3   2   74.04    2.09
  10  -3  -2   71.13    2.16
  10  -3  -2   72.59    1.97
  10  -3  -2   75.79    2.10
  10  -3  -2   73.34    2.05
 -10  -3   2   72.32    2.00
 -10  -3   2   70.41    2.16
 -10  -3   2   76.44    2.06
 -10  -3   2   75.73    2.10
  10   3  -2   73.84    2.05
 -10   3   2   75.35    2.18
 -10   3   2   72.65    2.14
 -10   3   2   75.20    2.08
 -10   3   2   72.35    2.14
 -10   3   2   76.31    2.20
 -10   3   2   73.33    1.96
   9  -3  -2    0.71    0.19
  -9  -3   2    1.24    0.26
   9  -3  -2    0.58    0.24
  -9  -3   2    0.93    0.24
  -9  -3   2    0.42    0.27
  -9  -3   2    1.01    0.26
  -9  -3   2    0.68    0.20
  -9  -3   2    0.27    0.28
   9  -3  -2    0.66    0.21
   9  -3  -2    0.80    0.20
  -9  -3   2    0.37    0.22
  -9   3   2    0.51    0.22
  -9   3   2    0.47    0.21
  -9   3   2    0.92    0.30
  -9   3   2    1.08    0.21
  -9   3   2   -0.05    0.26
  -9   3   2    0.50    0.22
   8  -3  -2   92.64    2.43
  -8  -3   2   91.72    2.38
  -8  -3   2   89.41    2.53
   8  -3  -2   91.25    2.43
  -8  -3   2   92.42    2.37
   8  -3  -2   91.82    2.50
  -8  -3   2   90.23    2.48
  -8  -3   2   91.16    2.45
   8  -3  -2   92.40    2.31
  -8   3   2   96.31    2.49
  -8   3   2   93.28    2.51
  -8   3   2   88.97    2.45
  -8   3   2   93.91    2.46
  -8   3   2   88.99    2.43
  -8   3   2   91.51    2.33
   7  -3  -2    3.02    0.27
   7  -3  -2    3.26    0.36
  -7  -3   2    2.84    0.30
  -7  -3   2    3.33    0.30
  -7  -3   2    2.89    0.28
   7  -3  -2    2.92    0.29
  -7  -3   2    3.59    0.35
  -7  -3   2    3.30    0.39
  -7  -3   2    3.72    0.31
   7  -3  -2    3.33    0.27
  -7  -3   2    3.26    0.27
  -7   3   2    3.08    0.37
  -7   3   2    3.30    0.32
  -7   3   2    3.14    0.31
  -7   3   2    3.41    0.37
  -7   3   2    2.96    0.32
  -7   3   2    2.78    0.27
  -6  -3   2    0.03    0.13
  -6  -3   2    0.10    0.15
   6  -3  -2   -0.03    0.14
   6  -3  -2    0.18    0.14
  -6  -3   2    0.07    0.11
  -6  -3   2    0.03    0.13
   6  -3  -2    0.07    0.10
  -6  -3   2   -0.04    0.10
   6  -3  -2    0.11    0.11
  -6  -3   2    0.15    0.14
  -6  -3   2    0.18    0.14
  -6   3   2    0.06    0.12
  -6   3   2    0.33    0.15
  -6   3   2   -0.23    0.12
  -6   3   2    0.01    0.12
   6   3  -2    0.14    0.14
  -6   3   2    0.17    0.13
  -5  -3   2  136.72    3.31
   5  -3  -2  133.62    3.36
   5  -3  -2  135.97    3.21
   5  -3  -2  130.56    3.32
  -5  -3   2  136.13    3.16
   5  -3  -2  133.53    3.27
  -5  -3   2  134.62    3.42
  -5  -3   2  135.78    3.34
  -5  -3   2  136.34    3.26
   5   3  -2  133.55    3.30
  -5   3   2  133.16    3.25
  -5   3   2  131.70    3.39
   5   3  -2  127.57    3.32
  -5   3   2  129.07    3.21
  -5   3   2  130.68    3.30
   4  -3  -2  361.90    8.41
   4  -3  -2  357.13    8.77
  -4  -3   2  362.01    8.82
   4  -3  -2  374.36    8.44
  -4  -3   2  370.34    8.47
  -4  -3   2  358.39    8.46
  -4  -3   2  359.53    8.39
  -4  -3   2  365.69    8.26
   4  -3  -2  369.36    8.36
   4   3  -2  360.29    8.47
  -4   3   2  369.18    8.80
  -4   3   2  349.65    8.36
  -4   3   2  339.58    8.44
  -4   3   2  355.28    8.38
  -4   3   2  381.87    8.42
   4   3  -2  365.74    8.47
   3  -3  -2   26.55    0.83
  -3  -3   2   26.23    0.85
  -3  -3   2   25.94    0.82
   3  -3  -2   26.84    0.78
   3  -3  -2   27.03    0.79
   3  -3  -2   26.63    0.83
  -3  -3   2   27.29    0.81
  -3  -3   2   25.54    0.72
  -3  -3   2   25.74    0.80
   3   3  -2   26.44    0.84
  -3   3   2   25.63    0.80
  -3   3   2   26.24    0.83
   3   3  -2   26.26    0.82
   3   3  -2   25.32    0.82
  -3   3   2   25.86    0.78
  -3   3   2   27.56    0.83
  -3   3   2   26.54    0.74
  -2  -3   2   14.65    0.57
   2  -3  -2   15.62    0.52
  -2  -3   2   14.89    0.55
   2  -3  -2   15.99    0.57
  -2  -3   2   16.22    0.54
  -2  -3   2   15.16    0.51
   2  -3  -2   16.00    0.52
  -2  -3   2   15.48    0.45
   2  -3  -2   14.73    0.55
  -2   3   2   15.85    0.45
  -2   3   2   16.06    0.54
  -2   3   2   14.78    0.56
  -2   3   2   14.79    0.53
   2   3  -2   15.32    0.57
   2   3  -2   14.60    0.52
   2   3  -2   15.31    0.55
  -2   3   2   15.70    0.53
   2   3  -2   15.47    0.52
  -1  -3   2   15.93    0.53
   1  -3  -2   15.73    0.54
   1  -3  -2   15.41    0.57
   1  -3  -2   16.06    0.51
  -1  -3   2   15.13    0.44
  -1  -3   2   15.65    0.55
   1  -3  -2   15.67    0.52
  -1  -3   2   16.16    0.59
  -1  -3   2   16.03    0.50
  -1   3   2   15.39    0.41
  -1   3   2   15.73    0.53
   1   3  -2   16.27    0.45
   1   3  -2   15.57    0.57
  -1   3   2   15.55    0.41
  -1   3   2   15.13    0.52
   1   3  -2   15.55    0.55
   1   3  -2   15.13    0.52
  -1   3   2   15.75    0.57
   0  -3  -2   24.73    0.71
   0  -3   2   23.21    0.75
   0  -3  -2   25.13    0.73
   0  -3   2   24.58    0.80
   0  -3   2   24.47    0.67
   0  -3   2   24.25    0.72
   0  -3   2   25.40    0.70
   0  -3  -2   23.86    0.73
   0  -3  -2   26.42    0.81
   0   3   2   24.27    0.73
   0   3  -2   23.53    0.76
   0   3   2   25.01    0.74
   0   3  -2   24.67    0.66
   0   3   2   23.34    0.70
   0   3   2   26.22    0.80
   0   3  -2   26.02    0.81
   0   3  -2   24.93    0.73
  -1  -3  -2   82.71    1.98
  -1  -3  -2   79.50    2.01
   1  -3   2   80.44    1.99
  -1  -3  -2   79.08    1.99
   1  -3   2   80.21    2.15
   1  -3   2   81.73    2.05
   1  -3   2   82.08    1.99
  -1  -3  -2   85.84    2.18
  -1   3  -2   79.27    1.99
   1   3   2   82.40    2.00
  -1   3  -2   83.12    2.16
  -1   3  -2   79.90    2.05
  -1   3  -2   81.06    1.95
   1   3   2   78.72    2.01
  -2  -3  -2  181.75    4.12
  -2  -3  -2  180.76    4.19
  -2  -3  -2  182.84    4.14
   2  -3   2  175.15    4.18
   2  -3   2  180.56    4.48
  -2  -3  -2  173.84    4.19
   2  -3   2  178.86    4.21
  -2  -3  -2  180.94    4.22
   2  -3   2  170.77    4.26
  -2   3  -2  171.62    4.27
   2   3   2  179.42    4.23
  -2   3  -2  185.15    4.49
  -2   3  -2  180.37    4.18
   2   3   2  182.23    4.19
  -3  -3  -2   45.85    1.22
   3  -3   2   45.40    1.33
  -3  -3  -2   46.12    1.15
  -3  -3  -2   47.14    1.19
   3  -3   2   43.95    1.24
  -3  -3  -2   45.80    1.22
  -3  -3  -2   46.53    1.17
  -3  -3  -2   45.44    1.32
   3  -3   2   44.88    1.17
   3  -3   2   45.32    1.24
   3  -3   2   45.90    1.22
   3   3   2   44.41    1.22
  -3   3  -2   45.92    1.24
  -3   3  -2   46.93    1.23
   3   3   2   44.92    1.18
  -3   3  -2   44.35    1.27
  -3   3  -2   42.04    1.18
  -3   3  -2   48.82    1.35
  -4  -3  -2    0.38    0.13
   4  -3   2    0.44    0.12
   4  -3   2    0.61    0.13
  -4  -3  -2    0.66    0.16
  -4  -3  -2    0.38    0.12
  -4  -3  -2    0.76    0.15
   4  -3   2    0.73    0.17
   4  -3   2    0.44    0.15
  -4  -3  -2    0.55    0.13
   4  -3   2    0.55    0.11
  -4   3  -2    0.50    0.14
  -4   3  -2    0.89    0.18
  -4   3  -2    0.34    0.12
  -4   3  -2    0.43    0.11
  -4   3  -2    0.42    0.14
   4   3   2    0.52    0.14
   5  -3   2   37.68    1.11
   5  -3   2   37.80    1.00
  -5  -3  -2   38.31    1.07
  -5  -3  -2   38.20    1.07
  -5  -3  -2   38.85    1.09
   5  -3   2   37.77    1.18
  -5  -3  -2   38.31    1.10
   5  -3   2   39.21    1.12
  -5  -3  -2   37.33    1.10
  -5  -3  -2   40.10    1.10
  -5  -3  -2   38.10    1.19
   5  -3   2   38.35    1.15
  -5   3  -2   39.92    1.17
   5   3   2   38.12    1.08
  -5   3  -2   38.22    1.13
  -5   3  -2   37.72    1.01
  -5   3  -2   38.51    1.21
  -5   3  -2   39.18    1.16
  -6  -3  -2    9.96    0.45
  -6  -3  -2    9.68    0.51
   6  -3   2   10.29    0.46
  -6  -3  -2   10.03    0.47
  -6  -3  -2   10.02    0.44
  -6  -3  -2    9.75    0.45
   6  -3   2   10.30    0.36
  -6  -3  -2   10.30    0.45
   6  -3   2    9.90    0.50
   6  -3   2   10.34    0.51
   6  -3   2   10.51    0.49
  -6   3  -2   10.13    0.50
  -6   3  -2    9.90    0.49
  -6   3  -2    9.65    0.51
  -6   3  -2    9.25    0.51
  -6   3  -2    9.27    0.39
   7  -3   2   11.82    0.40
   7  -3   2   11.89    0.53
  -7  -3  -2   11.55    0.56
  -7  -3  -2   12.18    0.53
   7  -3   2   11.19    0.56
   7  -3   2   11.93    0.59
   7  -3   2   12.05    0.55
  -7  -3  -2   11.68    0.50
  -7  -3  -2   11.64    0.51
  -7  -3  -2   12.66    0.61
  -7  -3  -2   11.80    0.53
  -7  -3  -2   11.70    0.52
  -7   3  -2   11.89    0.59
  -7   3  -2   12.12    0.57
  -7   3  -2   11.37    0.57
   8  -3   2    9.41    0.52
  -8  -3  -2    9.05    0.51
  -8  -3  -2    9.25    0.50
   8  -3   2    9.09    0.50
  -8  -3  -2    9.55    0.55
  -8  -3  -2    9.30    0.55
  -8  -3  -2    9.57    0.47
   8  -3   2    8.84    0.54
   8  -3   2    9.41    0.49
  -8  -3  -2    8.57    0.49
   8  -3   2    9.17    0.36
  -8  -3  -2    8.92    0.46
  -8   3  -2   10.11    0.58
  -8   3  -2    8.92    0.52
  -8   3  -2    9.38    0.55
  -8   3  -2    9.53    0.54
  -9  -3  -2    9.41    0.46
   9  -3   2   11.18    0.56
  -9  -3  -2   10.54    0.63
  -9  -3  -2    9.87    0.51
  -9  -3  -2    9.18    0.56
   9  -3   2    9.05    0.56
  -9  -3  -2    9.73    0.63
  -9  -3  -2    8.95    0.58
   9  -3   2    9.61    0.58
   9  -3   2    9.79    0.40
  -9  -3  -2   10.74    0.58
  -9   3  -2   10.30    0.58
  -9   3  -2    9.56    0.61
  -9   3  -2    9.74    0.40
  -9   3  -2    9.63    0.61
  -9   3  -2   10.04    0.62
 -10  -3  -2    2.23    0.38
 -10  -3  -2    1.37    0.29
 -10  -3  -2    1.94    0.35
  10  -3   2    1.82    0.29
  10  -3   2    1.77    0.21
 -10  -3  -2    1.90    0.38
 -10  -3  -2    1.99    0.31
  10  -3   2    1.16    0.27
 -10  -3  -2    1.63    0.27
  10  -3   2    1.79    0.36
 -10  -3  -2    1.71    0.27
 -10  -3  -2    1.36    0.23
 -10   3  -2    1.41    0.31
 -10   3  -2    1.86    0.21
 -10   3  -2    1.16    0.28
 -10   3  -2    2.85    0.44
 -11  -3  -2   19.96    1.04
 -11  -3  -2   21.41    0.83
  11  -3   2   21.77    0.68
 -11  -3  -2   21.33    0.95
 -11  -3  -2   20.48    0.96
 -11  -3  -2   22.40    1.00
  11  -3   2   21.58    0.91
  11  -3   2   21.93    0.93
 -11  -3  -2   21.29    0.96
 -11  -3  -2   21.89    0.77
  11  -3   2   19.48    0.95
 -11  -3  -2   20.07    0.85
 -11   3  -2   19.64    0.91
 -11   3  -2   21.71    1.00
 -11   3  -2   21.52    0.99
 -11   3  -2   21.23    0.98
 -11   3  -2   20.82    0.67
  12  -3   2    5.87    0.58
 -12  -3  -2    7.04    0.73
 -12  -3  -2    6.60    0.56
 -12  -3  -2    6.45    0.56
 -12  -3  -2    5.83    0.69
  12  -3   2    6.62    0.62
  12  -3   2    6.33    0.39
 -12  -3  -2    7.07    0.87
 -12  -3  -2    7.07    0.65
 -12  -3  -2    6.81    0.73
 -12  -3  -2    5.71    0.44
  12  -3   2    7.88    0.66
 -12   3  -2    6.38    0.64
 -12   3  -2    6.57    0.59
 -12   3  -2    6.65    0.39
 -12   3  -2    5.69    0.71
 -12   3  -2    7.74    0.72
 -13  -3  -2    2.83    0.34
 -13  -3  -2    3.17    0.55
  13  -3   2    2.88    0.29
 -13  -3  -2    2.67    0.43
  13  -3   2    3.14    0.44
 -13  -3  -2    2.80    0.53
 -13  -3  -2    2.91    0.41
 -13  -3  -2    3.16    0.50
 -13  -3  -2    2.94    0.56
 -13  -3  -2    1.77    0.55
  13  -3   2    2.87    0.50
 -13   3  -2    3.67    0.52
 -13   3  -2    3.01    0.35
 -13   3  -2    3.86    0.58
 -13   3  -2    2.08    0.43
 -14  -3  -2   12.69    0.92
 -14  -3  -2   13.11    1.09
 -14  -3  -2   12.45    0.79
  14  -3   2   12.53    0.83
 -14  -3  -2   11.38    0.79
 -14  -3  -2   12.69    0.68
 -14  -3  -2   13.10    1.07
 -14   3  -2   12.92    0.55
 -14   3  -2   13.78    1.02
 -14   3  -2   11.38    1.02
 -14   3  -2   13.44    0.90
  15  -3   2    0.42    0.40
 -15  -3  -2    0.26    0.46
  15  -3   2    0.05    0.43
 -15  -3  -2   -0.23    0.44
 -15  -3  -2    0.35    0.58
 -15  -3  -2    0.52    0.39
 -15  -3  -2    0.78    0.31
 -15   3  -2    0.22    0.59
 -15   3  -2    0.70    0.45
 -15   3  -2    0.23    0.41
 -15   3  -2    0.80    0.26
 -16  -3  -2   11.56    0.77
 -16  -3  -2   12.04    1.07
  16  -3   2   13.69    1.02
  16  -3   2   12.01    0.95
 -16  -3  -2   11.94    0.93
 -16  -3  -2   12.63    1.04
 -16   3  -2   13.69    1.06
 -16   3  -2   12.33    1.26
 -16   3  -2   12.92    1.10
 -16   3  -2   13.35    0.62
  17  -3   2    5.71    0.85
  17  -3   2    6.15    0.74
 -17  -3  -2    5.62    0.82
 -17  -3  -2    5.89    0.73
 -17  -3  -2    6.98    0.72
 -17   3  -2    6.35    0.79
 -17   3  -2    9.31    1.11
 -16  -4   2    1.19    0.59
 -16  -4   2    2.62    0.53
  16  -4  -2    2.70    0.63
 -16  -4   2    2.02    0.70
  16  -4  -2    1.55    0.47
 -16  -4   2    1.90    0.51
 -16  -4   2    1.11    0.50
 -16   4   2    2.09    0.54
 -16   4   2    1.43    0.50
 -16   4   2    2.11    0.49
  15  -4  -2    3.69    0.54
 -15  -4   2    3.63    0.56
 -15  -4   2    2.48    0.51
 -15  -4   2    3.89    0.70
 -15  -4   2    3.72    0.54
 -15  -4   2    3.71    0.52
  15  -4  -2    3.37    0.62
 -15  -4   2    3.21    0.74
  15  -4  -2    3.30    0.51
 -15   4   2    2.79    0.66
 -15   4   2    3.61    0.63
 -15   4   2    3.44    0.47
 -15   4   2    3.37    0.58
 -14  -4   2   -0.08    0.30
  14  -4  -2    0.10    0.37
 -14  -4   2   -0.92    0.47
  14  -4  -2    0.48    0.31
 -14  -4   2    0.07    0.32
 -14  -4   2   -0.37    0.37
  14  -4  -2   -0.06    0.31
 -14  -4   2   -0.23    0.55
 -14  -4   2    0.20    0.33
 -14   4   2    0.64    0.44
 -14   4   2    0.22    0.32
 -14   4   2    0.32    0.37
 -13  -4   2    3.56    0.58
 -13  -4   2    3.77    0.57
 -13  -4   2    3.77    0.47
 -13  -4   2    4.07    0.46
 -13  -4   2    3.04    0.70
  13  -4  -2    3.70    0.45
 -13  -4   2    3.09    0.48
 -13  -4   2    4.22    0.53
  13  -4  -2    3.71    0.46
  13  -4  -2    3.29    0.54
 -13  -4   2    3.63    0.46
 -13   4   2    2.97    0.48
 -13   4   2    3.68    0.57
 -13   4   2    4.27    0.52
 -13   4   2    4.31    0.50
 -12  -4   2   10.34    0.75
  12  -4  -2    8.89    0.64
 -12  -4   2    9.81    0.67
 -12  -4   2   11.09    0.67
  12  -4  -2   10.13    0.75
 -12  -4   2    9.92    0.95
 -12  -4   2    9.22    0.77
 -12  -4   2    9.31    0.77
 -12  -4   2   10.23    0.61
  12  -4  -2   10.49    0.63
 -12  -4   2    9.12    0.90
 -12   4   2   11.21    0.98
 -12   4   2    9.86    0.71
 -12   4   2   10.56    0.61
 -12   4   2   10.64    0.78
 -12   4   2    9.32    0.75
  11  -4  -2    7.81    0.61
 -11  -4   2    6.81    0.63
 -11  -4   2    7.66    0.64
 -11  -4   2    5.77    0.65
  11  -4  -2    6.85    0.53
  11  -4  -2    7.31    0.64
 -11  -4   2    7.95    0.58
 -11  -4   2    6.65    0.50
 -11  -4   2    7.64    0.57
  11  -4  -2    7.32    0.52
 -11  -4   2    7.55    0.81
 -11  -4   2    7.44    0.78
 -11   4   2    7.44    0.60
 -11   4   2    7.38    0.76
 -11   4   2    7.05    0.61
 -11   4   2    7.20    0.62
 -11   4   2    7.39    0.69
 -11   4   2    6.74    0.50
  10  -4  -2   27.32    1.01
 -10  -4   2   24.82    1.00
 -10  -4   2   25.54    1.01
 -10  -4   2   25.75    1.11
 -10  -4   2   25.40    1.01
 -10  -4   2   24.63    0.92
  10  -4  -2   22.89    1.06
 -10  -4   2   26.14    0.97
  10  -4  -2   24.43    0.93
 -10  -4   2   24.82    0.99
 -10  -4   2   25.89    1.14
 -10   4   2   23.09    1.06
 -10   4   2   24.98    1.02
 -10   4   2   25.66    1.00
 -10   4   2   23.60    1.02
 -10   4   2   25.95    1.11
 -10   4   2   25.53    0.89
  -9  -4   2   85.83    2.41
   9  -4  -2   83.36    2.16
  -9  -4   2   80.21    2.22
  -9  -4   2   83.21    2.36
  -9  -4   2   84.02    2.27
   9  -4  -2   80.56    2.28
  -9  -4   2   83.34    2.33
  -9  -4   2   84.70    2.35
   9  -4  -2   78.02    2.35
   9  -4  -2   80.64    2.28
  -9  -4   2   85.82    2.22
  -9   4   2   82.53    2.18
  -9   4   2   84.44    2.35
  -9   4   2   84.54    2.39
  -9   4   2   83.50    2.32
  -9   4   2   82.45    2.30
  -9   4   2   77.06    2.32
  -8  -4   2   40.86    1.27
  -8  -4   2   38.43    1.23
   8  -4  -2   42.25    1.29
   8  -4  -2   39.51    1.36
  -8  -4   2   39.50    1.32
   8  -4  -2   39.76    1.25
  -8  -4   2   42.16    1.40
  -8  -4   2   39.19    1.29
   8  -4  -2   41.30    1.19
  -8  -4   2   41.72    1.35
  -8  -4   2   42.20    1.21
  -8   4   2   38.08    1.27
  -8   4   2   38.26    1.19
  -8   4   2   37.98    1.30
  -8   4   2   41.02    1.33
  -8   4   2   41.06    1.32
  -8   4   2   43.10    1.38
  -7  -4   2    8.92    0.53
  -7  -4   2    9.32    0.55
   7  -4  -2   10.16    0.48
   7  -4  -2    9.99    0.58
   7  -4  -2    9.69    0.50
   7  -4  -2    9.43    0.49
  -7  -4   2    9.27    0.58
  -7  -4   2    9.08    0.50
  -7  -4   2    9.40    0.46
  -7   4   2    9.70    0.53
  -7   4   2    9.06    0.52
  -7   4   2    9.62    0.58
  -7   4   2    8.44    0.49
  -7   4   2    9.12    0.46
  -6  -4   2    1.80    0.23
  -6  -4   2    2.17    0.27
   6  -4  -2    2.57    0.27
   6  -4  -2    2.22    0.26
   6  -4  -2    2.58    0.29
  -6  -4   2    2.89    0.33
  -6  -4   2    1.75    0.29
   6  -4  -2    3.16    0.36
  -6  -4   2    2.71    0.33
  -6  -4   2    1.88    0.27
  -6  -4   2    1.93    0.22
   6   4  -2    2.56    0.30
  -6   4   2    1.90    0.26
  -6   4   2    2.15    0.24
   6   4  -2    2.07    0.27
  -6   4   2    2.54    0.33
  -6   4   2    2.11    0.27
  -6   4   2    2.25    0.27
   5  -4  -2    2.36    0.25
   5  -4  -2    2.38    0.26
  -5  -4   2    2.28    0.23
   5  -4  -2    2.31    0.32
  -5  -4   2    2.46    0.31
  -5  -4   2    2.42    0.29
   5  -4  -2    2.81    0.30
  -5  -4   2    2.13    0.21
  -5  -4   2    2.44    0.27
  -5   4   2    2.74    0.32
  -5   4   2    2.28    0.28
  -5   4   2    2.53    0.30
  -5   4   2    2.05    0.25
  -5   4   2    3.07    0.28
   5   4  -2    2.45    0.31
   4  -4  -2   13.37    0.52
   4  -4  -2   12.52    0.58
   4  -4  -2   13.98    0.55
  -4  -4   2   13.43    0.57
   4  -4  -2   12.40    0.56
  -4  -4   2   13.32    0.46
  -4  -4   2   12.90    0.55
  -4  -4   2   12.58    0.60
  -4  -4   2   13.31    0.47
   4   4  -2   12.76    0.57
  -4   4   2   14.47    0.58
  -4   4   2   13.92    0.54
   4   4  -2   12.89    0.56
  -4   4   2   13.79    0.59
  -4   4   2   12.95    0.49
  -3  -4   2   92.78    2.54
  -3  -4   2   96.10    2.39
  -3  -4   2   96.00    2.42
   3  -4  -2   95.00    2.51
   3  -4  -2   92.71    2.40
   3  -4  -2   95.33    2.38
  -3  -4   2   94.14    2.35
  -3  -4   2   87.00    2.27
   3  -4  -2   95.60    2.36
  -3   4   2   93.87    2.40
  -3   4   2   92.53    2.37
  -3   4   2   94.77    2.40
   3   4  -2   92.42    2.41
   3   4  -2   97.76    2.53
  -3   4   2   96.98    2.53
  -3   4   2   93.47    2.28
   3   4  -2   94.13    2.39
   3   4  -2   93.17    2.38
   2  -4  -2  160.66    3.87
  -2  -4   2  162.39    3.90
   2  -4  -2  165.20    3.90
  -2  -4   2  161.82    3.94
   2  -4  -2  158.87    3.89
   2  -4  -2  157.23    4.11
  -2  -4   2  162.91    4.14
  -2  -4   2  161.84    3.85
  -2  -4   2  161.03    3.76
   2   4  -2  171.72    4.14
   2   4  -2  159.76    3.89
   2   4  -2  154.81    3.93
  -2   4   2  162.78    3.89
  -2   4   2  165.10    3.77
  -2   4   2  162.05    3.88
  -2   4   2  160.93    4.11
   2   4  -2  163.20    3.76
  -2   4   2  158.97    3.91
  -1  -4   2   60.81    1.50
   1  -4  -2   58.07    1.55
  -1  -4   2   58.78    1.69
   1  -4  -2   58.34    1.55
   1  -4  -2   60.37    1.68
  -1  -4   2   59.73    1.47
  -1  -4   2   57.92    1.58
   1  -4  -2   56.43    1.53
  -1  -4   2   59.87    1.56
  -1   4   2   60.00    1.68
   1   4  -2   55.00    1.51
  -1   4   2   59.51    1.39
  -1   4   2   60.37    1.55
  -1   4   2   54.65    1.54
   1   4  -2   57.50    1.55
   1   4  -2   58.69    1.59
  -1   4   2   59.13    1.57
   1   4  -2   58.87    1.67
   1   4  -2   60.34    1.45
   0  -4  -2    4.20    0.29
   0  -4  -2    4.23    0.34
   0  -4   2    4.58    0.25
   0  -4   2    4.10    0.33
   0  -4   2    4.40    0.25
   0  -4   2    4.68    0.29
   0  -4  -2    4.36    0.30
   0  -4  -2    4.21    0.27
   0  -4   2    4.53    0.30
   0   4   2    3.94    0.30
   0   4   2    4.64    0.29
   0   4  -2    4.45    0.34
   0   4  -2    4.78    0.30
   0   4   2    4.75    0.33
   0   4  -2    4.71    0.24
   0   4  -2    4.74    0.26
   0   4  -2    4.35    0.33
   0   4   2    4.17    0.29
  -1  -4  -2   13.63    0.51
  -1  -4  -2   13.38    0.49
   1  -4   2   13.74    0.47
  -1  -4  -2   12.97    0.59
   1  -4   2   14.70    0.51
   1  -4   2   13.79    0.54
   1  -4   2   13.56    0.58
  -1  -4  -2   13.00    0.51
  -1   4  -2   14.39    0.59
  -1   4  -2   13.53    0.47
   1   4   2   12.93    0.52
  -1   4  -2   12.91    0.50
  -1   4  -2   13.00    0.55
   1   4   2   13.69    0.51
   1   4   2   13.31    0.50
  -2  -4  -2    4.70    0.19
   2  -4   2    4.20    0.32
  -2  -4  -2    4.04    0.29
   2  -4   2    4.54    0.26
  -2  -4  -2    4.27    0.29
  -2  -4  -2    4.39    0.28
  -2  -4  -2    3.97    0.34
   2  -4   2    4.28    0.29
   2  -4   2    4.38    0.31
   2  -4   2    4.50    0.28
  -2   4  -2    4.38    0.28
   2   4   2    4.46    0.28
  -2   4  -2    4.96    0.36
  -2   4  -2    4.33    0.28
   2   4   2    4.44    0.30
  -2   4  -2    4.22    0.26
   2   4   2    4.42    0.28
   3  -4   2    8.33    0.37
   3  -4   2    8.10    0.37
   3  -4   2    8.27    0.45
  -3  -4  -2    7.78    0.47
  -3  -4  -2    8.17    0.37
   3  -4   2    8.09    0.42
   3  -4   2    7.87    0.40
  -3  -4  -2    8.06    0.34
  -3  -4  -2    7.96    0.39
  -3  -4  -2    7.72    0.40
  -3   4  -2    8.53    0.46
  -3   4  -2    7.58    0.43
  -3   4  -2    8.13    0.41
   3   4   2    8.32    0.38
  -3   4  -2    8.07    0.38
   3   4   2    7.72    0.40
  -3   4  -2    8.24    0.38
   3   4   2    7.98    0.38
  -4  -4  -2   15.35    0.55
   4  -4   2   14.62    0.64
   4  -4   2   14.23    0.61
  -4  -4  -2   15.33    0.59
   4  -4   2   16.80    0.58
  -4  -4  -2   14.89    0.57
  -4  -4  -2   15.14    0.55
   4  -4   2   14.76    0.53
  -4   4  -2   14.33    0.53
  -4   4  -2   15.47    0.67
   4   4   2   14.39    0.54
  -4   4  -2   14.80    0.60
  -4   4  -2   15.05    0.57
  -4   4  -2   14.56    0.62
   4   4   2   15.10    0.59
   5  -4   2   20.66    0.72
   5  -4   2   19.93    0.73
  -5  -4  -2   21.68    0.74
  -5  -4  -2   20.36    0.71
   5  -4   2   20.66    0.78
   5  -4   2   21.22    0.66
  -5  -4  -2   20.82    0.82
  -5  -4  -2   21.47    0.73
  -5  -4  -2   20.69    0.71
   5  -4   2   20.05    0.79
  -5  -4  -2   19.93    0.66
  -5   4  -2   20.24    0.73
  -5   4  -2   21.25    0.80
   5   4   2   21.02    0.70
   5   4   2   20.86    0.73
  -5   4  -2   21.58    0.67
   6  -4   2   19.82    0.79
   6  -4   2   20.02    0.74
  -6  -4  -2   19.43    0.81
  -6  -4  -2   20.37    0.72
  -6  -4  -2   19.67    0.69
   6  -4   2   20.11    0.78
   6  -4   2   20.11    0.64
  -6  -4  -2   19.42    0.71
  -6  -4  -2   20.33    0.73
   6  -4   2   20.94    0.76
  -6  -4  -2   20.68    0.75
  -6   4  -2   19.36    0.65
   6   4   2   20.41    0.72
  -6   4  -2   19.71    0.80
  -6   4  -2   21.09    0.85
  -6   4  -2   19.99    0.78
  -6   4  -2   20.03    0.75
  -7  -4  -2   19.88    0.75
  -7  -4  -2   19.05    0.73
   7  -4   2   19.70    0.81
   7  -4   2   19.26    0.80
  -7  -4  -2   20.26    0.73
  -7  -4  -2   20.27    0.73
   7  -4   2   19.70    0.77
  -7  -4  -2   20.02    0.79
  -7  -4  -2   19.86    0.83
   7  -4   2   18.33    0.73
  -7  -4  -2   21.50    0.76
   7  -4   2   19.16    0.63
  -7   4  -2   20.29    0.84
  -7   4  -2   18.16    0.80
  -7   4  -2   19.66    0.65
  -7   4  -2   19.69    0.84
  -7   4  -2   19.01    0.77
  -8  -4  -2    0.23    0.22
  -8  -4  -2    0.39    0.22
   8  -4   2    0.71    0.21
  -8  -4  -2    0.48    0.20
   8  -4   2    0.26    0.22
   8  -4   2    0.27    0.14
  -8  -4  -2    0.16    0.23
   8  -4   2    0.26    0.20
  -8  -4  -2    0.18    0.17
  -8  -4  -2    0.40    0.21
   8  -4   2    0.39    0.21
  -8  -4  -2    0.29    0.20
  -8   4  -2    0.22    0.16
  -8   4  -2    0.39    0.22
  -8   4  -2   -0.01    0.20
  -8   4  -2    0.34    0.20
  -8   4  -2    0.48    0.25
  -9  -4  -2   28.92    1.11
   9  -4   2   28.18    1.08
  -9  -4  -2   30.41    1.04
  -9  -4  -2   29.01    1.03
  -9  -4  -2   30.98    1.16
  -9  -4  -2   29.98    1.04
  -9  -4  -2   30.63    1.02
   9  -4   2   28.71    1.04
  -9  -4  -2   28.96    1.00
   9  -4   2   27.64    1.10
  -9   4  -2   28.70    1.12
  -9   4  -2   27.71    1.08
  -9   4  -2   29.95    1.15
  -9   4  -2   29.85    1.11
  -9   4  -2   28.16    0.88
  10  -4   2    3.36    0.44
 -10  -4  -2    4.91    0.55
 -10  -4  -2    5.11    0.55
  10  -4   2    3.52    0.44
 -10  -4  -2    4.41    0.50
 -10  -4  -2    4.12    0.48
  10  -4   2    3.88    0.32
 -10  -4  -2    4.47    0.42
 -10  -4  -2    4.09    0.48
  10  -4   2    5.26    0.49
 -10  -4  -2    4.42    0.49
 -10   4  -2    3.61    0.46
 -10   4  -2    3.83    0.34
 -10   4  -2    3.80    0.46
 -10   4  -2    4.90    0.53
 -10   4  -2    4.31    0.48
  11  -4   2    4.60    0.53
 -11  -4  -2    5.34    0.55
 -11  -4  -2    4.66    0.56
 -11  -4  -2    5.31    0.48
  11  -4   2    6.22    0.59
 -11  -4  -2    5.10    0.58
 -11  -4  -2    6.42    0.56
 -11  -4  -2    5.03    0.43
 -11  -4  -2    5.22    0.66
 -11  -4  -2    5.67    0.68
  11  -4   2    5.18    0.56
  11  -4   2    5.28    0.39
 -11   4  -2    5.20    0.39
 -11   4  -2    4.99    0.58
 -11   4  -2    5.62    0.57
 -11   4  -2    5.20    0.56
 -11   4  -2    6.15    0.68
  12  -4   2   21.30    0.98
 -12  -4  -2   21.35    0.94
 -12  -4  -2   19.54    1.06
 -12  -4  -2   21.33    1.08
 -12  -4  -2   21.54    0.83
 -12  -4  -2   20.80    0.90
  12  -4   2   21.13    0.73
  12  -4   2   19.55    0.99
 -12  -4  -2   19.86    1.00
  12  -4   2   20.87    1.02
 -12  -4  -2   21.84    1.18
 -12  -4  -2   20.73    1.03
 -12   4  -2   20.70    1.08
 -12   4  -2   21.36    1.05
 -12   4  -2   21.45    0.73
 -12   4  -2   20.13    1.00
  13  -4   2   27.33    1.21
 -13  -4  -2   26.62    1.29
 -13  -4  -2   28.25    1.12
  13  -4   2   27.48    1.26
 -13  -4  -2   27.67    1.43
  13  -4   2   29.03    0.90
 -13  -4  -2   29.27    1.16
 -13  -4  -2   28.54    1.03
 -13  -4  -2   26.66    1.33
 -13  -4  -2   28.39    1.23
 -13   4  -2   28.39    0.90
 -13   4  -2   28.34    1.24
 -13   4  -2   29.00    1.30
 -13   4  -2   27.31    1.30
 -14  -4  -2    5.29    0.64
 -14  -4  -2    6.01    0.56
 -14  -4  -2    4.93    0.72
  14  -4   2    6.82    0.48
 -14  -4  -2    5.69    0.79
 -14  -4  -2    5.59    0.64
 -14  -4  -2    4.93    0.63
  14  -4   2    4.41    0.59
  14  -4   2    5.35    0.67
 -14   4  -2    5.75    0.71
 -14   4  -2    5.05    0.47
 -14   4  -2    5.49    0.72
 -15  -4  -2    2.45    0.51
 -15  -4  -2    3.39    0.60
  15  -4   2    2.39    0.51
 -15  -4  -2    3.36    0.44
 -15  -4  -2    3.72    0.62
  15  -4   2    3.30    0.56
 -15   4  -2    3.55    0.63
 -15   4  -2    3.58    0.71
 -15   4  -2    2.75    0.56
 -15   4  -2    3.28    0.36
 -16  -4  -2    1.35    0.46
  16  -4   2    1.04    0.55
  16  -4   2    0.65    0.48
 -16  -4  -2    2.14    0.68
 -16  -4  -2    0.98    0.56
 -16   4  -2    0.97    0.32
 -16   4  -2    1.37    0.53
 -16   4  -2    1.67    0.59
  16  -5  -2    2.54    0.60
 -16  -5   2    3.39    0.56
  16  -5  -2    2.36    0.57
 -16  -5   2    3.78    0.64
 -16  -5   2    3.18    0.59
 -16  -5   2    2.51    0.61
 -16   5   2    3.19    0.56
 -16   5   2    3.11    0.70
 -16   5   2    2.71    0.68
  15  -5  -2    3.89    0.57
 -15  -5   2    4.01    0.54
 -15  -5   2    2.38    0.58
  15  -5  -2    3.27    0.58
 -15  -5   2    3.58    0.54
 -15  -5   2    3.19    0.70
 -15  -5   2    3.26    0.56
 -15   5   2    4.41    0.75
 -15   5   2    3.70    0.54
 -15   5   2    3.15    0.62
 -15   5   2    2.70    0.61
  14  -5  -2    4.41    0.54
 -14  -5   2    6.70    0.64
  14  -5  -2    3.66    0.56
 -14  -5   2    5.36    0.73
  14  -5  -2    3.79    0.55
 -14  -5   2    6.58    0.72
 -14  -5   2    4.63    0.58
 -14   5   2    5.74    0.71
 -14   5   2    5.61    0.72
 -14   5   2    6.12    0.67
 -14   5   2    4.97    0.69
 -13  -5   2    1.01    0.41
  13  -5  -2    1.45    0.38
 -13  -5   2    1.69    0.54
 -13  -5   2    1.06    0.43
 -13  -5   2    0.77    0.31
  13  -5  -2    2.61    0.50
 -13  -5   2    1.15    0.38
 -13  -5   2    1.12    0.55
  13  -5  -2    1.16    0.44
 -13  -5   2    1.58    0.57
 -13   5   2    0.98    0.49
 -13   5   2    1.57    0.44
 -13   5   2    1.77    0.39
 -13   5   2    1.36    0.43
  12  -5  -2   23.68    0.96
 -12  -5   2   24.92    0.99
 -12  -5   2   24.49    1.32
 -12  -5   2   21.87    1.07
 -12  -5   2   23.93    1.13
 -12  -5   2   24.12    1.08
 -12  -5   2   23.58    1.04
  12  -5  -2   23.88    1.01
  12  -5  -2   23.48    1.14
 -12  -5   2   25.03    1.34
 -12  -5   2   23.57    1.12
 -12   5   2   23.81    1.14
 -12   5   2   23.46    1.12
 -12   5   2   23.74    0.96
 -12   5   2   23.82    1.09
 -12   5   2   21.61    1.30
 -11  -5   2   17.74    0.95
 -11  -5   2   16.23    0.84
 -11  -5   2   18.05    1.09
 -11  -5   2   16.47    0.77
 -11  -5   2   16.50    0.87
  11  -5  -2   17.14    0.95
  11  -5  -2   15.54    0.79
  11  -5  -2   16.75    0.77
 -11  -5   2   16.43    0.92
 -11  -5   2   18.07    0.87
 -11  -5   2   16.56    1.04
 -11   5   2   15.81    0.87
 -11   5   2   15.17    1.01
 -11   5   2   16.88    0.77
 -11   5   2   16.75    0.90
 -11   5   2   16.05    0.90
  10  -5  -2    0.91    0.34
 -10  -5   2    0.84    0.30
 -10  -5   2    0.73    0.37
 -10  -5   2    0.63    0.25
 -10  -5   2    1.16    0.41
 -10  -5   2    0.71    0.29
 -10  -5   2    0.50    0.39
  10  -5  -2    0.66    0.31
 -10  -5   2    1.17    0.37
  10  -5  -2    0.80    0.25
  10  -5  -2    0.32    0.24
 -10   5   2    0.42    0.27
 -10   5   2    0.74    0.26
 -10   5   2    0.33    0.30
 -10   5   2    0.00    0.35
 -10   5   2    0.82    0.39
 -10   5   2    0.68    0.37
   9  -5  -2    6.51    0.50
  -9  -5   2    6.51    0.56
   9  -5  -2    7.33    0.50
  -9  -5   2    6.06    0.65
  -9  -5   2    6.99    0.63
   9  -5  -2    7.72    0.52
  -9  -5   2    6.81    0.51
   9  -5  -2    5.54    0.58
  -9  -5   2    5.73    0.50
  -9  -5   2    6.18    0.49
  -9  -5   2    6.74    0.60
  -9  -5   2    7.34    0.62
  -9   5   2    5.70    0.56
  -9   5   2    6.92    0.61
  -9   5   2    7.05    0.54
  -9   5   2    6.59    0.50
  -9   5   2    6.89    0.64
  -9   5   2    6.75    0.63
   8  -5  -2   22.37    0.90
  -8  -5   2   22.32    0.93
  -8  -5   2   23.16    1.02
  -8  -5   2   24.67    0.98
  -8  -5   2   23.31    0.97
  -8  -5   2   23.41    0.84
   8  -5  -2   24.17    1.02
   8  -5  -2   24.62    0.85
  -8  -5   2   22.92    0.84
  -8  -5   2   23.04    0.96
   8  -5  -2   23.06    0.90
  -8   5   2   23.55    0.86
  -8   5   2   24.50    0.96
  -8   5   2   22.15    0.94
  -8   5   2   21.90    0.98
  -8   5   2   23.26    0.95
  -8   5   2   21.77    0.88
   7  -5  -2   57.10    1.83
   7  -5  -2   59.17    1.79
  -7  -5   2   60.83    1.77
  -7  -5   2   60.59    1.87
  -7  -5   2   61.35    1.83
   7  -5  -2   61.29    1.76
  -7  -5   2   61.27    1.84
   7  -5  -2   62.67    1.69
  -7  -5   2   63.40    1.66
  -7  -5   2   61.49    1.81
  -7  -5   2   59.45    1.65
  -7   5   2   59.91    1.81
  -7   5   2   62.88    1.85
  -7   5   2   61.14    1.72
  -7   5   2   62.80    1.86
  -7   5   2   62.68    1.72
  -6  -5   2   95.35    2.36
  -6  -5   2   92.35    2.54
   6  -5  -2   96.62    2.44
   6  -5  -2   96.26    2.51
  -6  -5   2   95.48    2.38
   6  -5  -2   95.13    2.59
  -6  -5   2   95.25    2.51
   6  -5  -2   94.44    2.59
  -6  -5   2   94.28    2.66
  -6   5   2   97.99    2.64
  -6   5   2   92.46    2.55
  -6   5   2   95.79    2.47
  -6   5   2   97.06    2.58
  -6   5   2   93.54    2.44
   6   5  -2   92.63    2.51
   6   5  -2   90.74    2.52
  -5  -5   2   27.83    0.86
  -5  -5   2   28.13    0.99
   5  -5  -2   27.14    1.01
  -5  -5   2   27.89    1.04
  -5  -5   2   29.23    0.96
  -5  -5   2   28.37    0.97
   5  -5  -2   29.45    0.96
   5  -5  -2   28.61    0.93
  -5  -5   2   28.09    0.84
   5  -5  -2   28.61    1.00
  -5   5   2   28.58    1.01
   5   5  -2   28.28    0.97
   5   5  -2   28.51    0.98
  -5   5   2   26.76    0.98
  -5   5   2   27.39    1.02
  -5   5   2   27.56    0.87
  -5   5   2   28.10    0.93
  -4  -5   2    0.43    0.17
   4  -5  -2    0.33    0.17
  -4  -5   2    0.81    0.23
   4  -5  -2    0.13    0.18
   4  -5  -2    0.94    0.19
  -4  -5   2    0.67    0.19
   4  -5  -2    0.45    0.18
  -4  -5   2    0.34    0.13
  -4  -5   2    0.57    0.19
  -4   5   2    0.43    0.21
   4   5  -2    0.74    0.21
  -4   5   2    0.52    0.14
  -4   5   2    0.78    0.20
   4   5  -2    0.40    0.16
  -4   5   2    0.38    0.18
   3  -5  -2  217.28    5.53
  -3  -5   2  220.19    5.26
  -3  -5   2  217.85    5.19
  -3  -5   2  224.50    5.31
   3  -5  -2  226.73    5.27
  -3  -5   2  214.20    5.57
  -3  -5   2  216.38    5.10
   3  -5  -2  217.43    5.22
   3  -5  -2  209.06    5.24
   3   5  -2  218.66    5.26
  -3   5   2  221.83    5.30
   3   5  -2  213.40    5.29
  -3   5   2  227.33    5.26
  -3   5   2  216.70    5.11
   3   5  -2  216.88    5.22
   3   5  -2  224.51    5.56
  -3   5   2  220.72    5.25
   2  -5  -2   66.49    1.75
   2  -5  -2   66.64    1.77
  -2  -5   2   63.52    1.64
  -2  -5   2   63.30    1.76
  -2  -5   2   60.83    1.89
  -2  -5   2   64.77    1.67
   2  -5  -2   64.07    1.74
   2  -5  -2   67.34    1.90
  -2   5   2   63.46    1.77
   2   5  -2   67.77    1.90
   2   5  -2   62.87    1.76
   2   5  -2   66.01    1.63
   2   5  -2   64.78    1.69
   2   5  -2   63.57    1.78
  -2   5   2   62.32    1.57
  -2   5   2   66.92    1.77
  -1  -5   2   59.73    1.68
   1  -5  -2   62.86    1.83
  -1  -5   2   63.53    1.85
   1  -5  -2   61.41    1.68
  -1  -5   2   62.45    1.59
  -1  -5   2   62.91    1.60
   1  -5  -2   62.52    1.67
   1  -5  -2   62.02    1.68
   1   5  -2   65.27    1.84
  -1   5   2   63.10    1.67
   1   5  -2   59.82    1.62
  -1   5   2   63.21    1.47
   1   5  -2   61.01    1.72
   1   5  -2   57.25    1.67
  -1   5   2   62.66    1.69
  -1   5   2   61.06    1.70
   1   5  -2   61.74    1.57
   0  -5  -2   81.23    2.13
   0  -5   2   84.34    2.06
   0  -5  -2   82.10    2.14
   0  -5  -2   80.80    2.32
   0  -5   2   81.88    2.06
   0  -5   2   82.84    2.33
   0  -5  -2   83.92    2.16
   0   5  -2   83.12    2.05
   0   5  -2   80.69    2.20
   0   5   2   87.72    2.14
   0   5  -2   83.43    2.32
   0   5   2   80.82    2.14
   0   5   2   81.03    2.16
   0   5  -2   83.22    2.15
   0   5   2   82.25    2.35
   1  -5   2    0.33    0.13
  -1  -5  -2    0.10    0.13
   1  -5   2   -0.18    0.11
  -1  -5  -2    0.10    0.13
   1  -5   2    0.27    0.12
  -1  -5  -2   -0.11    0.16
  -1  -5  -2    0.10    0.12
   1  -5   2    0.09    0.15
   1  -5   2    0.05    0.15
  -1   5  -2    0.17    0.10
  -1   5  -2    0.08    0.15
   1   5   2    0.03    0.14
  -1   5  -2    0.02    0.13
   1   5   2    0.04    0.14
  -1   5  -2    0.20    0.17
  -1   5  -2    0.19    0.12
   1   5   2    0.26    0.13
   2  -5   2    3.28    0.32
  -2  -5  -2    3.55    0.30
  -2  -5  -2    3.64    0.31
  -2  -5  -2    3.73    0.32
  -2  -5  -2    3.53    0.37
  -2  -5  -2    3.91    0.18
   2  -5   2    3.66    0.26
   2  -5   2    3.58    0.35
   2  -5   2    3.63    0.31
   2  -5   2    3.46    0.30
   2   5   2    3.33    0.29
   2   5   2    3.29    0.30
  -2   5  -2    3.26    0.36
  -2   5  -2    3.34    0.27
  -2   5  -2    3.48    0.29
  -2   5  -2    3.54    0.30
  -2   5  -2    3.73    0.35
   2   5   2    3.77    0.31
   3  -5   2   59.76    1.58
  -3  -5  -2   61.50    1.62
  -3  -5  -2   57.97    1.80
   3  -5   2   59.62    1.61
  -3  -5  -2   61.57    1.66
   3  -5   2   57.63    1.77
   3  -5   2   59.93    1.68
  -3  -5  -2   58.29    1.62
  -3  -5  -2   60.11    1.49
   3  -5   2   59.18    1.65
  -3   5  -2   58.93    1.61
  -3   5  -2   61.34    1.81
  -3   5  -2   58.64    1.61
  -3   5  -2   58.68    1.59
   3   5   2   61.45    1.61
   3   5   2   60.76    1.66
  -3   5  -2   58.07    1.69
   3   5   2   59.00    1.61
   4  -5   2   11.45    0.57
  -4  -5  -2   12.33    0.66
   4  -5   2   11.60    0.59
  -4  -5  -2   12.83    0.54
  -4  -5  -2   10.77    0.54
   4  -5   2   11.60    0.56
   4  -5   2   11.78    0.51
  -4  -5  -2   11.32    0.47
  -4  -5  -2   11.78    0.53
   4  -5   2   12.92    0.52
  -4  -5  -2   12.73    0.62
  -4   5  -2   11.54    0.59
  -4   5  -2   11.51    0.51
   4   5   2   10.82    0.55
   4   5   2   12.02    0.51
  -4   5  -2   11.27    0.61
  -4   5  -2   11.82    0.51
  -5  -5  -2    0.14    0.18
  -5  -5  -2   -0.05    0.20
   5  -5   2    0.25    0.16
  -5  -5  -2    0.19    0.17
   5  -5   2    0.38    0.21
   5  -5   2    0.19    0.15
   5  -5   2    0.35    0.17
  -5  -5  -2    0.30    0.12
  -5  -5  -2    0.40    0.21
  -5  -5  -2    0.16    0.16
  -5  -5  -2    0.08    0.15
   5  -5   2    0.06    0.18
  -5   5  -2    0.29    0.17
  -5   5  -2    0.18    0.18
   5   5   2    0.34    0.16
  -5   5  -2    0.19    0.14
  -5   5  -2    0.14    0.14
  -5   5  -2    0.55    0.22
   5   5   2    0.18    0.16
  -6  -5  -2   19.17    0.68
  -6  -5  -2   19.52    0.86
  -6  -5  -2   20.03    0.86
  -6  -5  -2   20.13    0.75
  -6  -5  -2   18.63    0.73
  -6  -5  -2   19.70    0.75
  -6  -5  -2   19.90    0.78
   6  -5   2   18.99    0.75
   6  -5   2   19.80    0.68
   6  -5   2   19.21    0.77
   6  -5   2   18.20    0.79
   6  -5   2   19.68    0.82
  -6   5  -2   19.17    0.86
  -6   5  -2   18.48    0.82
   6   5   2   19.35    0.76
  -6   5  -2   18.16    0.75
  -6   5  -2   19.05    0.69
  -6   5  -2   18.13    0.82
   6   5   2   19.67    0.73
   7  -5   2   23.05    0.89
  -7  -5  -2   24.02    0.87
   7  -5   2   23.31    0.95
  -7  -5  -2   24.62    0.90
  -7  -5  -2   23.49    0.87
  -7  -5  -2   23.47    0.82
  -7  -5  -2   22.59    0.85
   7  -5   2   23.58    0.77
   7  -5   2   25.11    0.90
  -7  -5  -2   23.75    0.92
  -7  -5  -2   23.49    0.99
   7  -5   2   22.47    0.94
  -7   5  -2   23.17    0.95
  -7   5  -2   22.68    0.89
  -7   5  -2   24.40    1.02
   7   5   2   23.38    0.87
  -7   5  -2   25.88    1.02
  -7   5  -2   23.84    0.79
  -8  -5  -2   31.86    1.15
   8  -5   2   29.01    1.14
   8  -5   2   30.56    1.10
  -8  -5  -2   30.34    1.08
  -8  -5  -2   32.08    1.08
   8  -5   2   32.04    1.11
  -8  -5  -2   33.15    1.10
  -8  -5  -2   31.38    1.08
   8  -5   2   31.63    0.95
  -8  -5  -2   31.67    1.05
   8  -5   2   31.22    1.16
  -8  -5  -2   31.25    1.21
  -8   5  -2   31.47    1.17
  -8   5  -2   31.69    1.22
  -8   5  -2   29.71    0.97
  -8   5  -2   30.42    1.11
  -8   5  -2   32.66    1.21
  -9  -5  -2    2.43    0.43
  -9  -5  -2    2.66    0.36
  -9  -5  -2    1.99    0.36
  -9  -5  -2    2.64    0.38
   9  -5   2    2.12    0.35
  -9  -5  -2    3.14    0.38
  -9  -5  -2    2.60    0.34
  -9  -5  -2    2.42    0.41
   9  -5   2    2.60    0.36
   9  -5   2    2.09    0.35
   9  -5   2    2.86    0.29
  -9   5  -2    1.97    0.33
  -9   5  -2    2.59    0.45
  -9   5  -2    2.65    0.30
  -9   5  -2    2.56    0.37
  -9   5  -2    1.93    0.39
  10  -5   2    0.11    0.26
 -10  -5  -2   -0.09    0.22
  10  -5   2   -0.24    0.28
  10  -5   2   -0.39    0.26
 -10  -5  -2    0.08    0.25
 -10  -5  -2   -0.40    0.37
 -10  -5  -2    0.14    0.29
 -10  -5  -2    0.22    0.32
 -10  -5  -2   -0.35    0.24
 -10  -5  -2   -0.59    0.34
  10  -5   2   -0.09    0.18
 -10  -5  -2   -0.04    0.31
 -10   5  -2    0.23    0.38
 -10   5  -2    0.01    0.28
 -10   5  -2   -0.52    0.20
 -10   5  -2   -0.09    0.36
 -10   5  -2   -0.29    0.20
 -11  -5  -2    0.37    0.38
  11  -5   2    0.14    0.26
  11  -5   2    0.04    0.22
 -11  -5  -2   -0.16    0.35
 -11  -5  -2   -0.26    0.28
 -11  -5  -2    0.23    0.27
  11  -5   2   -0.21    0.31
 -11  -5  -2    0.12    0.39
 -11  -5  -2    0.12    0.25
 -11  -5  -2    0.28    0.21
  11  -5   2   -0.44    0.26
 -11  -5  -2    0.26    0.36
 -11  -5  -2    0.10    0.41
 -11   5  -2   -0.42    0.29
 -11   5  -2    0.16    0.42
 -11   5  -2    0.22    0.29
 -11   5  -2   -0.10    0.41
  12  -5   2    2.35    0.42
 -12  -5  -2    2.75    0.46
 -12  -5  -2    3.19    0.53
 -12  -5  -2    1.29    0.46
 -12  -5  -2    2.82    0.50
 -12  -5  -2    2.81    0.41
 -12  -5  -2    3.19    0.57
 -12  -5  -2    1.73    0.41
  12  -5   2    2.53    0.34
 -12  -5  -2    2.78    0.36
 -12  -5  -2    2.33    0.58
  12  -5   2    2.35    0.43
 -12   5  -2    2.19    0.32
 -12   5  -2    2.23    0.45
 -12   5  -2    3.27    0.60
 -12   5  -2    2.41    0.43
  13  -5   2    2.22    0.35
  13  -5   2    2.56    0.47
 -13  -5  -2    1.43    0.72
 -13  -5  -2    2.36    0.39
 -13  -5  -2    2.63    0.63
 -13  -5  -2    1.38    0.44
 -13  -5  -2    2.28    0.54
 -13  -5  -2    3.25    0.63
 -13  -5  -2    1.91    0.39
  13  -5   2    1.51    0.47
 -13  -5  -2    2.00    0.44
 -13   5  -2    0.96    0.31
 -13   5  -2    1.59    0.52
 -13   5  -2    3.70    0.70
  14  -5   2   14.20    0.69
 -14  -5  -2   14.43    1.03
  14  -5   2   14.05    0.97
  14  -5   2   15.12    1.04
 -14  -5  -2   14.43    1.07
 -14  -5  -2   15.13    0.90
 -14  -5  -2   16.80    1.29
 -14  -5  -2   12.34    0.99
 -14  -5  -2   14.27    0.79
 -14   5  -2   14.28    0.70
 -14   5  -2   14.25    0.98
 -14   5  -2   15.53    1.31
 -14   5  -2   15.39    1.08
 -15  -5  -2   22.99    1.14
 -15  -5  -2   23.07    1.05
  15  -5   2   23.39    1.25
  15  -5   2   22.05    1.30
 -15  -5  -2   22.61    1.36
 -15  -5  -2   20.98    1.28
 -15   5  -2   23.67    0.87
 -15   5  -2   25.19    1.33
 -15   5  -2   22.39    1.31
 -16  -5  -2    1.17    0.42
 -16  -5  -2    0.34    0.54
  16  -5   2   -0.27    0.54
  16  -5   2    1.97    0.55
 -16  -5  -2    0.99    0.52
 -16   5  -2   -0.18    0.51
 -16   5  -2    0.36    0.35
 -16   5  -2    1.01    0.58
 -15  -6   2   11.00    1.09
 -15  -6   2   10.02    0.86
  15  -6  -2   11.29    0.99
  15  -6  -2   12.11    1.07
 -15  -6   2   12.30    1.00
 -15  -6   2   10.59    1.01
 -15   6   2   10.09    1.02
 -15   6   2   12.26    1.16
 -15   6   2   12.68    0.95
 -14  -6   2    1.44    0.45
  14  -6  -2    0.62    0.59
 -14  -6   2    1.30    0.75
 -14  -6   2    0.86    0.50
 -14  -6   2    1.73    0.52
 -14  -6   2    0.99    0.42
 -14  -6   2    1.49    0.52
  14  -6  -2    1.41    0.48
  14  -6  -2    1.52    0.47
 -14   6   2    2.02    0.49
 -14   6   2    0.68    0.49
 -14   6   2    0.72    0.45
 -14   6   2    1.55    0.69
  13  -6  -2   57.75    2.04
 -13  -6   2   55.93    1.81
 -13  -6   2   53.29    2.02
 -13  -6   2   55.74    1.89
 -13  -6   2   55.98    1.87
 -13  -6   2   52.50    1.92
 -13  -6   2   55.46    1.92
  13  -6  -2   56.94    1.88
 -13  -6   2   56.78    1.97
  13  -6  -2   57.54    1.80
 -13   6   2   57.98    1.99
 -13   6   2   59.73    1.79
 -13   6   2   56.07    2.01
 -13   6   2   57.18    2.04
 -12  -6   2    2.90    0.68
  12  -6  -2    2.67    0.46
 -12  -6   2    3.83    0.54
 -12  -6   2    3.44    0.60
 -12  -6   2    2.28    0.50
  12  -6  -2    2.98    0.47
 -12  -6   2    2.98    0.47
 -12  -6   2    2.98    0.45
  12  -6  -2    3.37    0.60
 -12  -6   2    3.23    0.52
 -12   6   2    3.31    0.59
 -12   6   2    1.56    0.65
 -12   6   2    2.76    0.49
 -12   6   2    3.40    0.47
 -12   6   2    3.04    0.54
 -11  -6   2   25.18    1.04
  11  -6  -2   25.34    1.08
 -11  -6   2   25.14    1.05
 -11  -6   2   25.78    1.20
 -11  -6   2   25.73    1.08
 -11  -6   2   24.38    1.13
 -11  -6   2   26.79    1.38
 -11  -6   2   25.54    1.22
 -11  -6   2   26.67    1.32
  11  -6  -2   23.78    1.01
  11  -6  -2   25.35    1.19
 -11   6   2   24.79    1.18
 -11   6   2   26.84    1.03
 -11   6   2   25.41    1.18
 -11   6   2   25.21    1.11
 -11   6   2   24.97    1.28
 -10  -6   2   14.49    0.74
 -10  -6   2   14.96    0.92
  10  -6  -2   14.77    0.89
 -10  -6   2   14.15    0.84
  10  -6  -2   14.82    0.80
 -10  -6   2   15.64    0.94
  10  -6  -2   15.27    0.78
 -10  -6   2   14.17    0.76
 -10  -6   2   14.51    0.77
 -10  -6   2   14.48    0.96
 -10  -6   2   14.89    1.03
 -10   6   2   14.72    0.85
 -10   6   2   16.37    0.76
 -10   6   2   16.04    0.94
 -10   6   2   14.00    0.78
  -9  -6   2   21.76    1.11
  -9  -6   2   21.46    1.02
  -9  -6   2   21.68    1.02
  -9  -6   2   22.30    0.90
  -9  -6   2   22.87    1.07
   9  -6  -2   22.58    0.96
  -9  -6   2   21.94    1.07
  -9  -6   2   21.52    0.87
   9  -6  -2   23.17    1.06
   9  -6  -2   22.61    0.96
  -9   6   2   22.57    1.06
  -9   6   2   22.60    1.05
  -9   6   2   23.38    1.10
  -9   6   2   23.45    0.95
  -9   6   2   21.32    1.00
  -9   6   2   22.95    0.91
  -8  -6   2   47.95    1.63
  -8  -6   2   46.98    1.42
  -8  -6   2   45.87    1.56
  -8  -6   2   47.99    1.40
  -8  -6   2   47.84    1.59
   8  -6  -2   45.25    1.53
   8  -6  -2   47.43    1.63
   8  -6  -2   51.00    1.47
  -8  -6   2   47.65    1.64
   8  -6  -2   48.48    1.53
  -8  -6   2   45.97    1.59
  -8   6   2   46.10    1.47
  -8   6   2   48.34    1.66
  -8   6   2   49.80    1.63
  -8   6   2   45.25    1.58
  -8   6   2   46.90    1.46
  -8   6   2   50.28    1.55
  -7  -6   2  107.11    2.95
   7  -6  -2  113.33    2.96
  -7  -6   2  115.61    2.98
   7  -6  -2  113.69    2.86
  -7  -6   2  105.64    2.79
  -7  -6   2  105.98    3.12
  -7  -6   2  114.37    3.11
  -7  -6   2  112.04    2.79
   7  -6  -2  110.14    3.05
   7  -6  -2  108.83    3.03
  -7  -6   2  108.88    2.98
  -7   6   2  111.52    3.04
  -7   6   2  114.40    2.88
  -7   6   2  110.48    2.89
  -7   6   2  113.41    3.10
   7   6  -2  109.81    2.98
  -7   6   2  107.15    3.00
  -6  -6   2   12.37    0.65
  -6  -6   2   11.36    0.70
   6  -6  -2   10.96    0.59
  -6  -6   2   12.42    0.67
   6  -6  -2   11.37    0.63
  -6  -6   2   10.93    0.53
   6  -6  -2   10.98    0.64
  -6  -6   2   12.29    0.71
  -6  -6   2   10.82    0.54
   6  -6  -2   11.69    0.70
   6   6  -2   11.71    0.64
   6   6  -2   10.95    0.62
  -6   6   2   10.20    0.53
  -6   6   2   11.51    0.61
  -6   6   2   11.88    0.71
  -6   6   2   11.26    0.70
  -6   6   2   10.42    0.66
  -5  -6   2   59.84    1.69
   5  -6  -2   61.76    1.71
  -5  -6   2   63.63    1.81
   5  -6  -2   60.80    1.84
   5  -6  -2   58.02    1.80
   5  -6  -2   60.19    1.75
  -5  -6   2   58.91    1.89
  -5  -6   2   58.91    1.61
  -5  -6   2   59.63    1.76
   5   6  -2   60.63    1.78
   5   6  -2   59.56    1.72
  -5   6   2   59.14    1.73
  -5   6   2   59.03    1.62
  -5   6   2   61.35    1.81
  -5   6   2   61.49    1.88
  -5   6   2   60.07    1.80
  -4  -6   2   11.74    0.51
  -4  -6   2   12.58    0.56
  -4  -6   2   11.48    0.65
   4  -6  -2   11.47    0.63
   4  -6  -2   12.49    0.60
  -4  -6   2   11.58    0.66
   4  -6  -2   12.54    0.62
  -4  -6   2   12.00    0.62
   4  -6  -2   11.64    0.63
  -4   6   2   13.20    0.66
  -4   6   2   12.41    0.61
   4   6  -2   11.77    0.62
  -4   6   2   11.96    0.48
  -4   6   2   12.37    0.68
   4   6  -2   11.95    0.57
  -4   6   2   12.41    0.63
   4   6  -2   12.12    0.61
  -3  -6   2   22.54    0.87
  -3  -6   2   21.14    0.93
  -3  -6   2   22.01    0.85
   3  -6  -2   21.48    0.86
   3  -6  -2   22.10    0.90
   3  -6  -2   23.05    0.83
  -3  -6   2   21.71    0.73
  -3  -6   2   21.24    0.74
   3  -6  -2   23.31    0.83
   3   6  -2   22.08    0.91
  -3   6   2   21.85    0.85
  -3   6   2   22.00    0.92
  -3   6   2   21.98    0.86
   3   6  -2   21.80    0.71
  -3   6   2   22.34    0.84
   3   6  -2   21.87    0.85
   3   6  -2   22.09    0.78
   3   6  -2   21.51    0.83
  -2  -6   2   61.46    1.65
  -2  -6   2   65.33    1.82
   2  -6  -2   64.95    1.92
   2  -6  -2   63.97    1.76
   2  -6  -2   62.75    1.78
  -2  -6   2   61.38    1.65
  -2  -6   2   63.86    1.78
   2  -6  -2   66.00    1.78
  -2  -6   2   60.75    1.93
  -2   6   2   63.59    1.55
   2   6  -2   61.28    1.77
  -2   6   2   61.47    1.79
  -2   6   2   62.18    1.76
   2   6  -2   66.64    1.94
  -2   6   2   64.09    1.92
   2   6  -2   59.55    1.79
  -2   6   2   62.27    1.78
   2   6  -2   64.20    1.64
   2   6  -2   61.44    1.67
  -1  -6   2   93.33    2.44
  -1  -6   2   91.76    2.31
  -1  -6   2   93.61    2.47
  -1  -6   2   88.97    2.62
   1  -6  -2   91.89    2.42
   1  -6  -2   93.21    2.43
   1  -6  -2   93.14    2.62
  -1  -6   2   94.58    2.31
   1  -6  -2   90.75    2.42
  -1   6   2   87.38    2.43
  -1   6   2   93.85    2.41
   1   6  -2   94.48    2.30
  -1   6   2   95.42    2.64
  -1   6   2   86.59    2.43
   1   6  -2   88.49    2.47
   1   6  -2   97.39    2.65
   1   6  -2   94.10    2.45
   1   6  -2   92.34    2.31
   0  -6   2   26.39    1.05
   0  -6   2   28.39    0.83
   0  -6  -2   28.63    0.96
   0  -6   2   27.48    0.88
   0  -6  -2   28.51    0.94
   0  -6   2   26.69    0.94
   0  -6  -2   27.54    1.06
   0  -6   2   28.86    0.99
   0  -6  -2   27.47    0.94
   0   6   2   26.75    0.96
   0   6  -2   26.77    0.98
   0   6  -2   28.75    0.87
   0   6  -2   28.18    1.06
   0   6  -2   27.62    0.84
   0   6   2   26.97    0.94
   0   6   2   28.44    0.94
   0   6   2   25.97    1.03
   0   6  -2   27.71    0.96
  -1  -6  -2   38.31    1.20
  -1  -6  -2   38.21    1.36
   1  -6   2   38.70    1.17
   1  -6   2   39.04    1.26
   1  -6   2   40.06    1.37
   1  -6   2   40.23    1.22
   1  -6   2   40.52    1.12
  -1  -6  -2   40.86    1.24
  -1   6  -2   40.72    1.13
   1   6   2   39.06    1.22
  -1   6  -2   40.49    1.37
   1   6   2   39.38    1.24
  -1   6  -2   39.73    1.15
   1   6   2   40.85    1.21
  -1   6  -2   40.08    1.28
  -1   6  -2   38.93    1.22
   2  -6   2    0.34    0.16
   2  -6   2    0.37    0.22
  -2  -6  -2    0.38    0.21
  -2  -6  -2    0.38    0.08
   2  -6   2    0.30    0.21
  -2  -6  -2    0.35    0.21
  -2  -6  -2    0.35    0.16
   2  -6   2    0.67    0.16
   2  -6   2    0.65    0.22
  -2   6  -2    0.47    0.20
   2   6   2    0.29    0.18
  -2   6  -2    0.66    0.25
  -2   6  -2    0.61    0.20
   2   6   2    0.83    0.21
  -2   6  -2    0.37    0.15
  -2   6  -2    0.63    0.24
   2   6   2    0.38    0.17
  -3  -6  -2    2.01    0.20
   3  -6   2    2.25    0.29
  -3  -6  -2    1.81    0.27
   3  -6   2    1.80    0.31
   3  -6   2    2.08    0.24
  -3  -6  -2    1.69    0.25
   3  -6   2    1.97    0.29
   3  -6   2    2.16    0.29
  -3  -6  -2    1.97    0.32
  -3   6  -2    1.72    0.30
   3   6   2    2.26    0.28
   3   6   2    2.74    0.30
  -3   6  -2    1.76    0.25
   3   6   2    1.53    0.27
  -3   6  -2    2.16    0.27
  -3   6  -2    2.61    0.38
  -3   6  -2    1.42    0.26
  -4  -6  -2    0.88    0.22
   4  -6   2    0.58    0.21
   4  -6   2    0.58    0.24
   4  -6   2    0.84    0.20
   4  -6   2    0.55    0.22
  -4  -6  -2    0.66    0.16
  -4  -6  -2    1.04    0.27
  -4  -6  -2    0.83    0.23
  -4  -6  -2    0.57    0.20
   4  -6   2    0.65    0.23
  -4   6  -2    0.44    0.17
  -4   6  -2    0.79    0.25
  -4   6  -2    0.54    0.26
   4   6   2    0.49    0.21
  -4   6  -2    0.43    0.23
  -4   6  -2    0.49    0.19
   4   6   2    0.48    0.21
   4   6   2    0.67    0.20
  -5  -6  -2    5.97    0.48
  -5  -6  -2    5.80    0.33
   5  -6   2    6.10    0.50
  -5  -6  -2    6.58    0.54
  -5  -6  -2    6.10    0.53
   5  -6   2    7.27    0.53
   5  -6   2    6.36    0.48
   5  -6   2    5.93    0.44
  -5  -6  -2    6.33    0.45
  -5  -6  -2    6.09    0.41
  -5  -6  -2    6.55    0.50
   5  -6   2    5.68    0.43
  -5   6  -2    6.25    0.43
  -5   6  -2    6.55    0.53
   5   6   2    6.22    0.45
  -5   6  -2    6.65    0.52
   5   6   2    6.51    0.45
  -5   6  -2    6.17    0.56
  -5   6  -2    6.15    0.41
  -6  -6  -2   -0.16    0.24
   6  -6   2    0.33    0.22
  -6  -6  -2    0.19    0.18
  -6  -6  -2    0.35    0.28
   6  -6   2    0.50    0.26
  -6  -6  -2    0.02    0.21
   6  -6   2    0.34    0.24
   6  -6   2   -0.10    0.19
  -6  -6  -2    0.35    0.26
  -6  -6  -2    0.39    0.24
  -6  -6  -2    0.18    0.15
   6  -6   2    0.04    0.21
   6   6   2    0.33    0.20
  -6   6  -2    0.42    0.29
  -6   6  -2    0.09    0.24
   6   6   2    0.06    0.19
  -6   6  -2    0.32    0.29
  -6   6  -2    0.13    0.17
  -6   6  -2    0.31    0.17
  -7  -6  -2    9.49    0.60
   7  -6   2    9.35    0.64
  -7  -6  -2   10.08    0.72
  -7  -6  -2   10.70    0.66
  -7  -6  -2    9.38    0.59
  -7  -6  -2    9.87    0.53
   7  -6   2   10.07    0.54
   7  -6   2    9.99    0.61
   7  -6   2    9.30    0.60
  -7  -6  -2   10.12    0.63
   7  -6   2   10.03    0.65
  -7  -6  -2   10.14    0.74
  -7  -6  -2   10.11    0.59
   7   6   2    9.85    0.61
  -7   6  -2    9.17    0.65
  -7   6  -2    9.48    0.53
  -7   6  -2   10.39    0.73
  -7   6  -2    9.85    0.73
  -7   6  -2    9.60    0.59
  -8  -6  -2    1.61    0.34
   8  -6   2    1.39    0.30
  -8  -6  -2    1.04    0.33
  -8  -6  -2    2.35    0.38
  -8  -6  -2    1.23    0.41
  -8  -6  -2    1.43    0.26
  -8  -6  -2    1.80    0.38
   8  -6   2    1.59    0.28
  -8  -6  -2    1.55    0.32
  -8  -6  -2    1.49    0.31
   8  -6   2    2.27    0.35
   8  -6   2    0.98    0.31
   8  -6   2    1.27    0.33
  -8   6  -2    1.14    0.27
  -8   6  -2    1.88    0.43
  -8   6  -2    1.39    0.36
  -8   6  -2    1.40    0.41
  -8   6  -2    1.03    0.26
  -9  -6  -2   -0.29    0.22
  -9  -6  -2    0.25    0.29
   9  -6   2   -0.25    0.22
   9  -6   2    0.34    0.29
  -9  -6  -2   -0.09    0.29
   9  -6   2    0.12    0.25
   9  -6   2    0.05    0.23
  -9  -6  -2    0.07    0.39
  -9  -6  -2    0.53    0.35
  -9  -6  -2   -0.21    0.20
  -9  -6  -2    0.14    0.36
  -9  -6  -2   -0.16    0.33
  -9   6  -2   -0.20    0.25
  -9   6  -2   -0.21    0.23
  -9   6  -2    0.00    0.22
  -9   6  -2    0.55    0.40
  -9   6  -2    0.40    0.39
 -10  -6  -2   18.33    0.95
  10  -6   2   16.56    0.88
 -10  -6  -2   16.82    0.93
 -10  -6  -2   17.28    0.93
 -10  -6  -2   16.90    0.87
 -10  -6  -2   16.60    0.81
  10  -6   2   16.05    0.91
 -10  -6  -2   16.32    1.01
 -10  -6  -2   16.32    0.84
  10  -6   2   16.12    0.70
 -10  -6  -2   16.31    0.99
 -10   6  -2   16.69    0.88
 -10   6  -2   17.80    1.07
 -10   6  -2   15.95    1.06
 -10   6  -2   16.84    0.72
 -10   6  -2   17.42    0.96
 -11  -6  -2    0.58    0.33
  11  -6   2    0.23    0.29
 -11  -6  -2    0.34    0.47
 -11  -6  -2   -0.13    0.50
 -11  -6  -2    0.73    0.32
 -11  -6  -2    0.08    0.27
  11  -6   2    0.77    0.35
 -11  -6  -2    0.33    0.39
 -11  -6  -2    0.28    0.43
 -11  -6  -2    0.91    0.48
  11  -6   2    0.50    0.35
 -11  -6  -2    0.02    0.31
 -11   6  -2    0.12    0.31
 -11   6  -2    0.59    0.31
 -11   6  -2    0.22    0.48
 -11   6  -2    0.10    0.25
 -12  -6  -2    9.71    0.98
 -12  -6  -2   10.93    0.81
 -12  -6  -2    8.88    0.78
  12  -6   2   10.24    0.64
 -12  -6  -2    8.86    0.66
 -12  -6  -2    9.73    0.79
  12  -6   2    9.27    0.89
  12  -6   2   10.17    0.79
 -12  -6  -2   10.13    1.12
 -12  -6  -2    9.90    0.97
 -12  -6  -2   10.11    0.70
 -12   6  -2   10.01    0.81
 -12   6  -2    9.65    0.62
 -12   6  -2   10.90    1.08
  13  -6   2    4.27    0.60
 -13  -6  -2    5.25    0.71
 -13  -6  -2    5.29    0.77
 -13  -6  -2    4.35    0.60
 -13  -6  -2    3.45    0.53
  13  -6   2    4.14    0.46
  13  -6   2    2.88    0.59
 -13  -6  -2    4.14    0.59
 -13  -6  -2    3.72    0.47
 -13  -6  -2    4.13    0.52
 -13   6  -2    3.34    0.60
 -13   6  -2    3.62    0.43
 -14  -6  -2    4.31    0.56
 -14  -6  -2    6.85    0.84
  14  -6   2    5.65    0.69
 -14  -6  -2    5.75    0.66
 -14  -6  -2    3.98    0.62
 -14  -6  -2    4.62    0.67
  14  -6   2    5.35    0.71
 -14   6  -2    5.31    0.50
 -14   6  -2    6.23    0.77
 -14   6  -2    5.00    0.70
  15  -6   2   -0.15    0.51
 -15  -6  -2    0.50    0.45
 -15  -6  -2   -0.02    0.37
 -15  -6  -2   -0.30    0.50
 -15  -6  -2   -0.06    0.52
  15  -6   2   -0.27    0.53
 -15  -6  -2    0.60    0.54
 -15   6  -2   -0.22    0.58
 -15   6  -2   -0.15    0.51
 -15   6  -2   -0.27    0.36
 -14  -7   2   23.36    1.23
 -14  -7   2   24.05    1.32
 -14  -7   2   22.35    1.29
  14  -7  -2   23.43    1.22
  14  -7  -2   23.17    1.34
 -14  -7   2   22.75    1.14
 -14  -7   2   20.03    1.27
 -14   7   2   23.98    1.41
 -14   7   2   21.42    1.16
 -14   7   2   21.74    1.35
 -13  -7   2   12.72    0.99
 -13  -7   2   14.61    1.05
 -13  -7   2   13.62    1.18
  13  -7  -2   13.14    1.02
  13  -7  -2   13.70    0.96
 -13  -7   2   13.31    0.97
 -13  -7   2   12.72    0.88
  13  -7  -2   12.83    1.05
 -13   7   2   13.79    1.10
 -13   7   2   13.24    1.31
 -13   7   2   11.86    1.05
 -13   7   2   12.23    0.93
 -12  -7   2    4.25    0.61
  12  -7  -2    3.49    0.61
  12  -7  -2    4.06    0.62
  12  -7  -2    4.25    0.55
 -12  -7   2    3.54    0.50
 -12  -7   2    4.18    0.55
 -12  -7   2    4.23    0.61
 -12   7   2    4.11    0.53
 -12   7   2    4.26    0.64
 -12   7   2    3.60    0.58
 -12   7   2    4.53    0.76
 -11  -7   2    2.41    0.62
 -11  -7   2    2.22    0.48
 -11  -7   2    2.55    0.48
 -11  -7   2    2.44    0.47
 -11  -7   2    2.80    0.62
  11  -7  -2    2.92    0.52
  11  -7  -2    2.58    0.57
 -11  -7   2    2.40    0.44
  11  -7  -2    2.34    0.46
 -11   7   2    2.39    0.47
 -11   7   2    2.67    0.55
 -11   7   2    3.04    0.64
 -11   7   2    2.41    0.63
 -11   7   2    2.43    0.47
 -10  -7   2    1.36    0.35
  10  -7  -2    0.95    0.37
  10  -7  -2    1.43    0.36
 -10  -7   2    1.36    0.52
 -10  -7   2    1.26    0.33
 -10  -7   2    0.60    0.35
 -10  -7   2    1.95    0.53
 -10  -7   2    1.28    0.41
  10  -7  -2    1.30    0.40
 -10  -7   2    1.02    0.50
 -10   7   2    1.40    0.37
 -10   7   2    1.00    0.37
 -10   7   2    0.62    0.50
 -10   7   2    1.31    0.44
 -10   7   2    1.13    0.51
   9  -7  -2    1.38    0.37
  -9  -7   2    2.45    0.40
  -9  -7   2    1.24    0.47
   9  -7  -2    1.64    0.40
   9  -7  -2    1.41    0.38
  -9  -7   2    1.90    0.41
  -9  -7   2    1.50    0.44
  -9  -7   2    2.05    0.54
  -9  -7   2    1.98    0.53
  -9  -7   2    1.25    0.34
  -9   7   2    1.58    0.49
  -9   7   2    1.76    0.37
  -9   7   2    1.21    0.31
  -9   7   2    1.51    0.45
  -9   7   2    1.31    0.38
   8  -7  -2   29.38    1.14
  -8  -7   2   29.19    1.30
   8  -7  -2   28.47    1.15
  -8  -7   2   29.07    1.23
   8  -7  -2   29.64    1.26
  -8  -7   2   29.26    1.25
  -8  -7   2   30.48    1.05
  -8  -7   2   28.59    1.04
   8  -7  -2   28.30    1.13
  -8  -7   2   29.99    1.22
  -8  -7   2   27.48    1.19
   8   7  -2   28.49    1.17
  -8   7   2   27.97    1.32
  -8   7   2   29.86    1.22
  -8   7   2   29.20    1.11
  -8   7   2   31.11    1.15
  -8   7   2   28.71    1.28
  -8   7   2   28.45    1.05
   7  -7  -2    2.64    0.41
  -7  -7   2    2.76    0.47
   7  -7  -2    3.64    0.44
  -7  -7   2    3.63    0.43
   7  -7  -2    3.47    0.47
  -7  -7   2    2.96    0.46
  -7  -7   2    3.23    0.50
   7  -7  -2    3.18    0.48
  -7  -7   2    2.94    0.36
  -7  -7   2    3.05    0.44
  -7   7   2    2.90    0.34
  -7   7   2    3.56    0.50
  -7   7   2    2.23    0.46
   7   7  -2    2.86    0.40
  -7   7   2    3.71    0.45
  -7   7   2    2.82    0.48
   6  -7  -2   19.52    0.89
  -6  -7   2   19.94    0.99
  -6  -7   2   20.44    0.91
  -6  -7   2   20.91    0.87
  -6  -7   2   19.38    0.77
  -6  -7   2   19.85    0.78
   6  -7  -2   20.22    0.97
   6  -7  -2   19.34    0.94
   6  -7  -2   19.24    0.88
  -6  -7   2   20.39    0.97
  -6   7   2   20.92    0.99
  -6   7   2   19.82    0.87
   6   7  -2   21.08    0.85
  -6   7   2   18.77    1.00
  -6   7   2   20.71    0.78
  -6   7   2   18.51    0.92
   6   7  -2   20.78    0.92
   5  -7  -2   65.20    1.86
  -5  -7   2   63.56    1.74
  -5  -7   2   64.80    1.80
  -5  -7   2   66.11    1.92
  -5  -7   2   62.54    2.05
   5  -7  -2   61.35    1.98
   5  -7  -2   61.47    1.93
  -5  -7   2   65.35    1.96
   5  -7  -2   63.56    1.88
  -5   7   2   63.80    1.71
  -5   7   2   64.23    1.95
  -5   7   2   62.34    2.03
   5   7  -2   61.67    1.80
   5   7  -2   61.58    1.91
  -5   7   2   66.68    1.96
  -5   7   2   63.76    1.87
  -4  -7   2   20.60    0.99
   4  -7  -2   22.59    0.89
  -4  -7   2   21.06    0.77
   4  -7  -2   21.13    0.89
  -4  -7   2   21.32    0.79
   4  -7  -2   20.48    0.93
   4  -7  -2   21.01    0.91
  -4  -7   2   21.25    0.91
  -4  -7   2   20.58    0.94
  -4   7   2   21.46    0.94
  -4   7   2   21.85    1.01
   4   7  -2   21.36    0.91
   4   7  -2   22.12    0.81
  -4   7   2   21.01    0.71
   4   7  -2   21.03    0.88
  -4   7   2   22.21    0.89
  -4   7   2   21.38    0.92
  -3  -7   2    0.36    0.24
  -3  -7   2    0.14    0.19
   3  -7  -2    0.22    0.25
  -3  -7   2    0.33    0.29
   3  -7  -2    0.02    0.19
   3  -7  -2    0.08    0.22
  -3  -7   2   -0.09    0.19
   3  -7  -2    0.32    0.23
  -3  -7   2    0.32    0.23
   3   7  -2   -0.22    0.26
  -3   7   2    0.28    0.19
   3   7  -2   -0.17    0.17
  -3   7   2    0.04    0.23
  -3   7   2    0.49    0.30
   3   7  -2   -0.15    0.16
   3   7  -2   -0.03    0.19
   3   7  -2   -0.27    0.18
  -3   7   2   -0.25    0.20
  -2  -7   2    0.28    0.18
  -2  -7   2    0.43    0.28
  -2  -7   2    0.43    0.24
   2  -7  -2   -0.08    0.19
  -2  -7   2    0.48    0.25
   2  -7  -2    0.15    0.22
   2  -7  -2    0.16    0.22
  -2  -7   2    0.39    0.18
   2  -7  -2    0.39    0.22
  -2   7   2    0.50    0.24
   2   7  -2    0.42    0.27
   2   7  -2    0.36    0.18
  -2   7   2    0.59    0.28
  -2   7   2    0.01    0.22
  -2   7   2    0.11    0.18
  -2   7   2    0.33    0.11
   2   7  -2    0.35    0.18
   2   7  -2    0.37    0.23
   2   7  -2    0.31    0.20
   1  -7  -2    6.40    0.48
  -1  -7   2    6.53    0.49
   1  -7  -2    6.08    0.54
   1  -7  -2    5.95    0.50
   1  -7  -2    6.39    0.49
  -1  -7   2    5.98    0.38
  -1  -7   2    5.85    0.53
  -1  -7   2    6.38    0.54
  -1  -7   2    7.17    0.44
   1   7  -2    5.64    0.57
   1   7  -2    6.09    0.47
   1   7  -2    6.00    0.39
   1   7  -2    5.70    0.50
  -1   7   2    6.36    0.51
   1   7  -2    6.42    0.41
  -1   7   2    6.66    0.59
  -1   7   2    6.05    0.48
  -1   7   2    5.99    0.49
   0  -7   2   62.39    2.03
   0  -7   2   65.95    1.69
   0  -7   2   66.06    1.86
   0  -7  -2   64.85    1.84
   0  -7  -2   64.27    1.85
   0  -7  -2   64.76    1.83
   0  -7   2   63.19    1.76
   0  -7  -2   62.64    2.03
   0  -7   2   66.56    1.91
   0   7   2   65.90    1.83
   0   7   2   62.61    1.87
   0   7  -2   63.23    1.91
   0   7  -2   63.88    1.70
   0   7  -2   67.17    2.05
   0   7  -2   61.53    1.85
   0   7   2   61.96    2.00
   0   7  -2   66.21    1.75
   0   7   2   63.39    1.86
  -1  -7  -2   52.64    1.78
   1  -7   2   55.84    1.45
   1  -7   2   53.73    1.65
  -1  -7  -2   55.00    1.60
  -1  -7  -2   53.26    1.58
  -1  -7  -2   52.69    1.61
   1  -7   2   53.32    1.78
   1  -7   2   53.52    1.54
   1  -7   2   56.04    1.61
  -1   7  -2   53.29    1.61
  -1   7  -2   52.18    1.77
   1   7   2   52.02    1.60
  -1   7  -2   52.10    1.66
   1   7   2   54.65    1.56
  -1   7  -2   53.05    1.53
  -1   7  -2   53.40    1.46
   1   7   2   52.11    1.63
   2  -7   2   16.95    0.64
   2  -7   2   16.92    0.79
  -2  -7  -2   15.20    0.75
  -2  -7  -2   17.34    0.75
  -2  -7  -2   16.16    0.71
  -2  -7  -2   16.44    0.86
   2  -7   2   17.26    0.73
   2  -7   2   16.33    0.75
   2  -7   2   16.94    0.85
  -2   7  -2   18.41    0.73
   2   7   2   16.41    0.77
  -2   7  -2   16.54    0.80
   2   7   2   17.56    0.74
   2   7   2   16.71    0.74
  -2   7  -2   16.40    0.64
  -2   7  -2   17.48    0.87
  -2   7  -2   16.37    0.73
  -3  -7  -2    2.27    0.33
   3  -7   2    2.46    0.28
  -3  -7  -2    2.82    0.22
  -3  -7  -2    2.80    0.35
   3  -7   2    2.27    0.35
  -3  -7  -2    2.89    0.38
  -3  -7  -2    2.68    0.45
   3  -7   2    2.85    0.37
   3  -7   2    2.22    0.33
   3  -7   2    2.32    0.33
   3   7   2    2.51    0.33
  -3   7  -2    2.64    0.30
  -3   7  -2    2.95    0.35
  -3   7  -2    2.21    0.38
  -3   7  -2    2.66    0.34
   3   7   2    3.26    0.37
  -3   7  -2    2.29    0.38
   3   7   2    2.55    0.33
   4  -7   2    7.43    0.59
  -4  -7  -2    6.13    0.34
  -4  -7  -2    7.33    0.56
   4  -7   2    7.82    0.55
   4  -7   2    7.79    0.57
  -4  -7  -2    7.45    0.54
  -4  -7  -2    7.10    0.50
  -4  -7  -2    7.30    0.63
  -4  -7  -2    7.73    0.37
   4  -7   2    8.10    0.56
   4  -7   2    6.86    0.47
  -4   7  -2    7.98    0.66
   4   7   2    8.01    0.56
  -4   7  -2    7.68    0.45
  -4   7  -2    7.34    0.56
  -4   7  -2    7.26    0.59
  -4   7  -2    7.34    0.52
   4   7   2    8.04    0.55
   4   7   2    7.40    0.51
   5  -7   2   31.14    1.13
   5  -7   2   28.33    1.17
  -5  -7  -2   27.82    0.89
  -5  -7  -2   26.32    1.20
  -5  -7  -2   27.62    1.19
   5  -7   2   29.52    1.03
  -5  -7  -2   27.70    1.06
   5  -7   2   30.62    1.10
  -5  -7  -2   29.23    0.86
   5  -7   2   28.71    0.99
  -5  -7  -2   27.53    1.03
  -5  -7  -2   29.69    1.10
   5   7   2   28.42    1.09
  -5   7  -2   28.25    1.03
   5   7   2   28.78    1.04
  -5   7  -2   26.52    1.12
  -5   7  -2   29.05    1.00
  -5   7  -2   30.56    1.27
  -5   7  -2   28.95    1.11
  -6  -7  -2   45.66    1.34
   6  -7   2   44.57    1.53
   6  -7   2   47.47    1.53
  -6  -7  -2   43.95    1.63
  -6  -7  -2   47.10    1.48
  -6  -7  -2   45.31    1.53
  -6  -7  -2   45.67    1.29
   6  -7   2   44.17    1.60
  -6  -7  -2   43.76    1.66
   6  -7   2   45.93    1.41
   6  -7   2   48.71    1.44
  -6  -7  -2   45.24    1.44
  -6   7  -2   47.48    1.70
   6   7   2   45.41    1.45
  -6   7  -2   45.48    1.42
   6   7   2   45.26    1.51
  -6   7  -2   46.55    1.43
  -6   7  -2   46.78    1.57
  -6   7  -2   45.83    1.58
   7  -7   2    0.21    0.28
   7  -7   2    0.10    0.27
   7  -7   2   -0.01    0.30
  -7  -7  -2    0.27    0.35
  -7  -7  -2    0.38    0.23
  -7  -7  -2   -0.07    0.18
  -7  -7  -2    0.76    0.34
  -7  -7  -2    0.49    0.28
  -7  -7  -2    0.37    0.39
  -7  -7  -2    0.44    0.34
   7  -7   2    0.29    0.27
  -7   7  -2    0.60    0.39
   7   7   2    0.31    0.28
   7   7   2    0.28    0.24
  -7   7  -2    0.08    0.24
  -7   7  -2    0.23    0.23
  -7   7  -2    0.57    0.41
  -7   7  -2    0.05    0.30
   8  -7   2    0.74    0.33
   8  -7   2    1.20    0.32
  -8  -7  -2    0.94    0.42
  -8  -7  -2    0.65    0.23
   8  -7   2    0.88    0.33
  -8  -7  -2    1.65    0.50
  -8  -7  -2    0.91    0.37
  -8  -7  -2    1.02    0.33
  -8  -7  -2    0.44    0.30
   8  -7   2    1.04    0.33
   8  -7   2    0.56    0.32
  -8  -7  -2    1.06    0.39
  -8  -7  -2    0.82    0.33
  -8   7  -2    0.72    0.27
  -8   7  -2    1.02    0.27
  -8   7  -2    1.36    0.47
  -8   7  -2    0.65    0.45
  -8   7  -2    0.46    0.29
  -9  -7  -2    9.16    0.61
   9  -7   2    9.61    0.78
   9  -7   2   10.36    0.66
  -9  -7  -2    9.26    0.78
  -9  -7  -2    9.84    0.73
  -9  -7  -2    9.56    0.67
  -9  -7  -2    9.33    0.90
  -9  -7  -2   10.02    0.85
  -9  -7  -2    9.29    0.83
   9  -7   2    8.90    0.71
  -9  -7  -2    9.14    0.79
  -9   7  -2   10.84    0.99
  -9   7  -2    8.88    0.77
  -9   7  -2    9.20    0.60
  -9   7  -2    8.87    0.70
  -9   7  -2    9.99    0.97
 -10  -7  -2    1.49    0.52
 -10  -7  -2    0.85    0.34
  10  -7   2    1.00    0.39
  10  -7   2    0.52    0.34
 -10  -7  -2    0.89    0.30
 -10  -7  -2    0.46    0.35
 -10  -7  -2    0.81    0.48
 -10  -7  -2    0.95    0.41
  10  -7   2    0.42    0.34
 -10  -7  -2    0.93    0.48
 -10   7  -2    0.42    0.27
 -10   7  -2    0.32    0.52
 -10   7  -2    0.37    0.35
 -10   7  -2    0.42    0.30
 -11  -7  -2   -0.07    0.42
  11  -7   2   -0.63    0.32
  11  -7   2   -0.24    0.33
  11  -7   2    0.52    0.38
 -11  -7  -2    0.82    0.58
 -11  -7  -2   -0.47    0.50
 -11  -7  -2    0.20    0.32
 -11  -7  -2   -0.10    0.31
 -11  -7  -2    0.74    0.58
 -11  -7  -2    0.46    0.35
 -11  -7  -2   -0.22    0.39
 -11   7  -2   -0.19    0.35
 -11   7  -2    0.29    0.45
 -11   7  -2   -0.20    0.29
 -12  -7  -2    5.39    0.64
 -12  -7  -2    6.78    0.80
 -12  -7  -2    6.43    0.76
 -12  -7  -2    5.44    0.60
  12  -7   2    5.18    0.65
  12  -7   2    6.10    0.79
  12  -7   2    5.49    0.68
 -12  -7  -2    6.28    0.75
 -12  -7  -2    6.61    0.82
 -12   7  -2    6.67    0.62
 -12   7  -2    6.57    0.78
 -12   7  -2    5.34    0.66
 -13  -7  -2    2.33    0.49
 -13  -7  -2    2.84    0.51
  13  -7   2    2.15    0.55
 -13  -7  -2    2.54    0.67
 -13  -7  -2    2.42    0.60
  13  -7   2    2.93    0.57
 -13  -7  -2    2.37    0.47
 -13   7  -2    2.27    0.53
 -13   7  -2    3.55    0.45
 -13   7  -2    2.60    0.55
 -14  -7  -2    0.35    0.45
 -14  -7  -2    1.08    0.52
  14  -7   2    0.59    0.55
  14  -7   2    0.02    0.48
 -14  -7  -2    0.98    0.46
 -14  -7  -2    0.35    0.56
 -14  -7  -2    0.21    0.53
 -14   7  -2    1.29    0.53
 -14   7  -2   -0.07    0.52
 -14   7  -2    0.98    0.42
  13  -8  -2    1.59    0.55
 -13  -8   2    1.03    0.45
  13  -8  -2    2.52    0.62
 -13  -8   2    1.54    0.55
 -13  -8   2    0.81    0.59
 -13  -8   2    1.52    0.56
 -13  -8   2    1.76    0.59
 -13   8   2    1.53    0.59
 -13   8   2    0.97    0.54
 -12  -8   2   -0.35    0.49
 -12  -8   2   -0.19    0.36
 -12  -8   2    0.88    0.46
  12  -8  -2   -0.25    0.59
 -12  -8   2    0.12    0.60
  12  -8  -2    1.17    0.43
  12  -8  -2   -0.10    0.49
 -12   8   2   -0.64    0.44
 -12   8   2   -0.06    0.44
 -12   8   2    0.04    0.55
 -11  -8   2   27.17    1.35
  11  -8  -2   27.15    1.37
 -11  -8   2   25.82    1.57
 -11  -8   2   25.96    1.19
 -11  -8   2   26.78    1.18
  11  -8  -2   28.11    1.26
 -11  -8   2   26.29    1.23
  11  -8  -2   27.48    1.26
 -11   8   2   27.26    1.22
 -11   8   2   26.04    1.34
 -11   8   2   29.09    1.56
 -11   8   2   25.22    1.20
 -10  -8   2    1.77    0.62
 -10  -8   2    1.93    0.47
 -10  -8   2    2.09    0.49
  10  -8  -2    1.90    0.49
 -10  -8   2    2.08    0.42
  10  -8  -2    2.21    0.46
  10  -8  -2    2.17    0.54
 -10   8   2    2.37    0.65
 -10   8   2    1.56    0.44
 -10   8   2    2.28    0.45
 -10   8   2    1.95    0.60
 -10   8   2    2.33    0.55
  -9  -8   2    1.32    0.59
  -9  -8   2    0.43    0.40
   9  -8  -2    0.04    0.43
   9  -8  -2    1.08    0.36
  -9  -8   2    0.34    0.49
  -9  -8   2    0.63    0.34
   9  -8  -2    0.85    0.44
  -9  -8   2    0.85    0.34
  -9   8   2    0.68    0.39
  -9   8   2    0.54    0.42
  -9   8   2    1.56    0.48
  -9   8   2    0.73    0.59
  -9   8   2    1.04    0.31
  -8  -8   2   11.12    0.71
  -8  -8   2    9.34    0.86
   8  -8  -2   11.72    0.87
   8  -8  -2   10.85    0.87
   8  -8  -2   11.49    0.80
  -8  -8   2   11.10    0.98
  -8  -8   2   11.64    0.85
  -8  -8   2   10.19    0.66
  -8  -8   2   11.27    0.99
  -8   8   2   11.00    0.83
  -8   8   2    8.88    0.79
   8   8  -2   11.67    0.81
  -8   8   2   10.53    0.75
  -8   8   2   11.42    0.99
  -8   8   2   10.37    0.67
   7  -8  -2    1.01    0.37
  -7  -8   2    2.39    0.51
  -7  -8   2    1.11    0.36
   7  -8  -2    1.17    0.40
   7  -8  -2    1.61    0.47
  -7  -8   2    0.96    0.31
  -7  -8   2    1.17    0.33
  -7  -8   2    1.22    0.43
  -7   8   2    0.30    0.49
   7   8  -2    0.86    0.35
  -7   8   2    1.14    0.29
  -7   8   2    0.86    0.51
  -7   8   2    1.22    0.37
  -7   8   2    1.01    0.36
  -7   8   2    0.88    0.35
  -6  -8   2    3.92    0.53
  -6  -8   2    4.06    0.52
  -6  -8   2    4.65    0.47
   6  -8  -2    4.33    0.57
   6  -8  -2    3.48    0.50
  -6  -8   2    4.78    0.47
   6  -8  -2    5.08    0.54
   6  -8  -2    5.20    0.57
  -6  -8   2    6.15    0.64
  -6   8   2    5.00    0.62
   6   8  -2    4.51    0.53
  -6   8   2    4.44    0.50
  -6   8   2    4.15    0.44
  -6   8   2    4.87    0.65
   6   8  -2    4.06    0.45
  -6   8   2    5.87    0.69
  -5  -8   2    2.43    0.46
  -5  -8   2    3.28    0.40
   5  -8  -2    2.83    0.46
  -5  -8   2    3.24    0.37
   5  -8  -2    2.86    0.43
   5  -8  -2    3.13    0.43
  -5  -8   2    3.12    0.49
   5  -8  -2    3.35    0.49
  -5   8   2    2.84    0.47
   5   8  -2    2.33    0.39
  -5   8   2    2.85    0.31
  -5   8   2    3.57    0.52
  -5   8   2    2.82    0.39
  -5   8   2    3.78    0.62
   5   8  -2    3.49    0.38
   4  -8  -2    7.88    0.67
   4  -8  -2    8.29    0.66
  -4  -8   2    8.21    0.54
  -4  -8   2    8.59    0.70
  -4  -8   2    8.56    0.68
  -4  -8   2    8.45    0.53
   4  -8  -2    8.18    0.66
  -4  -8   2    8.48    0.74
   4  -8  -2    7.76    0.67
   4   8  -2    7.78    0.59
   4   8  -2    8.14    0.54
  -4   8   2    7.62    0.67
   4   8  -2    7.51    0.63
  -4   8   2    7.79    0.62
  -4   8   2    8.73    0.43
  -4   8   2    7.21    0.77
  -4   8   2    8.26    0.72
   3  -8  -2    7.73    0.66
  -3  -8   2    7.64    0.50
   3  -8  -2    7.68    0.61
  -3  -8   2    8.05    0.66
   3  -8  -2    7.93    0.65
  -3  -8   2    8.41    0.71
  -3  -8   2    7.92    0.69
  -3  -8   2    8.41    0.50
   3  -8  -2    8.74    0.68
   3   8  -2    7.41    0.59
   3   8  -2    7.78    0.52
  -3   8   2    7.67    0.59
  -3   8   2    8.34    0.81
   3   8  -2    8.28    0.52
  -3   8   2    7.33    0.37
   3   8  -2    7.01    0.60
  -3   8   2    7.55    0.64
  -3   8   2    7.92    0.66
   2  -8  -2    1.59    0.36
  -2  -8   2    1.37    0.26
  -2  -8   2    0.81    0.30
  -2  -8   2    1.24    0.38
  -2  -8   2    1.48    0.29
   2  -8  -2    1.06    0.30
  -2  -8   2    1.14    0.34
   2  -8  -2    0.68    0.29
   2  -8  -2    1.30    0.32
   2   8  -2    1.15    0.30
   2   8  -2    1.00    0.27
  -2   8   2    0.70    0.34
  -2   8   2    1.05    0.32
  -2   8   2    0.94    0.33
   2   8  -2    1.15    0.25
   2   8  -2    1.20    0.30
   2   8  -2    1.19    0.40
  -2   8   2    1.85    0.46
   1  -8  -2    4.72    0.52
   1  -8  -2    4.42    0.47
   1  -8  -2    4.69    0.53
  -1  -8   2    5.04    0.46
  -1  -8   2    4.89    0.40
  -1  -8   2    4.10    0.53
  -1  -8   2    5.54    0.57
  -1  -8   2    4.78    0.55
   1  -8  -2    4.21    0.55
  -1   8   2    4.51    0.51
   1   8  -2    4.66    0.51
  -1   8   2    4.65    0.48
  -1   8   2    5.72    0.62
  -1   8   2    5.89    0.51
   1   8  -2    3.90    0.39
   1   8  -2    5.00    0.51
   1   8  -2    6.07    0.65
   0  -8  -2   14.37    0.76
   0  -8  -2   14.59    0.77
   0  -8  -2   14.59    0.76
   0  -8   2   14.79    0.84
   0  -8   2   15.24    0.79
   0  -8   2   14.99    0.60
   0  -8   2   14.54    0.85
   0  -8  -2   14.62    0.86
   0  -8   2   15.22    0.71
   0   8   2   13.07    0.75
   0   8   2   14.43    0.77
   0   8  -2   15.74    0.90
   0   8  -2   14.06    0.59
   0   8  -2   15.71    0.70
   0   8  -2   15.43    0.76
   0   8   2   14.47    0.76
   0   8  -2   14.92    0.80
  -1  -8  -2   47.88    1.56
  -1  -8  -2   45.49    1.72
   1  -8   2   47.20    1.55
   1  -8   2   49.01    1.60
   1  -8   2   46.56    1.70
  -1  -8  -2   48.43    1.53
  -1  -8  -2   48.20    1.52
   1  -8   2   46.77    1.48
   1  -8   2   49.85    1.36
  -1   8  -2   46.89    1.61
   1   8   2   47.88    1.54
  -1   8  -2   50.01    1.74
  -1   8  -2   48.07    1.45
  -1   8  -2   48.18    1.56
  -1   8  -2   48.65    1.36
   1   8   2   46.76    1.56
   1   8   2   51.85    1.52
   2  -8   2   10.43    0.52
   2  -8   2   10.75    0.72
   2  -8   2   10.40    0.70
  -2  -8  -2    9.48    0.74
   2  -8   2    9.95    0.74
  -2  -8  -2   10.19    0.67
   2  -8   2   10.32    0.64
  -2  -8  -2   10.54    0.62
  -2  -8  -2   10.20    0.66
  -2   8  -2   10.28    0.53
   2   8   2   11.25    0.67
   2   8   2   10.35    0.66
  -2   8  -2    9.58    0.77
   2   8   2    9.63    0.63
  -2   8  -2   10.13    0.71
  -2   8  -2   10.42    0.64
  -2   8  -2    9.74    0.61
   3  -8   2   15.53    0.65
  -3  -8  -2   14.89    0.78
  -3  -8  -2   15.26    0.91
   3  -8   2   14.51    0.85
  -3  -8  -2   13.83    0.71
   3  -8   2   15.45    0.77
   3  -8   2   14.83    0.82
   3  -8   2   15.29    0.82
  -3  -8  -2   15.52    0.79
  -3   8  -2   16.35    0.84
   3   8   2   16.02    0.78
  -3   8  -2   15.58    0.77
  -3   8  -2   14.72    0.65
  -3   8  -2   14.45    0.94
   3   8   2   14.23    0.75
  -3   8  -2   14.39    0.76
   3   8   2   14.64    0.78
   4  -8   2    0.39    0.24
  -4  -8  -2    0.45    0.33
  -4  -8  -2    0.93    0.19
   4  -8   2    1.16    0.33
  -4  -8  -2    0.95    0.27
   4  -8   2    0.96    0.37
   4  -8   2    1.00    0.31
  -4  -8  -2    0.63    0.33
   4  -8   2    1.35    0.34
  -4  -8  -2    1.12    0.38
  -4   8  -2    0.99    0.35
  -4   8  -2    0.86    0.26
   4   8   2    0.96    0.30
   4   8   2    1.08    0.33
   4   8   2    1.05    0.29
  -4   8  -2    1.00    0.41
  -4   8  -2    0.45    0.30
  -4   8  -2    0.78    0.29
  -5  -8  -2    1.33    0.32
  -5  -8  -2    3.18    0.55
   5  -8   2    1.79    0.39
  -5  -8  -2    2.43    0.27
   5  -8   2    2.16    0.41
  -5  -8  -2    2.57    0.47
   5  -8   2    2.33    0.42
  -5  -8  -2    1.73    0.21
   5  -8   2    2.45    0.44
  -5  -8  -2    1.62    0.42
  -5  -8  -2    1.75    0.41
   5  -8   2    1.97    0.34
  -5   8  -2    2.60    0.55
  -5   8  -2    2.11    0.44
   5   8   2    1.99    0.38
  -5   8  -2    2.33    0.44
   5   8   2    2.14    0.35
  -5   8  -2    2.50    0.35
  -5   8  -2    2.59    0.39
  -6  -8  -2    1.08    0.26
   6  -8   2    1.06    0.33
  -6  -8  -2    0.98    0.21
  -6  -8  -2    1.57    0.35
  -6  -8  -2    0.58    0.46
  -6  -8  -2    1.65    0.42
  -6  -8  -2    1.16    0.43
  -6  -8  -2    1.43    0.41
   6  -8   2    0.89    0.40
   6  -8   2    1.01    0.33
   6  -8   2    1.18    0.38
   6   8   2    1.00    0.32
  -6   8  -2    1.37    0.51
  -6   8  -2    1.53    0.41
   6   8   2    0.87    0.33
  -6   8  -2    1.41    0.44
  -6   8  -2    0.69    0.31
  -6   8  -2    0.99    0.30
   7  -8   2   56.24    1.74
  -7  -8  -2   54.67    1.85
  -7  -8  -2   56.43    2.12
  -7  -8  -2   55.47    1.79
   7  -8   2   55.87    1.93
  -7  -8  -2   56.01    1.64
   7  -8   2   54.04    1.85
  -7  -8  -2   55.61    1.73
  -7  -8  -2   53.50    1.55
   7  -8   2   58.06    1.73
  -7  -8  -2   52.58    1.99
   7   8   2   53.99    1.80
  -7   8  -2   59.20    2.06
  -7   8  -2   56.01    1.73
   7   8   2   56.87    1.77
  -7   8  -2   55.86    1.91
  -7   8  -2   55.43    1.72
  -7   8  -2   56.41    1.93
  -8  -8  -2    2.53    0.33
  -8  -8  -2    3.42    0.54
   8  -8   2    3.58    0.54
  -8  -8  -2    2.36    0.53
   8  -8   2    1.92    0.45
  -8  -8  -2    2.58    0.42
   8  -8   2    3.35    0.49
  -8  -8  -2    2.95    0.55
  -8  -8  -2    2.37    0.43
  -8   8  -2    2.92    0.42
  -8   8  -2    2.70    0.65
  -8   8  -2    2.55    0.40
  -8   8  -2    2.99    0.69
   8   8   2    2.08    0.40
  -8   8  -2    2.53    0.51
  -9  -8  -2    4.87    0.54
  -9  -8  -2    3.77    0.48
   9  -8   2    3.01    0.51
  -9  -8  -2    4.91    0.68
   9  -8   2    4.79    0.54
  -9  -8  -2    4.69    0.70
   9  -8   2    4.34    0.58
  -9  -8  -2    4.42    0.56
  -9  -8  -2    4.29    0.59
  -9   8  -2    4.12    0.54
  -9   8  -2    3.83    0.48
 -10  -8  -2    3.30    0.45
 -10  -8  -2    3.38    0.62
 -10  -8  -2    2.63    0.55
 -10  -8  -2    2.94    0.51
  10  -8   2    2.74    0.49
  10  -8   2    3.35    0.53
 -10  -8  -2    3.65    0.67
  10  -8   2    3.31    0.52
 -10  -8  -2    2.38    0.53
 -10   8  -2    3.00    0.44
 -10   8  -2    2.60    0.53
 -10   8  -2    2.02    0.45
  11  -8   2    9.69    0.85
 -11  -8  -2    8.92    0.85
  11  -8   2    9.96    0.91
 -11  -8  -2   10.84    1.20
 -11  -8  -2    8.78    0.90
 -11  -8  -2    9.25    0.96
 -11  -8  -2   10.56    0.80
  11  -8   2    9.26    0.85
 -11   8  -2   11.05    0.99
 -11   8  -2    9.36    0.84
 -11   8  -2    9.22    0.74
 -12  -8  -2    3.50    0.54
 -12  -8  -2    2.45    0.80
 -12  -8  -2    2.81    0.53
  12  -8   2    2.52    0.56
 -12  -8  -2    2.88    0.55
  12  -8   2    3.62    0.63
 -12  -8  -2    2.85    0.59
 -12   8  -2    2.82    0.48
 -12   8  -2    2.62    0.57
 -12   8  -2    3.04    0.61
 -13  -8  -2    4.87    0.67
  13  -8   2    4.81    0.72
  13  -8   2    3.45    0.67
 -13  -8  -2    4.71    0.59
 -13  -8  -2    4.43    0.73
 -13  -8  -2    4.97    0.65
 -13  -8  -2    3.83    0.75
 -13   8  -2    5.86    0.84
 -13   8  -2    4.86    0.57
 -13   8  -2    4.46    0.68
 -12  -9   2   11.35    1.00
 -12  -9   2    9.71    0.96
 -12  -9   2   10.50    1.12
  12  -9  -2   10.45    1.06
  12  -9  -2    9.70    1.11
 -12  -9   2    9.55    0.98
 -12   9   2   10.15    1.14
 -12   9   2    8.70    0.98
 -12   9   2   10.70    0.98
 -11  -9   2    0.73    0.44
 -11  -9   2    1.27    0.59
 -11  -9   2   -0.58    0.77
 -11  -9   2    0.66    0.63
  11  -9  -2    0.33    0.50
 -11  -9   2    1.04    0.48
 -11   9   2    1.46    0.51
 -11   9   2    0.39    0.48
 -11   9   2    2.08    0.64
 -11   9   2    1.14    0.85
  10  -9  -2   40.99    1.71
  10  -9  -2   39.68    1.73
 -10  -9   2   41.02    1.56
 -10  -9   2   37.97    1.73
 -10  -9   2   43.84    1.52
 -10  -9   2   41.80    1.84
 -10   9   2   40.76    1.56
 -10   9   2   40.66    1.77
 -10   9   2   40.56    1.72
 -10   9   2   40.87    1.51
  -9  -9   2    1.06    0.52
   9  -9  -2    1.15    0.44
  -9  -9   2    1.18    0.42
  -9  -9   2    1.29    0.47
  -9  -9   2    1.83    0.59
   9  -9  -2    0.25    0.44
  -9   9   2    1.41    0.60
  -9   9   2    1.40    0.40
  -9   9   2    0.54    0.44
  -9   9   2    0.50    0.37
  -8  -9   2    6.62    0.79
  -8  -9   2    6.47    0.68
  -8  -9   2    6.76    0.72
  -8  -9   2    7.58    0.88
   8  -9  -2    8.06    0.92
   8  -9  -2    5.78    0.75
   8   9  -2    6.50    0.77
  -8   9   2    7.05    0.81
  -8   9   2    6.67    0.65
  -8   9   2    6.57    0.63
  -8   9   2    6.57    0.72
   7  -9  -2    0.64    0.54
   7  -9  -2    0.80    0.39
  -7  -9   2    1.11    0.47
   7  -9  -2    1.32    0.47
  -7  -9   2    1.01    0.35
  -7  -9   2    0.82    0.39
  -7  -9   2    1.78    0.45
  -7   9   2    1.19    0.29
   7   9  -2    1.05    0.40
  -7   9   2   -0.08    0.37
  -7   9   2    0.65    0.36
  -7   9   2    0.80    0.39
  -6  -9   2   25.52    1.35
  -6  -9   2   26.18    1.29
   6  -9  -2   26.59    1.25
  -6  -9   2   25.79    1.06
   6  -9  -2   25.86    1.28
   6  -9  -2   26.69    1.27
  -6  -9   2   25.98    1.02
  -6   9   2   27.49    1.17
   6   9  -2   26.10    1.20
  -6   9   2   26.28    0.94
  -6   9   2   27.20    1.25
   5  -9  -2    0.18    0.32
  -5  -9   2   -0.16    0.29
  -5  -9   2    0.30    0.47
  -5  -9   2    0.21    0.35
  -5  -9   2    0.19    0.27
   5  -9  -2    0.39    0.34
   5  -9  -2   -0.15    0.43
  -5   9   2    0.39    0.46
  -5   9   2   -0.30    0.34
  -5   9   2   -0.40    0.52
  -5   9   2   -0.10    0.36
  -5   9   2   -0.33    0.25
  -5   9   2   -0.05    0.23
   5   9  -2    0.29    0.25
   5   9  -2    0.30    0.28
  -4  -9   2    8.10    0.60
   4  -9  -2    7.67    0.80
   4  -9  -2    9.02    0.74
   4  -9  -2    6.66    0.75
  -4  -9   2    7.14    0.76
   4  -9  -2    9.08    0.71
  -4  -9   2    7.94    0.59
  -4  -9   2    8.65    0.87
  -4   9   2    9.89    0.82
  -4   9   2    7.73    0.45
   4   9  -2    7.65    0.70
   4   9  -2    8.42    0.67
  -4   9   2    7.57    0.48
   4   9  -2    8.23    0.58
  -4   9   2    7.84    0.77
  -4   9   2    6.75    0.65
  -4   9   2    8.37    0.94
   3  -9  -2    8.03    0.72
  -3  -9   2    8.19    0.55
   3  -9  -2    7.88    0.72
   3  -9  -2    8.71    0.77
  -3  -9   2    7.47    0.74
  -3  -9   2    9.02    0.80
  -3  -9   2    8.87    0.60
   3  -9  -2    8.02    0.79
   3   9  -2    8.33    0.55
   3   9  -2    8.28    0.68
  -3   9   2    7.36    0.93
  -3   9   2    7.68    0.65
  -3   9   2    7.69    0.79
  -3   9   2    8.64    0.40
   3   9  -2    7.97    0.61
   3   9  -2    7.63    0.67
  -3   9   2    7.40    0.71
   2  -9  -2   49.45    1.70
  -2  -9   2   50.85    1.58
   2  -9  -2   50.70    1.87
  -2  -9   2   53.74    1.47
  -2  -9   2   51.70    1.90
   2  -9  -2   54.25    1.76
   2  -9  -2   51.13    1.71
  -2  -9   2   53.31    1.80
  -2  -9   2   51.51    1.73
   2   9  -2   53.36    1.56
  -2   9   2   50.21    1.94
   2   9  -2   54.04    1.52
  -2   9   2   52.34    1.76
  -2   9   2   53.93    1.72
   2   9  -2   49.29    1.88
   2   9  -2   51.46    1.76
   2   9  -2   50.40    1.72
  -2   9   2   52.60    1.73
  -1  -9   2    6.25    0.64
  -1  -9   2    5.81    0.70
   1  -9  -2    7.97    0.73
  -1  -9   2    8.14    0.73
  -1  -9   2    6.83    0.47
   1  -9  -2    8.89    0.71
  -1  -9   2    5.74    0.56
   1  -9  -2    7.48    0.69
   1  -9  -2    6.80    0.62
   1   9  -2    5.98    0.60
  -1   9   2    6.77    0.63
   1   9  -2    8.16    0.65
   1   9  -2    5.71    0.64
  -1   9   2    5.99    0.65
   1   9  -2    8.14    0.83
  -1   9   2    7.04    0.75
   1   9  -2    6.50    0.49
  -1   9   2    6.24    0.80
   0  -9   2   -0.22    0.26
   0  -9   2   -0.19    0.42
   0  -9   2    0.26    0.35
   0  -9  -2   -0.40    0.35
   0  -9   2    0.16    0.38
   0  -9  -2   -0.15    0.36
   0  -9   2    0.32    0.20
   0  -9  -2    0.01    0.26
   0  -9  -2   -0.09    0.29
   0   9   2    0.32    0.28
   0   9  -2    0.08    0.29
   0   9  -2    0.32    0.27
   0   9  -2    0.12    0.30
   0   9  -2    0.70    0.47
   0   9   2   -0.14    0.29
   0   9   2    0.31    0.35
   0   9  -2    0.08    0.21
  -1  -9  -2    2.21    0.46
   1  -9   2    1.36    0.35
   1  -9   2    1.95    0.46
  -1  -9  -2    1.49    0.39
   1  -9   2    0.98    0.41
   1  -9   2    2.11    0.43
  -1  -9  -2    1.31    0.41
   1  -9   2    1.85    0.28
  -1  -9  -2    1.74    0.38
   1   9   2    1.75    0.38
  -1   9  -2    1.94    0.27
  -1   9  -2    2.42    0.51
  -1   9  -2    2.11    0.39
   1   9   2    1.81    0.44
  -1   9  -2    1.50    0.37
   1   9   2    2.05    0.39
  -1   9  -2    1.98    0.38
   2  -9   2    4.37    0.44
  -2  -9  -2    5.01    0.53
  -2  -9  -2    5.43    0.67
   2  -9   2    6.02    0.65
  -2  -9  -2    4.94    0.59
   2  -9   2    3.05    0.46
   2  -9   2    5.61    0.60
  -2  -9  -2    4.39    0.60
   2  -9   2    3.97    0.47
  -2   9  -2    5.77    0.69
   2   9   2    4.13    0.50
  -2   9  -2    5.52    0.55
  -2   9  -2    4.41    0.56
  -2   9  -2    3.21    0.41
   2   9   2    5.55    0.59
  -2   9  -2    4.50    0.55
   3  -9   2    3.68    0.57
   3  -9   2    4.68    0.59
  -3  -9  -2    2.33    0.47
   3  -9   2    3.64    0.49
  -3  -9  -2    2.76    0.42
   3  -9   2    4.11    0.57
  -3  -9  -2    2.64    0.52
  -3   9  -2    3.27    0.49
  -3   9  -2    5.05    0.53
  -3   9  -2    3.44    0.48
   3   9   2    3.19    0.50
  -3   9  -2    3.52    0.39
   3   9   2    3.34    0.45
   3   9   2    2.55    0.44
   4  -9   2   53.77    1.95
   4  -9   2   54.80    1.78
  -4  -9  -2   52.06    1.77
   4  -9   2   54.88    1.79
  -4  -9  -2   51.60    1.98
   4  -9   2   52.76    1.56
  -4  -9  -2   53.13    1.70
  -4   9  -2   51.91    1.85
  -4   9  -2   52.94    1.74
   4   9   2   54.78    1.79
  -4   9  -2   54.43    1.59
  -4   9  -2   56.40    1.76
   4   9   2   55.31    1.73
   4   9   2   54.30    1.75
   5  -9   2    5.30    0.68
  -5  -9  -2    5.77    0.67
   5  -9   2    6.67    0.60
   5  -9   2    6.34    0.67
  -5  -9  -2    5.42    0.60
  -5  -9  -2    6.46    0.76
  -5  -9  -2    5.73    0.42
  -5   9  -2    6.42    0.58
   5   9   2    7.04    0.65
  -5   9  -2    7.01    0.85
  -5   9  -2    4.89    0.59
   5   9   2    7.74    0.63
  -5   9  -2    5.99    0.63
   6  -9   2   17.70    1.02
   6  -9   2   19.98    0.90
   6  -9   2   18.66    1.06
   6  -9   2   17.80    1.05
  -6  -9  -2   19.41    0.94
  -6  -9  -2   19.29    0.68
  -6  -9  -2   19.08    1.09
  -6  -9  -2   17.89    1.12
  -6  -9  -2   18.19    0.73
  -6   9  -2   19.88    1.18
  -6   9  -2   19.01    0.90
  -6   9  -2   18.93    1.09
  -6   9  -2   19.23    0.95
   6   9   2   17.55    0.94
   6   9   2   18.62    0.98
  -7  -9  -2    0.36    0.31
  -7  -9  -2    0.15    0.50
  -7  -9  -2    0.31    0.33
  -7  -9  -2    0.02    0.24
   7  -9   2   -0.38    0.35
   7  -9   2   -0.42    0.36
  -7  -9  -2    0.24    0.35
   7  -9   2   -0.20    0.44
  -7   9  -2    0.82    0.58
  -7   9  -2    0.10    0.30
   7   9   2    0.02    0.34
   7   9   2    0.15    0.35
  -7   9  -2   -0.06    0.33
   8  -9   2    0.35    0.54
   8  -9   2    0.32    0.40
  -8  -9  -2    0.55    0.29
  -8  -9  -2    0.39    0.39
  -8  -9  -2    0.76    0.59
  -8  -9  -2    0.98    0.50
   8  -9   2    0.73    0.41
  -8  -9  -2    0.34    0.39
  -8   9  -2    0.86    0.44
  -8   9  -2   -0.15    0.34
   8   9   2    0.59    0.40
  -8   9  -2    0.52    0.37
  -9  -9  -2   -0.42    0.54
   9  -9   2    0.04    0.44
  -9  -9  -2    0.30    0.32
   9  -9   2    0.60    0.58
  -9  -9  -2    0.10    0.49
  -9  -9  -2    0.58    0.39
  -9  -9  -2   -0.53    0.57
  -9  -9  -2   -0.18    0.45
  -9   9  -2    0.67    0.39
  -9   9  -2    0.42    0.47
  -9   9  -2    0.20    0.37
 -10  -9  -2    8.44    1.06
  10  -9   2    7.94    0.78
 -10  -9  -2    6.17    0.71
 -10  -9  -2    7.52    0.98
  10  -9   2    7.37    0.91
 -10  -9  -2    7.30    0.71
  10  -9   2    8.92    0.90
 -10  -9  -2    7.11    0.89
 -10   9  -2    7.53    0.84
 -10   9  -2    6.05    0.77
 -10   9  -2    8.06    0.80
 -11  -9  -2    0.08    0.49
 -11  -9  -2    0.57    0.42
 -11  -9  -2    0.77    0.55
 -11  -9  -2    0.29    0.72
  11  -9   2    0.93    0.50
  11  -9   2    0.17    0.48
 -11   9  -2   -0.33    0.54
 -11   9  -2    0.42    0.45
 -11   9  -2    0.11    0.42
 -12  -9  -2    4.40    0.68
 -12  -9  -2    4.17    0.60
 -12  -9  -2    5.22    0.77
  12  -9   2    4.13    0.69
  12  -9   2    3.35    0.69
 -12   9  -2    5.06    0.62
 -12   9  -2    4.25    0.71
 -12   9  -2    6.08    0.86
  10 -10  -2    0.64    0.53
 -10 -10   2   -0.19    0.57
 -10 -10   2   -0.05    0.46
  10 -10  -2    0.09    0.57
 -10  10   2   -0.01    0.57
 -10  10   2   -0.22    0.43
 -10  10   2   -0.38    0.54
   9 -10  -2    1.26    0.61
  -9 -10   2    2.05    0.65
  -9 -10   2    2.36    0.70
  -9 -10   2    0.24    0.46
   9 -10  -2    0.83    0.48
  -9 -10   2    1.97    0.60
   9  10  -2    1.43    0.52
  -9  10   2    1.25    0.58
  -9  10   2    2.47    0.47
  -8 -10   2    2.03    0.57
  -8 -10   2    0.52    0.51
   8 -10  -2    0.21    0.44
  -8 -10   2    0.41    0.40
   8 -10  -2    0.90    0.50
  -8 -10   2    0.95    0.53
  -8  10   2    1.27    0.52
   8  10  -2    0.44    0.50
  -8  10   2    1.08    0.41
  -7 -10   2    0.84    0.50
  -7 -10   2    0.35    0.36
  -7 -10   2    0.66    0.49
   7 -10  -2    0.41    0.50
  -7 -10   2    0.42    0.47
   7  10  -2    0.50    0.46
  -7  10   2    0.50    0.32
  -7  10   2    0.37    0.46
  -7  10   2    0.56    0.42
  -7  10   2    0.54    0.50
  -6 -10   2    1.50    0.43
   6 -10  -2    2.01    0.53
  -6 -10   2    2.20    0.61
  -6 -10   2    0.78    0.38
  -6  10   2    2.05    0.44
  -6  10   2    1.39    0.48
  -6  10   2    0.91    0.32
  -6  10   2    0.99    0.40
   6  10  -2    1.62    0.49
  -5 -10   2    1.89    0.43
   5 -10  -2    2.42    0.49
  -5 -10   2    1.53    0.40
  -5 -10   2    1.34    0.53
   5 -10  -2    1.44    0.46
  -5  10   2    1.47    0.54
  -5  10   2    2.43    0.37
  -5  10   2    2.04    0.45
   5  10  -2    1.74    0.43
  -5  10   2    1.83    0.30
  -4 -10   2    2.82    0.41
   4 -10  -2    3.50    0.53
   4 -10  -2    2.28    0.53
  -4 -10   2    2.86    0.44
  -4  10   2    1.77    0.46
   4  10  -2    2.41    0.53
  -4  10   2    2.30    0.28
   4  10  -2    1.71    0.42
  -4  10   2    1.93    0.53
   4  10  -2    4.21    0.52
  -3 -10   2   19.06    0.93
   3 -10  -2   17.94    1.08
  -3 -10   2   18.41    0.77
   3 -10  -2   16.64    1.00
  -3 -10   2   16.22    1.10
   3  10  -2   17.79    1.02
   3  10  -2   18.34    0.79
  -3  10   2   18.40    1.04
  -3  10   2   20.28    1.21
   3  10  -2   19.24    0.95
  -3  10   2   16.73    0.99
  -2 -10   2    0.80    0.47
  -2 -10   2    1.84    0.41
   2 -10  -2    2.21    0.48
  -2 -10   2    2.31    0.31
   2 -10  -2    1.48    0.43
   2  10  -2    2.36    0.46
   2  10  -2    1.94    0.47
   2  10  -2    2.13    0.45
   2  10  -2    1.63    0.31
  -2  10   2    1.66    0.53
  -2  10   2    1.50    0.47
  -2  10   2    1.63    0.42
   1 -10  -2    7.79    0.84
  -1 -10   2    8.40    0.82
  -1 -10   2    7.16    0.71
  -1 -10   2    8.26    0.53
   1 -10  -2    7.11    0.72
   1 -10  -2   10.04    0.90
   1  10  -2    9.08    0.77
  -1  10   2    8.86    0.88
  -1  10   2    8.65    0.78
   1  10  -2    7.67    0.72
   1  10  -2    7.29    0.78
  -1  10   2    7.28    0.72
   1  10  -2    8.00    0.56
   0 -10   2   27.09    0.93
   0 -10  -2   28.40    1.36
   0 -10  -2   27.55    1.20
   0 -10  -2   27.67    1.27
   0 -10   2   29.55    1.18
   0 -10   2   25.97    1.35
   0  10  -2   26.63    1.24
   0  10   2   27.51    1.22
   0  10   2   27.31    1.25
   0  10  -2   28.01    1.21
   0  10  -2   28.84    0.97
   0  10   2   28.06    1.22
   0  10  -2   28.41    1.15
   1 -10   2    1.54    0.47
   1 -10   2    1.32    0.29
   1 -10   2    1.42    0.40
  -1 -10  -2    1.41    0.47
  -1 -10  -2    1.67    0.56
  -1 -10  -2    1.64    0.43
   1  10   2    1.16    0.42
   1  10   2    1.41    0.40
   1  10   2    1.11    0.52
  -1  10  -2    1.14    0.29
  -1  10  -2    1.04    0.37
  -1  10  -2    1.10    0.41
  -1  10  -2    1.74    0.48
   2 -10   2   -0.03    0.27
  -2 -10  -2   -0.14    0.32
  -2 -10  -2   -0.14    0.33
   2 -10   2   -0.24    0.35
   2 -10   2    0.02    0.33
  -2 -10  -2   -0.37    0.49
   2  10   2    0.29    0.33
  -2  10  -2   -0.01    0.32
  -2  10  -2    0.08    0.39
  -2  10  -2    0.30    0.38
   2  10   2   -0.09    0.36
  -2  10  -2    0.07    0.25
   2  10   2   -0.14    0.47
  -3 -10  -2   53.75    1.87
   3 -10   2   48.09    2.08
   3 -10   2   50.84    1.58
  -3 -10  -2   52.05    1.75
   3 -10   2   50.99    1.79
  -3  10  -2   51.15    1.77
  -3  10  -2   50.73    1.52
   3  10   2   53.10    1.80
   3  10   2   53.78    1.75
  -3  10  -2   52.60    1.90
  -3  10  -2   53.81    1.81
   4 -10   2   11.76    0.73
   4 -10   2   12.24    0.90
  -4 -10  -2   10.10    1.02
  -4 -10  -2   10.94    0.81
  -4 -10  -2   11.38    1.03
  -4  10  -2   11.65    0.87
  -4  10  -2   13.33    1.01
   4  10   2   12.44    1.03
   4  10   2   12.05    0.86
  -4  10  -2   12.05    0.71
  -5 -10  -2   13.32    1.09
  -5 -10  -2   13.89    1.07
  -5 -10  -2   14.80    0.90
   5 -10   2   15.29    1.00
   5 -10   2   13.06    0.99
   5 -10   2   13.84    0.81
   5  10   2   14.69    0.91
  -5  10  -2   13.53    0.99
   5  10   2   14.19    0.92
  -5  10  -2   14.55    0.79
  -5  10  -2   16.05    1.14
  -5  10  -2   13.35    0.91
   6 -10   2    2.95    0.56
  -6 -10  -2    3.22    0.52
  -6 -10  -2    3.29    0.33
  -6 -10  -2    4.03    0.68
  -6 -10  -2    3.46    0.69
   6 -10   2    3.77    0.62
  -6  10  -2    3.59    0.47
   6  10   2    3.25    0.54
   6  10   2    2.59    0.50
  -6  10  -2    3.53    0.52
  -6  10  -2    1.97    0.55
  -7 -10  -2    0.10    0.47
   7 -10   2    0.52    0.47
  -7 -10  -2    0.21    0.26
   7 -10   2    0.32    0.44
  -7 -10  -2    0.23    0.33
  -7 -10  -2    0.31    0.38
  -7 -10  -2    0.03    0.64
  -7  10  -2   -0.67    0.44
   7  10   2    0.65    0.44
  -7  10  -2   -0.05    0.42
   7  10   2    0.30    0.41
  -7  10  -2    0.06    0.38
  -8 -10  -2    0.11    0.30
  -8 -10  -2    0.21    0.52
  -8 -10  -2   -0.02    0.39
   8 -10   2   -0.09    0.46
   8  10   2    0.75    0.48
  -8  10  -2   -0.01    0.44
  -8  10  -2    0.00    0.45
  -8  10  -2    0.81    0.43
   9 -10   2   38.60    1.69
   9 -10   2   37.63    1.70
  -9 -10  -2   33.52    1.78
  -9 -10  -2   38.90    1.58
  -9 -10  -2   38.43    1.29
  -9  10  -2   37.63    1.74
  -9  10  -2   39.75    1.55
  -9  10  -2   39.36    1.53
 -10 -10  -2    1.86    0.65
  10 -10   2    2.42    0.62
 -10 -10  -2    3.03    0.50
  10 -10   2    3.08    0.68
 -10  10  -2    3.49    0.65
 -10  10  -2    3.34    0.64
 -10  10  -2    3.12    0.69
   8 -11  -2    1.07    0.59
  -8 -11   2    0.62    0.54
  -8 -11   2    1.26    0.66
   8 -11  -2    1.01    0.63
  -8  11   2    0.95    0.46
   8  11  -2    0.11    0.57
  -8  11   2    1.20    0.56
  -8  11   2    1.39    0.67
   7 -11  -2    3.79    0.64
  -7 -11   2    3.87    0.76
   7 -11  -2    3.37    0.73
  -7 -11   2    4.47    0.60
  -7  11   2    4.22    0.64
   7  11  -2    3.72    0.68
  -7  11   2    3.99    0.47
  -7  11   2    4.32    0.78
  -6 -11   2    2.52    0.63
   6 -11  -2    3.04    0.63
  -6 -11   2    2.91    0.54
   6 -11  -2    2.97    0.64
  -6  11   2    1.47    0.63
  -6  11   2    2.92    0.61
   6  11  -2    2.06    0.58
  -6  11   2    2.20    0.37
  -5 -11   2    2.10    0.51
  -5 -11   2    1.59    0.58
   5 -11  -2    1.06    0.55
   5 -11  -2    2.17    0.53
   5  11  -2    1.65    0.50
  -5  11   2    1.69    0.58
  -5  11   2    1.09    0.48
  -4 -11   2    1.56    0.47
  -4 -11   2    0.83    0.52
  -4 -11   2    1.39    0.39
   4 -11  -2    1.50    0.52
  -4  11   2   -0.06    0.45
  -4  11   2    1.07    0.54
   4  11  -2    1.27    0.53
  -3 -11   2    4.23    0.44
   3 -11  -2    3.97    0.66
  -3 -11   2    3.39    0.55
  -3 -11   2    3.33    0.69
   3 -11  -2    3.96    0.61
   3  11  -2    4.40    0.64
  -3  11   2    3.79    0.68
  -3  11   2    3.08    0.57
   3  11  -2    4.11    0.55
  -2 -11   2    3.26    0.64
   2 -11  -2    3.59    0.64
  -2 -11   2    4.58    0.51
   2 -11  -2    3.18    0.56
  -2 -11   2    3.45    0.54
   2  11  -2    4.53    0.60
  -2  11   2    2.18    0.51
   2  11  -2    2.54    0.52
   2  11  -2    3.52    0.64
   2  11  -2    3.65    0.38
   1 -11  -2   -0.25    0.41
  -1 -11   2   -0.47    0.43
   1 -11  -2   -0.24    0.38
  -1 -11   2    0.50    0.41
  -1 -11   2    0.04    0.28
   1  11  -2    0.16    0.41
   1  11  -2    0.01    0.28
  -1  11   2   -0.77    0.44
   1  11  -2    0.04    0.41
  -1  11   2    0.09    0.43
   1  11  -2   -0.80    0.48
   0 -11  -2    0.05    0.38
   0 -11   2   -0.13    0.50
   0 -11  -2    0.14    0.46
   0 -11   2   -0.09    0.42
   0 -11   2    0.59    0.29
   0  11  -2    0.31    0.30
   0  11   2    0.50    0.38
   0  11  -2   -0.26    0.43
   0  11  -2    0.11    0.38
   0  11   2    0.32    0.43
   0  11  -2    0.44    0.58
   1 -11   2   -0.49    0.29
   1 -11   2   -0.06    0.46
   1 -11   2   -0.48    0.39
  -1 -11  -2   -0.37    0.40
  -1 -11  -2   -0.17    0.44
  -1  11  -2    1.33    0.56
  -1  11  -2    0.10    0.46
   1  11   2    0.63    0.48
   1  11   2   -0.19    0.43
  -1  11  -2   -0.08    0.38
  -1  11  -2   -0.06    0.31
   2 -11   2    6.30    0.80
   2 -11   2    6.37    0.69
   2 -11   2    5.93    0.49
  -2 -11  -2    6.00    0.68
  -2 -11  -2    4.67    0.77
   2  11   2    4.92    0.66
  -2  11  -2    5.40    0.56
  -2  11  -2    7.41    0.81
  -2  11  -2    4.68    0.68
  -2  11  -2    6.42    0.74
   2  11   2    6.18    0.76
   3 -11   2    1.01    0.51
   3 -11   2    2.04    0.55
  -3 -11  -2    0.67    0.47
  -3 -11  -2    1.58    0.50
  -3  11  -2    0.47    0.47
  -3  11  -2    1.64    0.55
   3  11   2    1.53    0.45
  -3  11  -2    1.44    0.34
   3  11   2    1.74    0.51
  -3  11  -2    1.24    0.60
   4 -11   2   30.89    1.58
  -4 -11  -2   33.99    1.42
   4 -11   2   36.16    1.53
   4 -11   2   32.34    1.19
  -4 -11  -2   32.53    1.65
  -4  11  -2   33.87    1.45
  -4  11  -2   34.18    1.58
  -4  11  -2   30.95    1.16
   4  11   2   36.85    1.48
   4  11   2   33.55    1.47
   5 -11   2    5.10    0.72
   5 -11   2    5.88    0.75
  -5 -11  -2    6.87    0.82
  -5 -11  -2    5.95    0.78
  -5  11  -2    5.83    0.74
   5  11   2    7.87    0.86
  -5  11  -2    5.90    0.69
   5  11   2    4.92    0.72
  -5  11  -2    7.09    0.78
   6 -11   2    0.63    0.54
  -6 -11  -2    0.39    0.51
  -6 -11  -2   -0.72    0.49
  -6  11  -2   -0.32    0.46
  -6  11  -2    0.74    0.54
   6  11   2    0.22    0.51
   6  11   2    0.60    0.51
  -6  11  -2   -0.18    0.41
  -7 -11  -2    0.54    0.50
   7 -11   2    0.63    0.55
  -7 -11  -2    0.61    0.62
   7 -11   2    1.13    0.54
   7  11   2    1.24    0.57
  -7  11  -2    1.52    0.48
   7  11   2    1.57    0.59
  -7  11  -2    1.44    0.53
  -7  11  -2    1.24    0.64
  -8 -11  -2   10.84    1.20
   8 -11   2   12.11    1.15
   8 -11   2   10.71    1.14
  -8 -11  -2    9.95    1.05
  -8  11  -2   10.69    1.05
  -8  11  -2   10.63    1.16
  -8  11  -2    9.36    0.99
   5 -12  -2    0.11    0.67
  -5 -12   2   -0.37    0.60
   5  12  -2    0.72    0.59
  -5  12   2   -0.11    0.59
  -5  12   2    0.85    0.56
   4 -12  -2    2.28    0.60
  -4 -12   2    0.61    0.51
   4 -12  -2    1.39    0.59
  -4 -12   2    1.39    0.62
  -4  12   2    1.17    0.57
  -4  12   2   -0.24    0.57
   4  12  -2    0.11    0.57
   3 -12  -2    4.09    0.71
  -3 -12   2    3.78    0.66
  -3 -12   2    4.45    0.72
   3 -12  -2    4.73    0.81
  -3  12   2    4.14    0.76
   3  12  -2    4.10    0.73
   3  12  -2    4.19    0.70
  -3  12   2    4.85    0.76
  -2 -12   2   11.96    0.99
   2 -12  -2   11.66    1.15
   2 -12  -2    9.02    1.07
  -2 -12   2    9.07    1.10
  -2  12   2    9.95    1.04
   2  12  -2   10.29    1.03
   2  12  -2    9.35    1.07
  -2  12   2   10.92    1.10
  -1 -12   2    3.67    0.67
  -1 -12   2    3.90    0.72
   1 -12  -2    4.89    0.72
   1 -12  -2    4.74    0.80
   1  12  -2    5.54    0.79
   1  12  -2    5.38    0.70
  -1  12   2    5.25    0.79
  -1  12   2    3.43    0.66
   0 -12   2   -0.25    0.49
   0 -12   2   -1.07    0.54
   0 -12  -2    0.28    0.52
   0  12   2   -0.57    0.43
   0  12  -2    0.47    0.58
   0  12  -2   -0.20    0.41
   0  12   2   -1.09    0.51
  -1 -12  -2    0.22    0.59
   1 -12   2    1.22    0.56
   1 -12   2    1.34    0.56
   1  12   2    1.11    0.56
   1  12   2    1.92    0.58
  -1  12  -2    1.38    0.52
  -1  12  -2    0.92    0.54
  -2 -12  -2    8.98    1.11
   2 -12   2    8.50    1.02
   2 -12   2    9.02    1.09
  -2 -12  -2   10.07    1.08
   2  12   2    8.55    0.92
  -2  12  -2    8.76    1.06
  -2  12  -2    9.29    0.99
   2  12   2    8.62    1.03
  -3 -12  -2    3.53    0.73
   3 -12   2    3.88    0.73
  -3 -12  -2    4.14    0.74
   3 -12   2    2.83    0.65
   3  12   2    3.33    0.62
   3  12   2    4.10    0.67
  -3  12  -2    4.12    0.68
  -3  12  -2    4.10    0.74
   4 -12   2    1.45    0.60
  -4 -12  -2    0.85    0.65
  -4  12  -2    1.07    0.61
  -4  12  -2    1.36    0.53
   4  12   2    0.55    0.60
   4  12   2    0.96    0.63
   5 -12   2   -1.11    0.54
  -5 -12  -2   -0.13    0.60
  -5  12  -2   -0.84    0.60
  -5  12  -2    0.34    0.53
   5  12   2   -0.39    0.51
   5  12   2    0.27    0.60
 -17   0   3   13.14    1.10
  17   0  -3   16.00    1.17
 -17   0   3   15.27    0.90
 -17   0   3   14.53    1.19
 -16   0   3    0.40    0.44
  16   0  -3    0.06    0.41
 -16   0   3    0.69    0.45
 -16   0   3   -0.38    0.34
 -16   0   3   -0.09    0.38
 -15   0   3    2.60    0.40
  15   0  -3    2.32    0.37
 -15   0   3    1.66    0.47
 -15   0   3    2.55    0.45
  15   0  -3    1.93    0.44
 -14   0   3    0.09    0.32
  14   0  -3    0.38    0.26
 -14   0   3    0.38    0.33
 -14   0   3    0.53    0.31
 -14   0   3    0.22    0.29
  14   0  -3    0.41    0.31
 -13   0   3   73.52    2.01
 -13   0   3   72.07    2.26
 -13   0   3   72.02    2.02
  13   0  -3   73.16    2.02
  13   0  -3   72.68    2.23
 -13   0   3   70.55    2.27
 -13   0   3   72.56    2.22
 -12   0   3   -0.12    0.20
 -12   0   3    0.22    0.26
  12   0  -3   -0.22    0.19
 -12   0   3    0.48    0.34
 -12   0   3    0.10    0.20
 -12   0   3    0.15    0.36
 -12   0   3   -0.17    0.22
  12   0  -3   -0.16    0.29
  11   0  -3    1.12    0.28
  11   0  -3    0.52    0.19
 -11   0   3    0.37    0.29
 -11   0   3    0.81    0.28
 -11   0   3    0.81    0.31
 -11   0   3    0.64    0.21
  11   0  -3    0.79    0.25
 -11   0   3    0.75    0.19
  10   0  -3   -0.14    0.13
 -10   0   3   -0.02    0.23
 -10   0   3   -0.07    0.12
  10   0  -3    0.09    0.20
  10   0  -3   -0.10    0.19
 -10   0   3    0.02    0.16
 -10   0   3    0.04    0.19
 -10   0   3   -0.18    0.22
  -9   0   3   12.66    0.68
  -9   0   3   14.00    0.50
   9   0  -3   12.33    0.49
  -9   0   3   12.21    0.54
  -9   0   3   12.39    0.63
  -9   0   3   12.62    0.62
   9   0  -3   12.63    0.57
   9   0  -3   11.98    0.61
  -8   0   3   -0.09    0.18
   8   0  -3    0.00    0.13
  -8   0   3   -0.10    0.12
  -8   0   3    0.09    0.12
   8   0  -3    0.05    0.15
  -8   0   3    0.05    0.10
   8   0  -3    0.03    0.11
  -8   0   3   -0.17    0.15
   7   0  -3  146.12    3.62
  -7   0   3  150.39    3.58
   7   0  -3  137.78    3.62
   7   0  -3  154.94    3.58
  -7   0   3  156.57    3.64
  -7   0   3  149.53    3.62
  -7   0   3  149.51    3.73
  -7   0   3  137.25    3.64
  -6   0   3   -0.02    0.09
   6   0  -3    0.02    0.11
  -6   0   3   -0.14    0.10
  -6   0   3    0.03    0.15
   6   0  -3    0.20    0.10
  -6   0   3    0.07    0.10
  -5   0   3    1.83    0.24
   5   0  -3    1.82    0.21
  -5   0   3    1.74    0.19
  -5   0   3    1.01    0.16
  -5   0   3    1.45    0.12
   5   0  -3    1.58    0.12
   5   0  -3    1.47    0.18
  -5   0   3    1.50    0.19
   5   0  -3    1.13    0.18
  -4   0   3   -0.14    0.08
   4   0  -3   -0.06    0.04
  -4   0   3    0.00    0.08
  -4   0   3   -0.03    0.04
  -4   0   3   -0.06    0.08
   4   0  -3   -0.04    0.10
   4   0  -3   -0.10    0.08
  -4   0   3    0.12    0.12
   3   0  -3   19.60    0.62
   3   0  -3   22.09    0.63
  -3   0   3   21.45    0.63
  -3   0   3   20.94    0.61
  -3   0   3   21.12    0.67
  -2   0   3   -0.15    0.06
   2   0  -3   -0.17    0.07
   2   0  -3   -0.13    0.06
  -2   0   3   -0.15    0.08
  -2   0   3   -0.06    0.06
   2   0  -3   -0.21    0.07
  -1   0   3  216.44    4.88
   1   0  -3  220.95    4.88
  -1   0   3  202.52    4.86
  -1   0   3  217.14    4.80
   1   0  -3  206.73    5.08
   1   0  -3  213.66    4.80
   1   0  -3  209.81    4.90
  -1   0   3  219.46    4.90
  -1   0   3  196.76    5.06
   0   0   3   -0.52    0.06
   0   0   3   -0.54    0.04
   0   0  -3   -0.53    0.05
   0   0  -3   -0.50    0.04
   0   0   3   -0.51    0.04
   0   0  -3   -0.55    0.04
   0   0   3   -0.51    0.04
   0   0  -3   -0.57    0.04
   0   0  -3   -0.57    0.04
   0   0   3   -0.52    0.05
   1   0   3    0.33    0.05
  -1   0  -3    0.25    0.04
   1   0   3    0.35    0.05
  -1   0  -3    0.37    0.08
  -1   0  -3    0.38    0.05
   1   0   3    0.29    0.06
  -1   0  -3    0.23    0.06
  -2   0  -3    0.01    0.07
  -2   0  -3    0.01    0.03
  -2   0  -3    0.06    0.07
  -2   0  -3    0.05    0.04
  -2   0  -3   -0.01    0.05
   2   0   3    0.02    0.04
   2   0   3    0.03    0.03
   2   0   3    0.05    0.06
  -3   0  -3   61.80    1.60
  -3   0  -3   63.67    1.56
  -3   0  -3   62.62    1.52
  -3   0  -3   65.35    1.45
  -3   0  -3   59.98    1.67
   3   0   3   64.71    1.58
   3   0   3   63.86    1.51
  -4   0  -3    0.02    0.08
   4   0   3    0.16    0.09
   4   0   3    0.00    0.09
  -4   0  -3    0.08    0.03
   4   0   3    0.02    0.10
  -4   0  -3    0.13    0.09
  -4   0  -3    0.07    0.09
   4   0   3    0.04    0.06
  -5   0  -3  119.52    2.87
   5   0   3  123.40    2.84
  -5   0  -3  113.24    2.91
  -5   0  -3  121.28    2.71
  -5   0  -3  119.55    3.06
   5   0   3  116.73    2.88
   5   0   3  113.29    3.04
  -5   0  -3  119.88    2.71
   5   0   3  118.17    2.90
  -6   0  -3    0.05    0.10
   6   0   3    0.03    0.13
   6   0   3    0.15    0.10
   6   0   3   -0.05    0.12
  -6   0  -3   -0.11    0.11
  -6   0  -3    0.16    0.06
  -6   0  -3    0.05    0.06
  -6   0  -3    0.19    0.13
  -6   0  -3    0.02    0.10
   6   0   3    0.34    0.13
   7   0   3  256.66    5.98
  -7   0  -3  259.22    6.09
  -7   0  -3  251.85    5.81
  -7   0  -3  252.94    5.81
   7   0   3  239.60    6.00
   7   0   3  260.02    6.33
  -7   0  -3  263.27    6.34
  -7   0  -3  247.07    5.99
  -7   0  -3  258.32    6.01
  -8   0  -3    0.05    0.09
  -8   0  -3   -0.08    0.13
  -8   0  -3   -0.06    0.14
   8   0   3    0.18    0.14
   8   0   3   -0.03    0.15
  -8   0  -3   -0.12    0.14
   8   0   3    0.01    0.12
  -8   0  -3    0.09    0.08
  -9   0  -3    4.48    0.24
  -9   0  -3    5.05    0.43
  -9   0  -3    4.31    0.39
   9   0   3    5.01    0.38
  -9   0  -3    4.45    0.37
  -9   0  -3    4.19    0.40
   9   0   3    4.56    0.40
   9   0   3    4.57    0.40
  10   0   3   -0.03    0.20
 -10   0  -3   -0.24    0.17
 -10   0  -3    0.01    0.22
 -10   0  -3    0.15    0.24
  10   0   3   -0.13    0.16
 -10   0  -3    0.09    0.12
  10   0   3    0.13    0.22
 -10   0  -3   -0.12    0.11
 -10   0  -3    0.26    0.20
  11   0   3   11.38    0.66
 -11   0  -3    9.07    0.65
 -11   0  -3   10.62    0.68
  11   0   3    9.84    0.64
 -11   0  -3   10.14    0.67
 -11   0  -3   10.89    0.42
 -11   0  -3   10.28    0.59
  11   0   3   11.57    0.67
 -12   0  -3    0.36    0.31
 -12   0  -3    0.23    0.16
  12   0   3   -0.05    0.25
 -12   0  -3   -0.01    0.30
 -12   0  -3    0.02    0.23
 -12   0  -3   -0.03    0.26
 -12   0  -3   -0.04    0.18
  12   0   3    0.09    0.26
  12   0   3    0.38    0.33
  13   0   3   72.61    2.19
 -13   0  -3   70.74    2.10
 -13   0  -3   68.68    2.20
 -13   0  -3   72.00    2.19
 -13   0  -3   69.20    1.77
  13   0   3   71.67    2.15
 -13   0  -3   65.42    1.76
  14   0   3   -0.21    0.30
 -14   0  -3    0.42    0.25
 -14   0  -3    0.08    0.32
 -14   0  -3   -0.09    0.31
 -14   0  -3   -0.26    0.20
  14   0   3   -0.39    0.31
 -14   0  -3   -0.47    0.39
  15   0   3   15.00    1.02
 -15   0  -3   14.51    0.60
 -15   0  -3   15.88    1.02
 -15   0  -3   14.99    0.95
 -15   0  -3   16.70    1.10
  15   0   3   14.79    0.92
 -15   0  -3   15.15    0.64
 -16   0  -3    0.09    0.25
  16   0   3    0.78    0.46
 -16   0  -3    0.25    0.30
  16   0   3   -0.31    0.45
 -16   0  -3    0.00    0.48
 -16   0  -3    0.59    0.46
 -16   0  -3   -0.17    0.60
 -17   0  -3   11.41    0.62
 -17   0  -3   13.72    1.15
  17   0   3   10.99    1.04
 -17   0  -3   13.00    1.05
  17   0   3   12.10    1.11
  17  -1  -3    0.41    0.51
 -17  -1   3    0.15    0.50
  17  -1  -3    0.46    0.41
 -17  -1   3    0.38    0.73
 -17  -1   3    0.94    0.52
 -17  -1   3   -0.04    0.38
 -17   1   3   -0.42    0.40
  17   1  -3   -0.66    0.49
 -17   1   3    0.89    0.53
 -17   1   3   -0.07    0.46
  16  -1  -3    2.73    0.54
 -16  -1   3    1.95    0.48
 -16  -1   3    3.01    0.45
 -16  -1   3    2.22    0.51
  16  -1  -3    2.42    0.44
 -16  -1   3    1.86    0.63
 -16  -1   3    1.35    0.48
 -16   1   3    2.36    0.49
 -16   1   3    1.98    0.50
 -16   1   3    2.69    0.47
 -16   1   3    2.23    0.53
  16   1  -3    2.97    0.61
  15  -1  -3   -0.23    0.30
 -15  -1   3    0.48    0.30
 -15  -1   3    0.43    0.36
 -15  -1   3    0.57    0.36
 -15   1   3    0.25    0.34
 -15   1   3    0.40    0.39
  15   1  -3    0.68    0.42
 -15   1   3    0.29    0.44
 -14  -1   3    2.91    0.52
  14  -1  -3    2.42    0.34
 -14  -1   3    2.72    0.38
 -14  -1   3    2.54    0.46
 -14  -1   3    3.06    0.42
  14  -1  -3    2.48    0.47
 -14   1   3    3.63    0.45
 -14   1   3    2.45    0.39
 -14   1   3    2.05    0.47
  14   1  -3    2.34    0.43
 -14   1   3    2.26    0.47
 -13  -1   3    0.13    0.29
  13  -1  -3   -0.01    0.31
 -13  -1   3   -0.66    0.41
 -13  -1   3    0.27    0.22
  13  -1  -3    0.47    0.23
  13  -1  -3    0.07    0.31
 -13  -1   3    0.28    0.28
 -13   1   3    0.33    0.26
 -13   1   3    0.67    0.41
 -13   1   3   -0.14    0.24
 -13   1   3   -0.07    0.30
  13   1  -3   -0.32    0.31
 -13   1   3    0.17    0.31
  12  -1  -3   69.14    2.11
 -12  -1   3   68.34    2.07
 -12  -1   3   68.32    2.09
 -12  -1   3   66.94    1.90
 -12  -1   3   69.58    2.22
  12  -1  -3   69.52    1.90
 -12  -1   3   69.62    1.93
  12  -1  -3   70.51    1.92
  12  -1  -3   68.70    2.09
 -12   1   3   69.41    2.16
 -12   1   3   70.42    2.15
 -12   1   3   65.83    2.09
 -12   1   3   67.94    1.91
 -12   1   3   71.29    2.21
 -12   1   3   70.40    1.92
  12   1  -3   65.30    2.05
 -11  -1   3    6.30    0.65
  11  -1  -3    6.96    0.40
 -11  -1   3    6.33    0.59
 -11  -1   3    6.45    0.52
 -11  -1   3    6.89    0.45
 -11  -1   3    6.35    0.44
  11  -1  -3    6.40    0.56
  11  -1  -3    7.57    0.55
  11  -1  -3    6.60    0.48
 -11   1   3    6.68    0.64
 -11   1   3    6.59    0.46
 -11   1   3    6.51    0.52
 -11   1   3    7.30    0.67
 -11   1   3    6.76    0.42
  11   1  -3    7.23    0.55
 -11   1   3    5.95    0.56
 -10  -1   3   38.01    1.26
 -10  -1   3   39.58    1.28
  10  -1  -3   38.77    1.30
  10  -1  -3   39.08    1.29
 -10  -1   3   39.90    1.39
  10  -1  -3   40.58    1.18
 -10  -1   3   38.62    1.15
 -10  -1   3   37.02    1.18
  10  -1  -3   38.58    1.13
  10   1  -3   36.97    1.25
 -10   1   3   35.07    1.26
 -10   1   3   37.75    1.36
 -10   1   3   36.45    1.30
 -10   1   3   39.04    1.13
 -10   1   3   36.42    1.15
 -10   1   3   39.38    1.33
   9  -1  -3    0.46    0.22
  -9  -1   3    0.53    0.17
  -9  -1   3    0.61    0.20
  -9  -1   3    0.42    0.24
   9  -1  -3    0.49    0.14
  -9  -1   3    0.46    0.20
  -9  -1   3    0.34    0.17
   9  -1  -3    0.63    0.20
   9  -1  -3    0.61    0.19
  -9   1   3    0.03    0.20
  -9   1   3    0.42    0.14
  -9   1   3    0.80    0.24
  -9   1   3    0.21    0.16
   9   1  -3    0.25    0.19
  -9   1   3    0.34    0.18
   8  -1  -3   23.06    0.83
  -8  -1   3   24.09    0.93
  -8  -1   3   23.24    0.78
   8  -1  -3   24.43    0.78
  -8  -1   3   23.34    0.85
   8  -1  -3   20.37    0.72
   8  -1  -3   22.70    0.86
  -8  -1   3   24.31    0.74
  -8   1   3   24.38    0.73
   8   1  -3   23.67    0.83
  -8   1   3   23.78    0.92
  -8   1   3   23.73    0.88
  -8   1   3   22.82    0.86
  -8   1   3   22.48    0.77
   7  -1  -3   44.87    1.32
  -7  -1   3   47.37    1.26
   7  -1  -3   46.90    1.27
  -7  -1   3   47.03    1.31
   7  -1  -3   45.76    1.36
  -7  -1   3   47.22    1.29
  -7  -1   3   47.04    1.35
  -7  -1   3   46.95    1.43
  -7   1   3   48.30    1.25
  -7   1   3   43.90    1.34
  -7   1   3   45.82    1.40
   7   1  -3   47.78    1.30
   7   1  -3   44.08    1.30
  -7   1   3   43.89    1.27
  -6  -1   3   43.76    1.16
  -6  -1   3   43.27    1.20
  -6  -1   3   43.94    1.26
   6  -1  -3   43.46    1.14
   6  -1  -3   44.53    1.23
  -6  -1   3   42.24    1.18
   6  -1  -3   43.75    1.19
   6  -1  -3   42.38    1.25
  -6   1   3   40.30    1.23
   6   1  -3   43.07    1.20
   6   1  -3   43.35    1.31
  -6   1   3   43.49    1.26
  -6   1   3   44.98    1.15
  -6   1   3   41.93    1.28
  -6   1   3   41.90    1.19
   6   1  -3   45.24    1.21
   5  -1  -3    0.63    0.12
  -5  -1   3    0.39    0.10
  -5  -1   3    0.66    0.17
  -5  -1   3    0.51    0.13
   5  -1  -3    0.57    0.12
   5  -1  -3    0.63    0.09
   5  -1  -3    0.39    0.14
  -5  -1   3    0.64    0.13
  -5  -1   3    0.59    0.10
  -5   1   3    0.43    0.13
   5   1  -3    0.46    0.11
   5   1  -3    0.44    0.14
   5   1  -3    0.54    0.11
  -5   1   3    0.42    0.11
  -5   1   3    0.31    0.12
  -5   1   3    0.57    0.09
  -5   1   3    0.52    0.13
  -4  -1   3   -0.03    0.09
  -4  -1   3    0.01    0.07
   4  -1  -3    0.06    0.12
   4  -1  -3   -0.02    0.05
  -4  -1   3   -0.09    0.07
  -4  -1   3   -0.02    0.07
   4  -1  -3   -0.04    0.10
   4  -1  -3    0.04    0.09
   4  -1  -3   -0.06    0.07
  -4  -1   3   -0.06    0.06
  -4  -1   3   -0.02    0.10
   4   1  -3    0.09    0.12
  -4   1   3   -0.07    0.08
  -4   1   3    0.00    0.10
   4   1  -3    0.03    0.07
  -4   1   3    0.05    0.07
  -4   1   3   -0.02    0.10
  -4   1   3    0.04    0.09
   4   1  -3   -0.07    0.07
  -3  -1   3   22.77    0.73
   3  -1  -3   22.96    0.66
   3  -1  -3   23.76    0.67
   3  -1  -3   23.66    0.61
   3  -1  -3   22.86    0.71
  -3  -1   3   22.68    0.63
  -3  -1   3   23.81    0.71
  -3  -1   3   23.14    0.62
   3   1  -3   22.41    0.67
  -3   1   3   23.28    0.61
  -3   1   3   23.51    0.71
  -3   1   3   23.43    0.69
   3   1  -3   23.20    0.62
  -2  -1   3   16.41    0.47
   2  -1  -3   16.95    0.48
   2  -1  -3   16.90    0.49
  -2  -1   3   16.39    0.51
  -2  -1   3   16.24    0.49
   2  -1  -3   16.50    0.52
  -2  -1   3   16.03    0.53
   2  -1  -3   16.69    0.46
  -2  -1   3   16.80    0.44
  -2   1   3   17.39    0.52
  -2   1   3   16.49    0.49
   2   1  -3   17.04    0.43
  -2   1   3   16.28    0.50
   2   1  -3   15.51    0.53
   2   1  -3   16.33    0.51
  -2   1   3   16.07    0.49
   2   1  -3   17.02    0.47
   2   1  -3   16.77    0.50
   1  -1  -3    9.43    0.31
  -1  -1   3    8.99    0.33
   1  -1  -3    9.41    0.31
  -1  -1   3    9.32    0.24
  -1  -1   3    8.57    0.31
  -1  -1   3    9.06    0.31
  -1  -1   3    9.22    0.34
   1  -1  -3    9.14    0.29
   1  -1  -3    9.09    0.31
   1  -1  -3    8.95    0.32
  -1   1   3    8.78    0.31
   1   1  -3    9.60    0.32
   1   1  -3    8.90    0.34
  -1   1   3    8.89    0.29
   1   1  -3    9.46    0.31
  -1   1   3    8.73    0.32
   1   1  -3    8.52    0.32
  -1   1   3    9.45    0.31
   0  -1  -3   23.24    0.63
   0  -1   3   22.52    0.67
   0  -1   3   23.18    0.64
   0  -1  -3   23.78    0.58
   0  -1  -3   25.02    0.67
   0  -1   3   23.60    0.62
   0  -1  -3   23.73    0.64
   0  -1   3   25.22    0.66
   0  -1  -3   24.12    0.61
   0   1   3   23.40    0.61
   0   1  -3   23.75    0.65
   0   1  -3   24.19    0.57
   0   1  -3   25.08    0.67
   0   1   3   23.62    0.67
   0   1  -3   24.26    0.66
   0   1  -3   22.43    0.62
   0   1   3   23.54    0.64
   0   1   3   23.16    0.63
   0   1   3   24.29    0.58
  -1  -1  -3  163.85    3.92
   1  -1   3  156.85    3.71
  -1  -1  -3  160.36    3.70
   1  -1   3  164.23    3.75
   1  -1   3  163.16    3.65
   1  -1   3  158.43    3.73
  -1  -1  -3  164.07    3.69
   1  -1   3  160.54    3.92
  -1  -1  -3  162.60    3.70
   1   1   3  141.46    3.90
  -1   1  -3  162.83    3.92
  -1   1  -3  162.92    3.73
  -1   1  -3  157.55    3.75
   1   1   3  159.10    3.70
   1   1   3  162.79    3.70
  -1   1  -3  163.67    3.65
   1   1   3  156.25    3.69
  -2  -1  -3   22.86    0.60
   2  -1   3   23.21    0.70
   2  -1   3   22.94    0.62
   2  -1   3   22.36    0.63
   2  -1   3   23.27    0.56
  -2  -1  -3   23.34    0.65
   2  -1   3   23.93    0.67
  -2  -1  -3   22.33    0.62
  -2  -1  -3   21.62    0.70
  -2  -1  -3   23.58    0.55
   2  -1   3   23.37    0.56
  -2   1  -3   24.13    0.63
  -2   1  -3   22.69    0.64
  -2   1  -3   23.12    0.70
   2   1   3   22.93    0.62
   2   1   3   22.07    0.60
   2   1   3   21.43    0.70
  -2   1  -3   23.54    0.67
   3  -1   3    0.45    0.10
   3  -1   3    0.39    0.04
  -3  -1  -3    0.47    0.06
  -3  -1  -3    0.48    0.12
  -3  -1  -3    0.56    0.08
  -3  -1  -3    0.37    0.09
   3  -1   3    0.42    0.09
  -3  -1  -3    0.39    0.08
  -3   1  -3    0.64    0.11
  -3   1  -3    0.47    0.12
   3   1   3    0.39    0.09
  -3   1  -3    0.32    0.09
   3   1   3    0.47    0.08
  -4  -1  -3   31.80    0.81
  -4  -1  -3   32.42    0.98
[truncated: 1,746,821 more chars]
