# Supplementary material for: Synthesis and crystal structure of [Pd{C6H4(CH2NHCH2Ph)-2-κ2 C,N}(μ-I)]2
Source: Acta Crystallogr E Crystallogr Commun. 2017 Oct 6;73(Pt 11):1612–5. doi: 10.1107/S2056989017014281 (PMC5683475; doi:10.1107/S2056989017014281)
Supplement: Supplementary file 2 [file e-73-01612-Isup3.hkl]

data_I                                                                          
_shelx_title ' isw36bc_omsp in P2(1)/n'                                         
_shelx_refln_list_code          4                                               
_shelx_F_calc_maximum      557.91                                               
_exptl_crystal_F_000      1632.00                                               
_reflns_d_resolution_high  0.7935                                               
                                                                                
loop_                                                                           
 _space_group_symop_operation_xyz                                               
 'x, y, z'                                                                      
 '-x+1/2, y+1/2, -z+1/2'                                                        
 '-x, -y, -z'                                                                   
 'x-1/2, -y-1/2, z-1/2'                                                         
                                                                                
_cell_length_a    14.2201                                                       
_cell_length_b     9.9787                                                       
_cell_length_c    19.4205                                                       
_cell_angle_alpha  90.000                                                       
_cell_angle_beta   90.200                                                       
_cell_angle_gamma  90.000                                                       
                                                                                
_shelx_F_squared_multiplier     1.000                                           
                                                                                
loop_                                                                           
 _refln_index_h                                                                 
 _refln_index_k                                                                 
 _refln_index_l                                                                 
 _refln_F_squared_calc                                                          
 _refln_F_squared_meas                                                          
 _refln_F_squared_sigma                                                         
 _refln_observed_status                                                         
   2   0   0      14282.06      16335.74       162.46 o                         
   4   0   0      40861.54      44319.55       473.12 o                         
   6   0   0     132423.61     139260.53      1139.99 o                         
   8   0   0       7340.99       7396.53        86.58 o                         
  10   0   0      12256.92      12801.42       137.47 o                         
  12   0   0       1876.59       1965.30        67.44 o                         
  14   0   0       6331.97       6565.24       126.77 o                         
  16   0   0         46.50         82.65        51.95 o                         
   1   1   0      65060.82      69363.54       451.54 o                         
   2   1   0       4646.98       4880.00        38.81 o                         
   3   1   0       4224.51       3636.35        41.75 o                         
   4   1   0       2472.73       1918.76        27.34 o                         
   5   1   0      46661.55      48377.63       299.71 o                         
   6   1   0      37858.24      39512.57       320.22 o                         
   7   1   0      13122.92      13438.52       103.77 o                         
   8   1   0       8944.73       9444.26        73.87 o                         
   9   1   0       1357.39       1454.48        28.73 o                         
  10   1   0      15950.45      14954.57       111.55 o                         
  11   1   0       3484.62       3558.02        47.79 o                         
  12   1   0       9073.55       8671.17        80.50 o                         
  13   1   0       1925.51       1578.72        46.29 o                         
  14   1   0        149.97        109.49        28.21 o                         
  15   1   0       4889.18       4678.51        79.86 o                         
  16   1   0       2181.66       2296.71        68.67 o                         
  17   1   0       1971.21       1845.77        87.58 o                         
   0   2   0        130.28        209.69        12.51 o                         
   1   2   0        375.61        355.15         8.99 o                         
   2   2   0      98755.43     104327.36       807.46 o                         
   3   2   0      22057.32      26329.48       167.65 o                         
   4   2   0      40430.72      42117.21       400.82 o                         
   5   2   0      12541.14      11585.19        89.05 o                         
   6   2   0       6290.18       6616.70        56.16 o                         
   7   2   0      13676.53      13387.03        94.42 o                         
   8   2   0       2770.20       2379.72        33.06 o                         
   9   2   0       3602.16       3592.70        42.14 o                         
  10   2   0       1102.33       1209.70        31.05 o                         
  11   2   0      19501.82      19401.54       132.69 o                         
  12   2   0        747.92        669.65        25.89 o                         
  13   2   0       1476.02       1422.24        44.17 o                         
  14   2   0       5632.99       5562.84        83.04 o                         
  15   2   0         13.32         39.07        35.93 o                         
  16   2   0          8.16         40.81        40.15 o                         
  17   2   0       2407.17       2609.19       121.90 o                         
   1   3   0      10414.91      10935.34        70.65 o                         
   2   3   0        774.08        819.36        18.34 o                         
   3   3   0      68344.66      75602.79       432.86 o                         
   4   3   0      57108.34      64930.93       396.16 o                         
   5   3   0      39572.85      41879.80       266.91 o                         
   6   3   0      11858.40      12175.03        97.06 o                         
   7   3   0        978.14       1181.56        28.49 o                         
   8   3   0      21552.67      20955.98       155.76 o                         
   9   3   0      16011.29      16138.73       121.02 o                         
  10   3   0       5057.31       5285.36        61.24 o                         
  11   3   0       8062.97       7854.32        76.61 o                         
  12   3   0        919.67        944.32        39.02 o                         
  13   3   0        945.54        922.35        38.19 o                         
  14   3   0       9992.34      10113.08       124.89 o                         
  15   3   0        605.75        610.22        43.08 o                         
  16   3   0        399.42        465.07        48.72 o                         
  17   3   0        552.52        617.68        62.28 o                         
   0   4   0         76.19         76.70        12.82 o                         
   1   4   0       3567.24       3637.46        31.75 o                         
   2   4   0       5814.31       6248.36        49.53 o                         
   3   4   0      11318.86      12005.68        84.91 o                         
   4   4   0      28924.46      30095.70       186.81 o                         
   5   4   0        820.22        732.59        20.25 o                         
   6   4   0        448.75        530.39        19.33 o                         
   7   4   0       1434.06       1203.28        31.71 o                         
   8   4   0       2605.67       2643.18        44.57 o                         
   9   4   0      30660.51      31995.90       214.81 o                         
  10   4   0      34372.52      35475.67       230.70 o                         
  11   4   0        981.09        800.98        31.68 o                         
  12   4   0        685.78        612.19        31.72 o                         
  13   4   0       4794.49       4715.74        76.21 o                         
  14   4   0       2584.81       2649.18        73.97 o                         
  15   4   0       4923.74       5256.80        95.95 o                         
  16   4   0       8687.51       8707.33       133.49 o                         
   1   5   0         78.86          4.83         8.67 o                         
   2   5   0       2502.95       2720.88        32.38 o                         
   3   5   0        487.28        543.59        18.48 o                         
   4   5   0        805.86        885.63        22.54 o                         
   5   5   0      12355.91      12245.76        93.29 o                         
   6   5   0       4114.57       4388.37        53.79 o                         
   7   5   0       9218.38       9789.81        89.72 o                         
   8   5   0       2577.31       2585.72        44.89 o                         
   9   5   0      10610.62      10860.01       101.43 o                         
  10   5   0         32.17         72.32        20.02 o                         
  11   5   0       9849.20       9586.25        87.53 o                         
  12   5   0       2991.14       2984.10        60.11 o                         
  13   5   0        719.26        745.62        40.22 o                         
  14   5   0       2334.17       2424.59        68.15 o                         
  15   5   0       9791.65      10175.33       147.09 o                         
  16   5   0        111.62        133.45        55.57 o                         
   0   6   0        674.28        677.42        28.55 o                         
   1   6   0       6991.80       6599.05        63.21 o                         
   2   6   0       4236.51       3624.33        40.15 o                         
   3   6   0         23.57         34.62        12.44 o                         
   4   6   0       4160.12       4036.37        45.40 o                         
   5   6   0      11942.90      11830.89        94.45 o                         
   6   6   0        299.49        526.79        27.72 o                         
   7   6   0        738.34        960.22        30.21 o                         
   8   6   0       5486.28       5449.49        67.43 o                         
   9   6   0        422.48        429.51        27.88 o                         
  10   6   0      11856.32      11490.24       111.07 o                         
  11   6   0       4605.76       4642.91        68.29 o                         
  12   6   0       3318.50       3177.63        69.67 o                         
  13   6   0       2143.74       2098.11        75.95 o                         
  14   6   0         43.16         23.23        43.86 o                         
  15   6   0        297.23        314.42        53.20 o                         
   1   7   0         15.95         52.98        13.82 o                         
   2   7   0       6819.41       6310.16        57.77 o                         
   3   7   0       1272.26       1293.39        31.36 o                         
   4   7   0      10271.45      10358.24        88.18 o                         
   5   7   0       2678.56       2697.56        45.42 o                         
   6   7   0        346.47        516.02        26.89 o                         
   7   7   0      16200.55      16472.40       129.70 o                         
   8   7   0         18.20         34.33        25.20 o                         
   9   7   0         51.88          4.09        27.87 o                         
  10   7   0        891.13        737.33        38.72 o                         
  11   7   0        539.32        554.18        46.75 o                         
  12   7   0        740.35        762.52        44.96 o                         
  13   7   0      10816.14      10920.68       147.41 o                         
  14   7   0         47.65        -19.72        55.97 o                         
   0   8   0        249.45        298.65        29.88 o                         
   1   8   0      19135.56      18221.21       131.51 o                         
   2   8   0        629.35        734.30        24.42 o                         
   3   8   0         73.72         49.88        19.54 o                         
   4   8   0       1238.26       1234.54        35.57 o                         
   5   8   0        758.75        879.81        33.26 o                         
   6   8   0       2234.72       2111.04        51.82 o                         
   7   8   0       7116.36       6951.73        84.53 o                         
   8   8   0       6206.39       6427.69        89.22 o                         
   9   8   0        137.82        204.05        37.39 o                         
  10   8   0         18.77         56.50        38.97 o                         
  11   8   0        565.30        523.45        49.00 o                         
  12   8   0       4686.83       4843.62       104.83 o                         
  13   8   0          7.20        -15.88        53.44 o                         
   1   9   0      10229.67       9785.02        92.02 o                         
   2   9   0       7728.02       7520.43        77.10 o                         
   3   9   0       2793.56       2771.79        51.19 o                         
   4   9   0       5206.03       5084.38        73.27 o                         
   5   9   0       5132.76       5002.11        79.60 o                         
   6   9   0       2490.15       2477.42        67.08 o                         
   7   9   0       3630.68       3367.95        81.13 o                         
   8   9   0       2505.70       2495.05        72.70 o                         
   9   9   0        725.82        810.32        52.79 o                         
  10   9   0        112.22        128.08        50.56 o                         
  11   9   0        199.19        163.01        53.66 o                         
  12   9   0         30.64        118.85        56.09 o                         
   0  10   0      11502.49      10686.23       163.38 o                         
   1  10   0       5654.27       5675.85        88.07 o                         
   2  10   0        333.24        369.62        42.42 o                         
   3  10   0         78.63         35.47        34.56 o                         
   4  10   0        690.82        743.20        42.93 o                         
   5  10   0       4482.79       4322.64       112.37 o                         
   6  10   0       2504.34       2288.97        78.73 o                         
   7  10   0        465.58        548.51        47.45 o                         
   8  10   0        112.91         61.96        43.94 o                         
   9  10   0        979.55        848.35        62.27 o                         
  10  10   0        363.11        365.88        71.77 o                         
   1  11   0       1014.36        891.72        63.87 o                         
   2  11   0       2908.91       3010.29       100.14 o                         
   3  11   0       6512.03       6036.16       125.73 o                         
   4  11   0       5211.69       5404.36       112.39 o                         
   5  11   0         40.90         46.63        50.76 o                         
   6  11   0       1663.34       1531.13        69.22 o                         
   7  11   0       2393.62       2459.23        90.07 o                         
   8  11   0          4.79        -35.25        54.65 o                         
   0  12   0       1237.64       1214.75       112.56 o                         
   1  12   0        620.60        736.84        74.56 o                         
   2  12   0      10262.36      10313.85       180.68 o                         
   3  12   0        262.50        118.19        68.13 o                         
   4  12   0       2798.01       2603.23       119.54 o                         
   5  12   0       1576.26       1666.35        93.33 o                         
 -17   0   1       3322.31       3415.00       134.50 o                         
 -15   0   1       9904.38      10121.52       181.70 o                         
 -13   0   1         27.71         29.27        33.17 o                         
 -11   0   1       1147.35       1375.10        66.04 o                         
  -9   0   1      22612.53      22075.51       194.97 o                         
  -7   0   1      35140.04      35001.94       357.93 o                         
  -5   0   1     105686.24     109608.22       872.13 o                         
  -3   0   1        295.97        619.94        15.83 o                         
   3   0   1         40.79        -12.37        12.37 o                         
   5   0   1     214455.92     207122.30      1831.01 o                         
   7   0   1      12300.62      12055.82       153.40 o                         
   9   0   1         12.97         66.21        19.38 o                         
  11   0   1      15468.84      14821.58       157.78 o                         
  13   0   1         27.44         16.77        35.82 o                         
  15   0   1          7.85         -9.03        44.68 o                         
  17   0   1       3114.68       3224.51       122.24 o                         
 -17   1   1         25.50         21.81        48.53 o                         
 -16   1   1       1244.91       1202.20        60.15 o                         
 -15   1   1        326.67        303.71        34.81 o                         
 -14   1   1       9095.49       8834.69       101.04 o                         
 -13   1   1         63.11         55.54        22.83 o                         
 -12   1   1       1929.48       1843.78        42.20 o                         
 -11   1   1       7979.33       7549.93        75.80 o                         
 -10   1   1       3836.27       3770.88        45.58 o                         
  -9   1   1        212.13        162.64        14.46 o                         
  -8   1   1       3342.78       2928.45        35.94 o                         
  -7   1   1      13769.23      13807.70       108.81 o                         
  -6   1   1      37294.01      37373.63       293.16 o                         
  -5   1   1          1.54         35.62         8.04 o                         
  -4   1   1        472.13        536.85        13.75 o                         
  -3   1   1      16571.95      17418.24       123.93 o                         
  -2   1   1      27859.47      31745.74       201.28 o                         
  -1   1   1        809.78        635.38        10.25 o                         
   0   1   1     117432.38     116832.25      1255.78 o                         
   1   1   1      11832.42      12106.01        71.49 o                         
   2   1   1      47349.43      51453.36       310.56 o                         
   3   1   1      62527.84      68777.42       576.65 o                         
   4   1   1      21984.15      22029.83       216.69 o                         
   5   1   1      30594.88      33156.86       198.04 o                         
   6   1   1      74010.83      81879.29       485.65 o                         
   7   1   1      44120.79      46312.00       312.19 o                         
   8   1   1       5236.13       5285.42        48.79 o                         
   9   1   1       9182.08       8547.49        68.86 o                         
  10   1   1       5128.10       4975.68        53.89 o                         
  11   1   1      37377.87      36961.47       237.65 o                         
  12   1   1        387.32        391.23        22.86 o                         
  13   1   1       5386.08       5176.95        68.25 o                         
  14   1   1       1771.22       1537.34        51.68 o                         
  15   1   1       3164.82       3180.17        68.31 o                         
  16   1   1        433.79        363.71        42.89 o                         
  17   1   1       5552.39       6115.25       105.99 o                         
 -17   2   1        344.55        311.78        54.44 o                         
 -16   2   1        227.31        187.82        42.71 o                         
 -15   2   1       7243.78       7218.05       102.70 o                         
 -14   2   1       1555.12       1477.25        51.57 o                         
 -13   2   1       1120.07       1014.66        35.74 o                         
 -12   2   1       3284.98       3324.92        53.50 o                         
 -11   2   1       2594.62       2436.01        42.23 o                         
 -10   2   1       2698.12       2528.76        41.38 o                         
  -9   2   1         66.24         74.31        13.85 o                         
  -8   2   1       9758.21       9328.41        74.41 o                         
  -7   2   1       1182.67       1320.74        24.93 o                         
  -6   2   1      14226.49      13750.20        97.20 o                         
  -5   2   1       8598.31       9109.88        73.33 o                         
  -4   2   1      22217.02      27807.14       185.51 o                         
  -3   2   1       6353.87       7058.35        66.75 o                         
  -2   2   1       1112.52       1175.36        16.37 o                         
  -1   2   1       2999.22       2554.88        24.24 o                         
   0   2   1       7914.46       8709.82        63.81 o                         
   1   2   1       5285.81       4793.60        38.17 o                         
   2   2   1     114045.84     124143.85       953.22 o                         
   3   2   1     178644.66     182817.02      1483.06 o                         
   4   2   1       6738.63       6642.15        53.58 o                         
   5   2   1      11695.34      12306.42        87.04 o                         
   6   2   1      71881.62      77028.50       446.28 o                         
   7   2   1       1104.02        991.81        21.97 o                         
   8   2   1       2118.45       2200.59        32.45 o                         
   9   2   1       8418.47       7941.45        68.23 o                         
  10   2   1      18347.94      17707.66       123.29 o                         
  11   2   1       3144.84       3176.77        59.94 o                         
  12   2   1      22513.55      22691.09       156.81 o                         
  13   2   1       1847.76       1668.24        47.49 o                         
  14   2   1        235.80        207.85        31.36 o                         
  15   2   1        132.18         90.95        37.71 o                         
  16   2   1       7879.54       7894.46       122.11 o                         
  17   2   1        108.87        159.15        51.03 o                         
 -17   3   1         20.18         24.21        60.77 o                         
 -16   3   1        748.89        808.99        54.59 o                         
 -15   3   1       4812.08       4946.77        90.62 o                         
 -14   3   1        948.35        900.90        60.61 o                         
 -13   3   1       3335.31       3199.31        62.30 o                         
 -12   3   1       2534.64       2582.01        49.31 o                         
 -11   3   1        146.97         81.48        20.42 o                         
 -10   3   1      13721.12      13445.32       123.87 o                         
  -9   3   1      64413.89      65934.66       405.82 o                         
  -8   3   1       1119.21       1228.64        28.72 o                         
  -7   3   1        279.49        235.70        15.28 o                         
  -6   3   1       3590.48       3948.08        45.13 o                         
  -5   3   1      15338.89      18821.65       127.67 o                         
  -4   3   1      99013.27     107600.38       630.27 o                         
  -3   3   1      65922.80      72766.25       430.25 o                         
  -2   3   1      16910.05      16484.01        99.14 o                         
  -1   3   1       2551.61       2553.53        25.02 o                         
   0   3   1       8561.63       8770.83        64.13 o                         
   1   3   1       9379.84       9960.40        66.83 o                         
   2   3   1      75049.65      78755.44       593.66 o                         
   3   3   1       3869.65       4287.85        44.00 o                         
   4   3   1      52137.40      53790.28       324.21 o                         
   5   3   1       1989.34       1908.32        28.89 o                         
   6   3   1       1353.37       1701.27        29.62 o                         
   7   3   1       1509.63       1813.77        31.94 o                         
   8   3   1       8078.11       7893.76        70.18 o                         
   9   3   1      16468.12      16669.54       119.99 o                         
  10   3   1       5499.79       5493.08        59.66 o                         
  11   3   1       6873.17       6856.34        70.26 o                         
  12   3   1       2203.00       2213.36        47.65 o                         
  13   3   1       2419.36       2332.99        53.13 o                         
  14   3   1         76.53         56.87        33.05 o                         
  15   3   1        285.68        338.38        41.76 o                         
  16   3   1        619.27        589.44        52.97 o                         
  17   3   1       2264.64       2286.31       108.98 o                         
 -16   4   1        190.21        228.58        48.83 o                         
 -15   4   1       4678.38       4679.94        93.89 o                         
 -14   4   1       7506.40       7563.34       107.51 o                         
 -13   4   1          9.84        -28.36        28.36 o                         
 -12   4   1        120.67         70.37        25.03 o                         
 -11   4   1      20944.82      21278.04       155.54 o                         
 -10   4   1      11327.98      11400.12       103.90 o                         
  -9   4   1       6630.70       6199.29        69.25 o                         
  -8   4   1      15586.43      14085.30       113.83 o                         
  -7   4   1       2526.32       2730.25        41.10 o                         
  -6   4   1        222.87        303.03        16.72 o                         
  -5   4   1      36275.46      34925.30       215.78 o                         
  -4   4   1      62057.18      64212.98       375.75 o                         
  -3   4   1       6680.90       6498.95        56.27 o                         
  -2   4   1        434.71        334.72        12.42 o                         
  -1   4   1       1696.47       1444.02        19.84 o                         
   0   4   1       4279.67       4349.75        36.13 o                         
   1   4   1       5893.83       5480.28        42.98 o                         
   2   4   1       1162.22       1146.64        19.99 o                         
   3   4   1       4693.71       4473.02        40.91 o                         
   4   4   1       3663.60       3188.01        37.24 o                         
   5   4   1        719.95        582.94        23.53 o                         
   6   4   1       1099.13       1271.97        28.65 o                         
   7   4   1       1229.43       1036.03        29.40 o                         
   8   4   1      29459.54      29841.38       206.56 o                         
   9   4   1      19117.70      19671.34       144.36 o                         
  10   4   1       1335.55       1426.39        36.51 o                         
  11   4   1       2177.32       2036.66        44.62 o                         
  12   4   1         21.17         -9.08        23.58 o                         
  13   4   1        286.34        338.26        31.31 o                         
  14   4   1      13318.98      13455.07       142.02 o                         
  15   4   1       9735.61       9739.51       122.27 o                         
  16   4   1        465.52        611.05        55.91 o                         
 -16   5   1       4378.83       4375.12       127.00 o                         
 -15   5   1        165.80         94.54        45.63 o                         
 -14   5   1        557.97        477.19        42.19 o                         
 -13   5   1       1489.14       1437.31        51.14 o                         
 -12   5   1        211.92        212.81        29.08 o                         
 -11   5   1       6002.96       5834.03        74.23 o                         
 -10   5   1      18001.63      17521.73       134.28 o                         
  -9   5   1       1295.39       1426.34        39.67 o                         
  -8   5   1      11331.94      12164.48       108.49 o                         
  -7   5   1       8707.74       9657.14        85.13 o                         
  -6   5   1        273.61        279.60        17.68 o                         
  -5   5   1      20226.51      20135.20       142.16 o                         
  -4   5   1       6113.99       5516.29        54.94 o                         
  -3   5   1        429.42        426.19        17.24 o                         
  -2   5   1      40601.31      41271.51       257.60 o                         
  -1   5   1      21049.84      21719.48       135.59 o                         
   0   5   1       1276.78       1726.95        24.77 o                         
   1   5   1       9776.36       9583.44        68.04 o                         
   2   5   1       2785.40       2605.32        30.13 o                         
   3   5   1       2697.18       2786.95        33.80 o                         
   4   5   1       1000.17       1085.63        25.51 o                         
   5   5   1          6.63         12.64        12.10 o                         
   6   5   1        543.52        525.60        19.51 o                         
   7   5   1       1949.14       1780.80        38.84 o                         
   8   5   1        509.06        457.98        23.10 o                         
   9   5   1       8545.80       8794.27        88.60 o                         
  10   5   1      15688.73      15892.85       129.84 o                         
  11   5   1        747.64        695.50        30.29 o                         
  12   5   1       1114.35       1113.32        39.05 o                         
  13   5   1       3351.34       3210.53        74.60 o                         
  14   5   1       2508.70       2421.61        82.70 o                         
  15   5   1       2267.03       2320.37        82.00 o                         
  16   5   1       7398.93       7439.93       135.85 o                         
 -15   6   1        507.30        441.64        55.82 o                         
 -14   6   1       5186.72       5211.44       109.96 o                         
 -13   6   1       5376.52       5318.32        89.00 o                         
 -12   6   1      14517.15      14682.62       137.01 o                         
 -11   6   1       3728.22       3751.37        66.50 o                         
 -10   6   1       3869.89       3609.87        63.46 o                         
  -9   6   1        260.23        239.65        25.73 o                         
  -8   6   1       9933.31       9716.57        92.36 o                         
  -7   6   1      19874.22      20328.48       146.79 o                         
  -6   6   1      36897.20      36631.87       242.12 o                         
  -5   6   1      13151.93      13175.11       102.62 o                         
  -4   6   1      13749.26      13694.54       103.53 o                         
  -3   6   1       1642.18       1522.97        28.22 o                         
  -2   6   1       3331.03       3345.07        40.15 o                         
  -1   6   1        122.33        188.40        13.31 o                         
   0   6   1      14962.37      14939.40       103.29 o                         
   1   6   1        914.51        990.46        22.85 o                         
   2   6   1       4979.14       4980.27        49.05 o                         
   3   6   1        524.99        674.24        21.79 o                         
   4   6   1       2888.78       2349.13        37.05 o                         
   5   6   1       3898.41       3835.37        48.04 o                         
   6   6   1       1875.10       1666.72        36.27 o                         
   7   6   1       5330.61       5070.69        62.21 o                         
   8   6   1       1279.52       1289.12        38.12 o                         
   9   6   1       5399.89       5014.64        64.76 o                         
  10   6   1        378.53        374.50        29.98 o                         
  11   6   1        176.44        208.89        29.67 o                         
  12   6   1        334.21        377.46        33.92 o                         
  13   6   1       3381.18       3529.90        76.73 o                         
  14   6   1       1166.73       1216.12        63.49 o                         
  15   6   1       4190.98       4012.72       118.26 o                         
 -14   7   1       4699.53       4619.43       120.50 o                         
 -13   7   1       6591.25       6848.94       118.02 o                         
 -12   7   1       4775.47       4848.24        86.83 o                         
 -11   7   1        529.40        490.99        40.43 o                         
 -10   7   1        675.28        739.81        39.95 o                         
  -9   7   1       1438.26       1377.49        45.89 o                         
  -8   7   1      10697.47      10529.89       102.41 o                         
  -7   7   1       1859.14       1939.98        46.20 o                         
  -6   7   1        365.68        356.66        27.63 o                         
  -5   7   1       9695.39       9625.42        86.39 o                         
  -4   7   1       4223.95       3959.66        51.18 o                         
  -3   7   1        106.34        138.74        17.57 o                         
  -2   7   1       3829.09       3725.32        45.62 o                         
  -1   7   1        172.69        141.99        14.18 o                         
   0   7   1       2469.55       2485.78        33.92 o                         
   1   7   1      26450.80      26439.45       160.69 o                         
   2   7   1        293.98        317.05        18.02 o                         
   3   7   1       1380.63       1424.64        32.56 o                         
   4   7   1       2896.22       2909.61        43.21 o                         
   5   7   1        309.45        389.24        23.44 o                         
   6   7   1         36.13         79.93        20.37 o                         
   7   7   1       9067.48       8933.60        85.23 o                         
   8   7   1        813.37        888.12        33.73 o                         
   9   7   1        923.98        890.77        37.35 o                         
  10   7   1       1530.56       1618.78        50.03 o                         
  11   7   1          5.64         -7.09        34.29 o                         
  12   7   1       6648.54       6552.55        99.54 o                         
  13   7   1        144.41        156.19        45.48 o                         
  14   7   1        420.95        415.77        61.14 o                         
 -13   8   1       5542.87       5757.79       121.78 o                         
 -12   8   1        133.03        110.47        48.60 o                         
 -11   8   1         22.46        -10.30        40.69 o                         
 -10   8   1       2864.29       3052.62       102.02 o                         
  -9   8   1        995.39       1120.09        49.42 o                         
  -8   8   1       1423.43       1434.02        59.35 o                         
  -7   8   1       7039.57       6706.52        86.11 o                         
  -6   8   1       2809.10       2492.49        56.55 o                         
  -5   8   1        202.66        241.04        25.79 o                         
  -4   8   1       1383.25       1223.49        44.33 o                         
  -3   8   1        500.20        560.10        25.95 o                         
  -2   8   1      14749.63      14171.65       106.17 o                         
  -1   8   1       1800.74       1641.61        32.71 o                         
   0   8   1       2167.03       1940.59        37.59 o                         
   1   8   1         17.93         58.49        20.07 o                         
   2   8   1      10702.14      10305.96        86.35 o                         
   3   8   1        407.34        434.65        23.21 o                         
   4   8   1       8976.16       8973.87        82.22 o                         
   5   8   1         91.67        150.58        22.88 o                         
   6   8   1       6398.77       6390.83        73.25 o                         
   7   8   1       3879.65       4036.08        66.78 o                         
   8   8   1       1825.26       1893.70        52.40 o                         
   9   8   1          9.43         41.97        34.50 o                         
  10   8   1        151.66        151.26        38.61 o                         
  11   8   1        556.60        487.67        50.94 o                         
  12   8   1       1739.11       1629.54        67.12 o                         
  13   8   1       3180.57       3138.15       104.73 o                         
 -12   9   1          1.99          2.37        56.03 o                         
 -11   9   1       3409.98       3654.52       111.59 o                         
 -10   9   1        726.91        826.36        56.40 o                         
  -9   9   1       3076.45       3097.37       120.85 o                         
  -8   9   1       1816.66       1759.77        61.38 o                         
  -7   9   1       4105.62       4207.13        83.06 o                         
  -6   9   1       3301.81       3230.99        76.46 o                         
  -5   9   1        356.28        355.23        33.72 o                         
  -4   9   1       1497.42       1377.74        43.23 o                         
  -3   9   1       2879.06       2641.37        55.09 o                         
  -2   9   1       6477.25       6310.31        73.63 o                         
  -1   9   1      14002.58      13238.09       110.14 o                         
   0   9   1       5478.99       5164.16        64.96 o                         
   1   9   1       7899.16       7880.34        84.36 o                         
   2   9   1       2648.96       2579.36        51.97 o                         
   3   9   1       8630.47       8486.19        84.03 o                         
   4   9   1       3567.52       3588.92        65.77 o                         
   5   9   1       1418.11       1412.57        47.50 o                         
   6   9   1       4481.18       4053.58        71.98 o                         
   7   9   1       5306.76       5270.91        93.24 o                         
   8   9   1        451.11        541.21        41.74 o                         
   9   9   1       1071.38       1071.91        55.17 o                         
  10   9   1        654.08        480.60        52.56 o                         
  11   9   1          1.12         56.88        66.02 o                         
  12   9   1        290.86        220.76        72.83 o                         
 -10  10   1        529.59        579.74        91.03 o                         
  -9  10   1         16.43         46.89        47.85 o                         
  -8  10   1        265.99        233.94        48.89 o                         
  -7  10   1         20.84        -48.56        55.82 o                         
  -6  10   1          5.76         37.64        41.65 o                         
  -5  10   1       1166.87       1032.21        49.85 o                         
  -4  10   1         85.52         90.04        36.41 o                         
  -3  10   1          1.47        -16.11        31.94 o                         
  -2  10   1      13345.18      13599.58       149.46 o                         
  -1  10   1       5417.82       5019.16        87.93 o                         
   0  10   1         37.29         30.46        31.55 o                         
   1  10   1       3911.49       3771.15        70.89 o                         
   2  10   1        239.13        256.78        32.77 o                         
   3  10   1         26.15         10.86        33.35 o                         
   4  10   1      17674.17      17903.64       201.15 o                         
   5  10   1       8566.12       7974.07       131.64 o                         
   6  10   1        125.70         36.17        34.60 o                         
   7  10   1         62.63         25.04        40.18 o                         
   8  10   1        952.56        981.63        54.55 o                         
   9  10   1        130.22        217.82        57.54 o                         
  10  10   1       4858.38       4765.95       129.49 o                         
  -8  11   1       2846.75       2885.09       105.13 o                         
  -7  11   1        208.06        151.57        61.30 o                         
  -6  11   1         99.28        134.72        55.09 o                         
  -5  11   1       1689.98       1749.02        76.12 o                         
  -4  11   1        517.21        467.04        54.31 o                         
  -3  11   1        960.64        933.39        70.56 o                         
  -2  11   1       4076.99       3563.09       108.83 o                         
  -1  11   1       1506.33       1550.95        80.93 o                         
   0  11   1         11.73         31.37        37.70 o                         
   1  11   1       1510.87       1533.12        66.29 o                         
   2  11   1       4221.85       3582.40        89.35 o                         
   3  11   1       6034.67       6055.93       113.15 o                         
   4  11   1         19.34         94.44        48.17 o                         
   5  11   1       6663.82       6813.20       128.33 o                         
   6  11   1          0.11         12.14        55.02 o                         
   7  11   1         44.05         23.37        52.00 o                         
   8  11   1       1760.53       1560.99        74.73 o                         
  -5  12   1        131.59        268.32        75.15 o                         
  -4  12   1         83.28         21.96        72.82 o                         
  -3  12   1       6801.17       6787.40       151.21 o                         
  -2  12   1        787.24        821.04        78.93 o                         
  -1  12   1       1975.55       1760.38        86.35 o                         
   0  12   1       1699.34       1578.50        84.84 o                         
   1  12   1       3448.81       3211.29       132.23 o                         
   2  12   1        254.40        293.23        73.98 o                         
   3  12   1       6317.70       6170.95       152.76 o                         
   4  12   1       1309.94       1397.07        85.25 o                         
   5  12   1        300.23        276.19        70.17 o                         
 -16   0   2        252.39        302.14        57.87 o                         
 -14   0   2         99.26         90.85        40.39 o                         
 -12   0   2       8702.81       8134.61       115.99 o                         
 -10   0   2       3483.09       3674.06        66.67 o                         
  -8   0   2        400.70        330.82        20.34 o                         
  -6   0   2       2216.94       2107.78        37.97 o                         
  -4   0   2      22227.96      24566.64       204.81 o                         
  -2   0   2      28341.58      34929.36       437.39 o                         
   0   0   2      91025.35      87763.78      1029.23 o                         
   2   0   2       6582.12       5151.76        53.33 o                         
   4   0   2      79118.35      85327.91       769.64 o                         
   6   0   2      36838.90      39265.12       402.79 o                         
   8   0   2      24043.54      23908.82       243.12 o                         
  10   0   2       8860.23       8336.05        97.99 o                         
  12   0   2       1329.09       1241.96        52.14 o                         
  14   0   2      11228.98      11091.41       152.72 o                         
  16   0   2       3002.18       2988.04       134.75 o                         
 -17   1   2       1430.35       1238.17        78.38 o                         
 -16   1   2        476.09        490.69        43.61 o                         
 -15   1   2       9009.06       9274.15       123.06 o                         
 -14   1   2       1174.23       1163.24        46.84 o                         
 -13   1   2       7146.38       6936.48        76.39 o                         
 -12   1   2        804.83        693.05        32.29 o                         
 -11   1   2        865.31        766.05        27.49 o                         
 -10   1   2         82.73         72.50        15.46 o                         
  -9   1   2      15851.37      15081.92       109.21 o                         
  -8   1   2         85.56         59.97        11.42 o                         
  -7   1   2        443.96        499.73        21.47 o                         
  -6   1   2       7891.68       7429.23        63.74 o                         
  -5   1   2       6135.94       7035.04        61.05 o                         
  -4   1   2      13548.24      14183.71       100.44 o                         
  -3   1   2       4558.72       5396.31        41.18 o                         
  -2   1   2         32.71         37.70         4.16 o                         
  -1   1   2      43015.45      47274.84       267.38 o                         
   0   1   2       1212.99        919.47        10.94 o                         
   1   1   2       7637.09       8173.51        50.36 o                         
   2   1   2      16755.78      18125.13       114.25 o                         
   3   1   2      16815.23      19120.66       122.53 o                         
   4   1   2       3871.15       4339.99        41.09 o                         
   5   1   2     100037.45     110531.78       645.02 o                         
   6   1   2      88860.17      98698.70       546.13 o                         
   7   1   2      14583.69      14560.89       128.47 o                         
   8   1   2      14759.07      15234.73       105.37 o                         
   9   1   2       4804.77       4630.88        49.33 o                         
  10   1   2      31529.05      31927.24       220.54 o                         
  11   1   2       5889.37       5895.82        62.65 o                         
  12   1   2      20306.86      19958.67       145.75 o                         
  13   1   2       2582.50       2515.83        49.95 o                         
  14   1   2       1675.12       1491.56        43.65 o                         
  15   1   2         32.13        -22.30        29.12 o                         
  16   1   2       7883.13       7847.38        98.51 o                         
  17   1   2        574.52        621.12        52.10 o                         
 -17   2   2         41.93         45.41        52.19 o                         
 -16   2   2       3746.61       3601.93        97.44 o                         
 -15   2   2       1745.60       1723.44        65.84 o                         
 -14   2   2       4119.85       3892.31        69.95 o                         
 -13   2   2       2896.30       2757.26        56.14 o                         
 -12   2   2       4122.37       4101.37        54.65 o                         
 -11   2   2        413.70        434.95        24.79 o                         
 -10   2   2       2596.66       2596.94        41.13 o                         
  -9   2   2      32470.17      33334.53       212.44 o                         
  -8   2   2       5133.38       4681.23        51.23 o                         
  -7   2   2          9.08         46.27        10.15 o                         
  -6   2   2       8073.93       7922.84        64.50 o                         
  -5   2   2      23271.98      27819.94       170.91 o                         
  -4   2   2      36194.59      37220.52       234.63 o                         
  -3   2   2      56837.51      61125.17       418.23 o                         
  -2   2   2       3008.74       3299.56        31.03 o                         
  -1   2   2       1386.43       1540.14        17.17 o                         
   0   2   2       1597.75       1538.16        18.97 o                         
   1   2   2     235468.11     247722.16      1610.27 o                         
   2   2   2     165515.30     170778.09      1023.43 o                         
   3   2   2      39987.31      40679.13       253.01 o                         
   4   2   2       6836.03       6988.67        56.14 o                         
   5   2   2      36965.21      38907.80       225.17 o                         
   6   2   2          4.29         21.44         8.64 o                         
   7   2   2      37044.99      37890.92       238.67 o                         
   8   2   2      31050.48      31102.16       216.11 o                         
   9   2   2       5831.18       5602.24        52.86 o                         
  10   2   2       1960.43       1993.99        39.51 o                         
  11   2   2      34227.06      34808.40       219.14 o                         
  12   2   2       4101.00       4090.65        59.41 o                         
  13   2   2       3471.70       3363.10        57.65 o                         
  14   2   2         36.23         47.15        28.73 o                         
  15   2   2       5098.34       5288.64        86.61 o                         
  16   2   2       1385.93       1259.20        62.57 o                         
  17   2   2       8150.48       8555.05       240.07 o                         
 -17   3   2         20.54         -9.09        54.96 o                         
 -16   3   2        622.95        525.17        56.33 o                         
 -15   3   2       2692.20       2727.44        80.11 o                         
 -14   3   2       8876.05       8773.06       114.30 o                         
 -13   3   2        275.04        293.90        29.66 o                         
 -12   3   2       1480.00       1367.85        37.63 o                         
 -11   3   2       3393.01       3196.60        49.20 o                         
 -10   3   2      24313.04      24176.02       166.60 o                         
  -9   3   2        258.80        229.79        21.14 o                         
  -8   3   2      30700.67      30111.18       206.22 o                         
  -7   3   2       1016.81       1043.88        24.51 o                         
  -6   3   2         39.42         23.44         9.91 o                         
  -5   3   2      39606.58      43749.52       278.93 o                         
  -4   3   2     106973.16     119026.41       695.43 o                         
  -3   3   2       9379.17       8640.36        63.90 o                         
  -2   3   2       5922.12       5053.79        40.75 o                         
  -1   3   2       5114.37       5135.34        39.16 o                         
   0   3   2       7878.71       8102.46        59.71 o                         
   1   3   2      26715.10      26618.43       178.20 o                         
   2   3   2      53193.22      58713.65       371.40 o                         
   3   3   2      15326.71      14945.71        94.85 o                         
   4   3   2        187.93        178.78        10.95 o                         
   5   3   2      13900.77      12604.97        85.77 o                         
   6   3   2       3322.33       3271.67        37.83 o                         
   7   3   2       3873.68       3880.77        45.18 o                         
   8   3   2       2912.09       3032.66        40.92 o                         
   9   3   2       3187.80       3228.31        44.03 o                         
  10   3   2        590.77        572.32        25.74 o                         
  11   3   2       6748.87       6938.80        70.18 o                         
  12   3   2       2249.39       2152.20        45.80 o                         
  13   3   2       1003.91        968.58        36.99 o                         
  14   3   2       4286.51       4163.85        81.57 o                         
  15   3   2        124.13        136.96        39.20 o                         
  16   3   2       3901.84       4161.33        96.10 o                         
  17   3   2       2152.09       2141.62       117.72 o                         
 -16   4   2        616.53        634.31        55.49 o                         
 -15   4   2       1275.74       1128.69        51.74 o                         
 -14   4   2          9.76         17.83        33.57 o                         
 -13   4   2       1254.83       1225.32        43.02 o                         
 -12   4   2       3395.35       3302.52        59.40 o                         
 -11   4   2       2279.89       2369.12        46.95 o                         
 -10   4   2       8704.21       8245.17        80.24 o                         
  -9   4   2      27442.71      27120.70       182.73 o                         
  -8   4   2      13155.71      13251.25       118.57 o                         
  -7   4   2       3103.99       3077.59        45.00 o                         
  -6   4   2        777.27        746.58        26.00 o                         
  -5   4   2        772.10        800.30        23.08 o                         
  -4   4   2       4214.09       4353.03        45.82 o                         
  -3   4   2      29322.78      30866.21       185.81 o                         
  -2   4   2      51332.54      53083.96       303.09 o                         
  -1   4   2      18296.57      19259.01       116.86 o                         
   0   4   2       1658.73       1464.67        22.39 o                         
   1   4   2       4387.34       4435.35        43.94 o                         
   2   4   2       1548.50       1447.61        22.27 o                         
   3   4   2       2651.02       2645.28        30.62 o                         
   4   4   2       5171.06       4922.67        49.04 o                         
   5   4   2       7064.49       6822.95        59.52 o                         
   6   4   2       6945.80       6587.27        58.83 o                         
   7   4   2       6594.94       6447.17        60.09 o                         
   8   4   2         62.53        103.85        15.73 o                         
   9   4   2       9109.43       9576.33        89.53 o                         
  10   4   2       1399.68       1385.03        40.13 o                         
  11   4   2       1970.95       1756.18        42.00 o                         
  12   4   2       7083.17       6862.50        77.84 o                         
  13   4   2       8722.34       9242.61       101.67 o                         
  14   4   2       1859.78       1829.69        58.00 o                         
  15   4   2       1038.83       1050.08        54.06 o                         
  16   4   2        613.22        400.59        56.33 o                         
 -16   5   2       1084.40        996.92        66.37 o                         
 -15   5   2       1063.51       1145.30        58.36 o                         
 -14   5   2       1560.77       1727.38        88.53 o                         
 -13   5   2        555.81        465.68        37.66 o                         
 -12   5   2       7665.60       7784.03        89.95 o                         
 -11   5   2       5449.47       5457.88        72.19 o                         
 -10   5   2        272.14        216.05        24.44 o                         
  -9   5   2       2008.61       2190.92        42.93 o                         
  -8   5   2       6840.91       7616.21        73.43 o                         
  -7   5   2      19408.45      20077.12       145.56 o                         
  -6   5   2      31824.47      31087.35       206.21 o                         
  -5   5   2       9374.59       9240.57        75.98 o                         
  -4   5   2        120.26        176.57        15.87 o                         
  -3   5   2      67176.14      71891.98       420.62 o                         
  -2   5   2      20074.52      21218.44       142.90 o                         
  -1   5   2      20610.75      20319.14       132.90 o                         
   0   5   2      26374.75      27131.87       184.19 o                         
   1   5   2         17.89         34.13        10.40 o                         
   2   5   2       1013.32       1176.31        22.66 o                         
   3   5   2      18848.03      19562.52       127.06 o                         
   4   5   2       3766.29       3867.91        43.49 o                         
   5   5   2         59.48         72.97        12.37 o                         
   6   5   2       6518.61       6310.49        57.58 o                         
   7   5   2       7833.57       7768.25        69.03 o                         
   8   5   2      10371.31      10271.32        87.81 o                         
   9   5   2        698.79        823.11        29.43 o                         
  10   5   2          4.07        -20.64        20.64 o                         
  11   5   2          3.87          7.70        23.40 o                         
  12   5   2        954.12        833.77        35.53 o                         
  13   5   2        649.61        709.35        53.43 o                         
  14   5   2       4478.74       4764.61        85.05 o                         
  15   5   2       7558.96       7564.52       128.41 o                         
  16   5   2        187.62        225.91        75.80 o                         
 -15   6   2       3618.84       3739.17       110.10 o                         
 -14   6   2        465.02        419.23        45.99 o                         
 -13   6   2      18410.62      18519.33       168.30 o                         
 -12   6   2       1015.97       1002.68        44.27 o                         
 -11   6   2       8325.49       8334.21        93.62 o                         
 -10   6   2       4928.49       4885.75        70.99 o                         
  -9   6   2       7004.28       7348.20        81.93 o                         
  -8   6   2      15333.79      15632.25       122.81 o                         
  -7   6   2      35145.47      36357.46       236.04 o                         
  -6   6   2       3897.23       3712.77        49.98 o                         
  -5   6   2      19904.05      19743.19       144.13 o                         
  -4   6   2       4232.04       3972.25        47.81 o                         
  -3   6   2       7425.76       7220.80        64.27 o                         
  -2   6   2      20783.48      20672.90       132.72 o                         
  -1   6   2      28991.74      30300.62       189.04 o                         
   0   6   2       8385.05       9083.61        73.21 o                         
   1   6   2      13067.17      13036.55       100.74 o                         
   2   6   2         86.69        151.62        13.41 o                         
   3   6   2        791.22        661.85        22.35 o                         
   4   6   2        211.95        212.56        16.32 o                         
   5   6   2       2127.31       2047.74        34.67 o                         
   6   6   2         58.61         66.39        15.89 o                         
   7   6   2       3273.70       3225.17        46.59 o                         
   8   6   2        524.34        501.87        25.03 o                         
   9   6   2          0.12          6.37        21.32 o                         
  10   6   2       5358.12       5496.12        72.84 o                         
  11   6   2         44.47        113.17        28.00 o                         
  12   6   2       3167.77       3237.79        69.49 o                         
  13   6   2       1250.05       1320.93        53.65 o                         
  14   6   2       1774.49       1734.44        72.81 o                         
  15   6   2         24.60        -12.09        48.74 o                         
 -14   7   2       7318.35       7431.76       131.25 o                         
 -13   7   2       4194.27       4312.39        97.07 o                         
 -12   7   2       1457.24       1325.20        58.02 o                         
 -11   7   2        809.38        830.18        45.33 o                         
 -10   7   2        449.12        398.01        34.28 o                         
  -9   7   2        498.40        537.34        34.25 o                         
  -8   7   2       9458.61       9557.11        90.64 o                         
  -7   7   2       1011.47       1026.13        35.71 o                         
  -6   7   2       6546.43       6571.10        70.89 o                         
  -5   7   2      21157.78      20893.70       155.00 o                         
  -4   7   2       6998.00       7001.09        69.79 o                         
  -3   7   2         25.80         17.76        16.18 o                         
  -2   7   2        106.12         99.79        14.96 o                         
  -1   7   2       2095.46       2044.01        37.03 o                         
   0   7   2      21187.44      21109.82       143.77 o                         
   1   7   2      17740.94      17570.75       127.71 o                         
   2   7   2       5862.09       5515.46        59.52 o                         
   3   7   2        875.21        861.50        25.63 o                         
   4   7   2       2633.83       2434.42        38.30 o                         
   5   7   2       9528.69       9421.34        79.78 o                         
   6   7   2      15212.50      15050.11       112.24 o                         
   7   7   2         29.21         88.24        21.36 o                         
   8   7   2        244.48        286.54        25.33 o                         
   9   7   2       3178.83       3112.09        61.33 o                         
  10   7   2        180.14        221.01        31.75 o                         
  11   7   2         29.48          6.40        33.73 o                         
  12   7   2       2146.95       1969.18        66.35 o                         
  13   7   2        887.77        887.08        54.89 o                         
  14   7   2        242.68        192.01        51.44 o                         
 -13   8   2        450.12        488.19        60.52 o                         
 -12   8   2         45.85         22.50        48.66 o                         
 -11   8   2       8546.62       8806.46       122.56 o                         
 -10   8   2        695.31        678.40        47.44 o                         
  -9   8   2        139.76        255.56        36.98 o                         
  -8   8   2       3668.96       3553.79        68.59 o                         
  -7   8   2        380.21        376.90        31.89 o                         
  -6   8   2       1563.29       1520.18        45.80 o                         
  -5   8   2        925.31       1005.17        35.91 o                         
  -4   8   2       2655.57       2677.33        49.05 o                         
  -3   8   2       2950.22       2571.62        44.91 o                         
  -2   8   2        436.92        388.02        24.16 o                         
  -1   8   2       1683.15       1593.58        40.00 o                         
   0   8   2       4800.75       4841.91        59.60 o                         
   1   8   2      16281.77      15817.20       122.55 o                         
   2   8   2       3659.98       3363.19        51.69 o                         
   3   8   2       4990.03       4935.85        61.73 o                         
   4   8   2        273.32        294.22        22.99 o                         
   5   8   2        663.78        711.81        27.62 o                         
   6   8   2        335.94        370.80        26.41 o                         
   7   8   2      18580.11      18265.61       139.84 o                         
   8   8   2       1027.59        892.88        39.34 o                         
   9   8   2       1373.91       1401.98        54.65 o                         
  10   8   2        819.36        974.10        48.61 o                         
  11   8   2       3304.38       3179.36        87.07 o                         
  12   8   2        900.90        971.37        59.37 o                         
  13   8   2       1705.82       1535.98        70.05 o                         
 -12   9   2       3199.64       3323.31       112.69 o                         
 -11   9   2        271.97        284.35        59.72 o                         
 -10   9   2      12896.88      13433.09       171.60 o                         
  -9   9   2        393.92        338.48        47.07 o                         
  -8   9   2       2249.16       2213.31        73.42 o                         
  -7   9   2        241.79        309.86        37.04 o                         
  -6   9   2       8131.24       8640.44       115.51 o                         
  -5   9   2         37.34         16.76        26.74 o                         
  -4   9   2       2651.87       2632.17        52.51 o                         
  -3   9   2       2630.79       2685.53        51.65 o                         
  -2   9   2      17833.67      17083.63       132.54 o                         
  -1   9   2       2478.53       2272.28        65.88 o                         
   0   9   2         22.66         28.32        23.21 o                         
   1   9   2        577.21        602.58        30.18 o                         
   2   9   2       1541.10       1541.03        62.58 o                         
   3   9   2       1034.32       1149.38        53.08 o                         
   4   9   2      18047.51      17670.06       154.06 o                         
   5   9   2       2239.81       2042.48        60.87 o                         
   6   9   2       5907.98       6168.11        79.86 o                         
   7   9   2          8.61         22.26        31.25 o                         
   8   9   2        103.06        162.93        37.91 o                         
   9   9   2         15.58         63.11        42.90 o                         
  10   9   2       2171.58       2453.37        82.25 o                         
  11   9   2        109.45        110.56        53.62 o                         
  12   9   2       1450.64       1513.52        81.94 o                         
 -10  10   2         54.73         -7.52        63.91 o                         
  -9  10   2        473.98        521.69        69.99 o                         
  -8  10   2        310.89        280.50        52.18 o                         
  -7  10   2        136.21        166.64        44.94 o                         
  -6  10   2        496.40        485.99        49.35 o                         
  -5  10   2        601.83        625.89        43.73 o                         
  -4  10   2        763.34        879.74        69.48 o                         
  -3  10   2       6143.31       5964.44        96.51 o                         
  -2  10   2        581.96        619.52        39.50 o                         
  -1  10   2       2717.63       2663.44        66.36 o                         
   0  10   2       9203.24       9134.80       106.94 o                         
   1  10   2        466.67        442.01        36.48 o                         
   2  10   2         11.02         -6.72        30.61 o                         
   3  10   2      16916.13      17044.63       174.74 o                         
   4  10   2       4126.11       3883.65        90.59 o                         
   5  10   2       5048.34       4672.47        89.36 o                         
   6  10   2       1209.29       1079.65        50.69 o                         
   7  10   2         42.91         56.97        37.53 o                         
   8  10   2          3.29         68.53        48.40 o                         
   9  10   2      12292.65      12541.09       183.79 o                         
  10  10   2       1175.02        981.76        77.25 o                         
  -8  11   2        361.14        306.65        66.51 o                         
  -7  11   2       1165.09       1317.22        74.11 o                         
  -6  11   2        810.09        833.37        63.86 o                         
  -5  11   2        544.85        547.49        65.63 o                         
  -4  11   2        445.06        358.84        59.48 o                         
  -3  11   2       1415.34       1274.24        63.69 o                         
  -2  11   2       1176.72       1178.05        59.08 o                         
  -1  11   2         32.49        -37.50        37.50 o                         
   0  11   2        137.44         65.76        38.68 o                         
   1  11   2          6.07        -15.73        39.33 o                         
   2  11   2       1925.24       1928.14        68.95 o                         
   3  11   2        388.31        444.24        49.62 o                         
   4  11   2      10829.14      10977.05       163.82 o                         
   5  11   2       2006.22       2029.33        87.71 o                         
   6  11   2         27.59         46.58        56.92 o                         
   7  11   2        548.08        363.26        60.28 o                         
   8  11   2       3376.33       3477.61       136.27 o                         
  -5  12   2        181.76         82.64        87.88 o                         
  -4  12   2        510.17        322.63        91.21 o                         
  -3  12   2       1515.44       1406.59        84.40 o                         
  -2  12   2       3276.18       3413.28       123.63 o                         
  -1  12   2       1678.55       1528.71        84.97 o                         
   0  12   2          7.36        -64.81        64.81 o                         
   1  12   2        273.69        385.00        69.11 o                         
   2  12   2       3046.39       2945.16       119.76 o                         
   3  12   2       1194.28       1239.61        80.14 o                         
   4  12   2        322.57        344.53        80.31 o                         
   5  12   2          1.26        -74.94        74.94 o                         
 -17   0   3       4999.60       4869.24       175.44 o                         
 -15   0   3        749.40        753.94        61.80 o                         
 -13   0   3      23368.21      23766.01       265.13 o                         
 -11   0   3        344.97        239.61        27.55 o                         
  -9   0   3       4675.72       4160.61        66.09 o                         
  -7   0   3      46267.08      48585.73       676.35 o                         
  -5   0   3        522.41        495.76        24.76 o                         
  -3   0   3       4920.32       6909.95       100.40 o                         
  -1   0   3      69549.38      69540.51       771.87 o                         
   1   0   3        233.53        104.33         6.54 o                         
   5   0   3      38399.09      38900.52       314.23 o                         
   7   0   3      78350.34      83436.60       666.79 o                         
   9   0   3       1544.87       1499.30        41.56 o                         
  11   0   3       3380.26       3467.83        79.52 o                         
  13   0   3      22150.01      22896.27       266.69 o                         
  15   0   3       4729.70       4961.54       102.45 o                         
  17   0   3       3773.12       3950.25       143.72 o                         
 -17   1   3          0.06         56.12        48.91 o                         
 -16   1   3        717.92        790.24        47.60 o                         
 -15   1   3         93.95        112.15        41.11 o                         
 -14   1   3        814.09        877.93        42.30 o                         
 -13   1   3         27.48         35.74        25.86 o                         
 -12   1   3      23293.66      22589.48       167.00 o                         
 -11   1   3       2168.63       2200.38        41.88 o                         
 -10   1   3      12510.49      12547.76       102.48 o                         
  -9   1   3        116.39        143.53        15.43 o                         
  -8   1   3       6843.93       7653.19        71.22 o                         
  -7   1   3      13986.23      15182.20       115.31 o                         
  -6   1   3      14994.66      14200.30        99.44 o                         
  -5   1   3        323.74        174.77         9.18 o                         
  -4   1   3         29.45         -4.68         5.83 o                         
  -3   1   3       6488.42       7611.72        60.13 o                         
  -2   1   3       4790.87       5440.04        37.75 o                         
  -1   1   3       2278.34       2987.32        23.81 o                         
   0   1   3       7696.32       7812.67        47.44 o                         
   1   1   3      45055.67      52588.91       298.43 o                         
   2   1   3       7135.82       7539.67        48.64 o                         
   3   1   3        259.69        145.53         7.02 o                         
   4   1   3      11040.60      10465.20        78.71 o                         
   5   1   3      29861.39      31965.14       215.15 o                         
   6   1   3        876.05        800.30        18.11 o                         
   7   1   3      23435.29      24251.21       154.52 o                         
   8   1   3      63681.58      65323.69       423.97 o                         
   9   1   3      11227.07      11205.24        88.69 o                         
  10   1   3      12280.35      12522.62        99.44 o                         
  11   1   3      18767.11      18825.96       139.74 o                         
  12   1   3       6415.37       6567.20        66.53 o                         
  13   1   3       1747.40       1776.13        51.18 o                         
  14   1   3       6791.83       6925.57        84.51 o                         
  15   1   3       2403.13       2309.54        60.39 o                         
  16   1   3          0.31        -34.51        34.51 o                         
  17   1   3       1929.34       1827.66        79.24 o                         
 -17   2   3        413.00        347.91        57.03 o                         
 -16   2   3        115.30        101.20        48.31 o                         
 -15   2   3       5992.96       5946.53        94.62 o                         
 -14   2   3       5912.39       5868.41        81.69 o                         
 -13   2   3       3646.51       3597.29        66.71 o                         
 -12   2   3        347.32        376.96        26.11 o                         
 -11   2   3         20.03         -3.51        18.64 o                         
 -10   2   3       6268.64       6148.71        62.85 o                         
  -9   2   3       4057.80       3658.88        46.66 o                         
  -8   2   3       3952.25       3518.23        41.57 o                         
  -7   2   3       6502.04       6424.31        58.57 o                         
  -6   2   3       2110.86       1592.66        26.79 o                         
  -5   2   3      12564.73      12691.07        93.63 o                         
  -4   2   3      59013.14      59686.69       367.87 o                         
  -3   2   3       8891.00       9626.09        68.65 o                         
  -2   2   3       3607.52       3735.67        34.66 o                         
  -1   2   3        180.45        168.31         9.48 o                         
   0   2   3      10930.71      13097.78       106.49 o                         
   1   2   3     109870.02     118005.00       703.80 o                         
   2   2   3      80676.75      87998.14       496.93 o                         
   3   2   3       5131.57       4441.38        37.80 o                         
   4   2   3         11.63          1.97         7.01 o                         
   5   2   3       5436.08       5270.28        45.93 o                         
   6   2   3      48288.57      50663.72       309.24 o                         
   7   2   3      40468.46      41149.86       265.07 o                         
   8   2   3       7422.51       7689.55        66.09 o                         
   9   2   3         24.67          0.09        13.50 o                         
  10   2   3      17204.83      16838.22       137.73 o                         
  11   2   3       4001.14       3849.98        56.87 o                         
  12   2   3      12587.28      12051.56       111.27 o                         
  13   2   3       1969.18       1915.27        57.55 o                         
  14   2   3         28.88         33.87        28.47 o                         
  15   2   3        879.04        842.47        47.16 o                         
  16   2   3       6690.98       6852.91       153.04 o                         
  17   2   3       2216.11       2076.43       122.46 o                         
 -17   3   3        237.37        121.94        56.50 o                         
 -16   3   3       5111.02       5249.51        99.67 o                         
 -15   3   3       1651.16       1687.61        62.27 o                         
 -14   3   3        833.35        731.20        40.53 o                         
 -13   3   3      10996.44      10901.72       107.17 o                         
 -12   3   3         42.21         24.33        21.44 o                         
 -11   3   3        543.87        583.79        27.26 o                         
 -10   3   3       9652.84       9457.98        82.02 o                         
  -9   3   3      36950.50      36455.19       219.19 o                         
  -8   3   3       2450.57       2193.24        35.31 o                         
  -7   3   3          4.05          3.18        10.97 o                         
  -6   3   3      11424.07      11285.83        84.36 o                         
  -5   3   3      45472.93      49193.20       292.14 o                         
  -4   3   3       3237.98       3684.37        36.98 o                         
  -3   3   3      31023.04      31653.48       180.69 o                         
  -2   3   3      17942.72      19228.74       117.90 o                         
  -1   3   3      20791.27      22515.65       137.57 o                         
   0   3   3      12394.46      11772.21        81.26 o                         
   1   3   3      56687.29      60213.45       357.52 o                         
   2   3   3       1507.58       1437.28        20.28 o                         
   3   3   3         23.53         44.01         7.97 o                         
   4   3   3      13721.27      13786.55        96.56 o                         
   5   3   3       6863.20       6420.80        55.21 o                         
   6   3   3        500.52        386.25        15.53 o                         
   7   3   3       8495.82       9053.54        72.55 o                         
   8   3   3        533.94        531.60        18.71 o                         
   9   3   3       4731.25       4828.15        52.37 o                         
  10   3   3      12171.45      12888.98       101.47 o                         
  11   3   3       1716.25       1541.75        36.98 o                         
  12   3   3       8250.45       8089.06        81.56 o                         
  13   3   3       4465.77       4665.53        78.15 o                         
  14   3   3         32.81         68.35        38.43 o                         
  15   3   3        430.28        405.93        48.35 o                         
  16   3   3       4600.06       5140.34       125.87 o                         
  17   3   3       1110.65       1004.47        74.69 o                         
 -16   4   3         74.21         60.10        49.74 o                         
 -15   4   3        304.33        258.21        42.81 o                         
 -14   4   3       3076.60       3202.03        77.52 o                         
 -13   4   3        316.90        283.08        33.73 o                         
 -12   4   3       1033.04        918.93        42.98 o                         
 -11   4   3         31.55         24.37        21.29 o                         
 -10   4   3       8434.23       8237.30        77.48 o                         
  -9   4   3      12533.86      12903.81       103.40 o                         
  -8   4   3       7837.53       7010.18        69.42 o                         
  -7   4   3       9369.40       9624.86        77.55 o                         
  -6   4   3       2145.91       2062.90        33.74 o                         
  -5   4   3        648.31        516.73        17.51 o                         
  -4   4   3      44887.75      46268.71       285.64 o                         
  -3   4   3      62973.97      68320.83       399.01 o                         
  -2   4   3       1729.96       2375.78        26.61 o                         
  -1   4   3      21433.07      23228.15       155.71 o                         
   0   4   3        308.95        187.91        11.29 o                         
   1   4   3       1207.30       1207.06        22.36 o                         
   2   4   3       7525.30       7699.11        55.81 o                         
   3   4   3      64031.94      69609.75       380.68 o                         
   4   4   3      24502.99      25957.62       168.70 o                         
   5   4   3      25911.41      26361.66       163.34 o                         
   6   4   3        970.49        745.12        21.73 o                         
   7   4   3       6398.24       6597.55        59.09 o                         
   8   4   3       7968.65       8325.21        73.43 o                         
   9   4   3       3557.75       3383.96        46.54 o                         
  10   4   3       2076.01       2176.02        43.21 o                         
  11   4   3      11446.87      11176.50        97.02 o                         
  12   4   3        783.53        759.26        31.43 o                         
  13   4   3       1541.24       1546.32        59.00 o                         
  14   4   3       5243.47       5204.26       104.73 o                         
  15   4   3        170.02        135.34        52.47 o                         
  16   4   3       1140.23       1140.15        75.73 o                         
 -16   5   3          0.00        -30.70        58.34 o                         
 -15   5   3       1867.20       1936.06       115.10 o                         
 -14   5   3         12.57          1.27        41.21 o                         
 -13   5   3       3290.17       3486.41        76.26 o                         
 -12   5   3         19.94        -27.57        27.57 o                         
 -11   5   3       1087.40       1035.33        36.79 o                         
 -10   5   3        150.58        113.45        22.63 o                         
  -9   5   3       4176.59       4735.39        58.18 o                         
  -8   5   3      36941.54      37950.17       230.18 o                         
  -7   5   3      25310.49      24335.97       156.46 o                         
  -6   5   3        724.60        692.51        22.46 o                         
  -5   5   3         59.74         75.02        13.24 o                         
  -4   5   3       9847.12      10671.26        82.93 o                         
  -3   5   3       1028.12       1307.03        28.33 o                         
  -2   5   3      95508.97     101354.43       564.72 o                         
  -1   5   3      41446.80      42618.77       275.48 o                         
   0   5   3         83.38        105.84        12.64 o                         
   1   5   3         68.56        138.22        12.18 o                         
   2   5   3      44405.55      47591.34       286.26 o                         
   3   5   3       1694.63       1732.77        27.53 o                         
   4   5   3      26174.79      26517.01       161.78 o                         
   5   5   3      10083.96      10107.25        76.52 o                         
   6   5   3       5547.21       5477.56        56.06 o                         
   7   5   3        611.35        585.30        23.09 o                         
   8   5   3       5410.99       5034.03        60.96 o                         
   9   5   3        216.62        196.04        20.83 o                         
  10   5   3        169.18        187.16        22.59 o                         
  11   5   3         39.57         72.37        23.93 o                         
  12   5   3       4815.11       4720.76        68.76 o                         
  13   5   3       2026.10       1984.83        63.53 o                         
  14   5   3       1650.83       1655.69        57.02 o                         
  15   5   3        137.72         69.14        54.57 o                         
  16   5   3        157.97        216.10        71.78 o                         
 -15   6   3        298.45        368.05        54.94 o                         
 -14   6   3       9821.35       9954.67       133.14 o                         
 -13   6   3        312.49        246.67        40.23 o                         
 -12   6   3       7994.95       8370.01       103.43 o                         
 -11   6   3       1562.00       1628.57        58.44 o                         
 -10   6   3       6272.96       6091.48        76.90 o                         
  -9   6   3       2886.14       2800.53        52.82 o                         
  -8   6   3      31351.90      31621.33       212.24 o                         
  -7   6   3       3290.29       3079.43        47.39 o                         
  -6   6   3      26444.15      25591.10       168.31 o                         
  -5   6   3      16500.46      16032.26       117.85 o                         
  -4   6   3       2955.07       2843.12        40.69 o                         
  -3   6   3      20550.45      20710.24       134.16 o                         
  -2   6   3      17542.64      18729.87       118.61 o                         
  -1   6   3          3.03        -10.20        12.79 o                         
   0   6   3      12886.32      13023.42       100.95 o                         
   1   6   3      12009.70      11193.86        88.00 o                         
   2   6   3        259.70        296.77        17.25 o                         
   3   6   3      18289.52      18396.48       123.26 o                         
   4   6   3         83.96         87.61        13.53 o                         
   5   6   3       3097.26       2846.50        40.79 o                         
   6   6   3       3546.54       3580.25        46.03 o                         
   7   6   3         58.01          7.56        18.34 o                         
   8   6   3       2608.77       2545.75        45.22 o                         
   9   6   3       1429.66       1663.10        41.84 o                         
  10   6   3       2568.82       2645.70        54.06 o                         
  11   6   3        119.49        177.69        30.42 o                         
  12   6   3        130.08        128.32        41.34 o                         
  13   6   3        664.86        558.04        47.14 o                         
  14   6   3         20.15         -1.20        43.24 o                         
  15   6   3       3206.14       3342.16        96.79 o                         
 -14   7   3        172.37        157.88        51.84 o                         
 -13   7   3       3453.75       3701.94        93.30 o                         
 -12   7   3         46.76         99.62        43.07 o                         
 -11   7   3        948.41       1066.50        47.74 o                         
 -10   7   3       1945.37       2105.25        57.26 o                         
  -9   7   3       6411.19       6025.41        81.32 o                         
  -8   7   3        669.33        714.02        31.58 o                         
  -7   7   3       8899.36       9045.38        84.90 o                         
  -6   7   3      14697.47      14553.01       116.84 o                         
  -5   7   3        826.13        812.64        28.84 o                         
  -4   7   3      12929.06      12680.96       101.58 o                         
  -3   7   3       2394.67       2381.90        38.84 o                         
  -2   7   3        147.04        162.08        18.01 o                         
  -1   7   3       2916.52       2698.54        42.11 o                         
   0   7   3      64820.79      66652.40       399.76 o                         
   1   7   3       5354.95       4926.69        56.11 o                         
   2   7   3       5800.86       5618.22        60.54 o                         
   3   7   3       2777.56       2407.45        46.31 o                         
   4   7   3      12091.00      12082.73        95.01 o                         
   5   7   3       5237.99       5203.50        56.97 o                         
   6   7   3       9587.24      10019.56        85.18 o                         
   7   7   3       5270.63       5104.01        61.27 o                         
   8   7   3       1599.40       1529.33        40.86 o                         
   9   7   3       3691.29       3434.84        62.14 o                         
  10   7   3       3285.31       3510.61        70.67 o                         
  11   7   3       1296.50       1276.41        49.32 o                         
  12   7   3         26.03        -37.38        37.38 o                         
  13   7   3        835.26        780.13        55.35 o                         
  14   7   3        917.76        767.76        58.41 o                         
 -13   8   3        190.88        206.28        64.44 o                         
 -12   8   3       7608.01       7546.36       134.82 o                         
 -11   8   3       2306.99       2293.65        82.05 o                         
 -10   8   3       6939.00       7185.22       109.18 o                         
  -9   8   3        232.87        156.58        36.76 o                         
  -8   8   3        712.37        702.38        37.75 o                         
  -7   8   3       2723.78       2661.08        58.85 o                         
  -6   8   3       9112.49       9125.36        87.52 o                         
  -5   8   3      12886.54      13184.01       111.20 o                         
  -4   8   3        999.10        981.48        33.59 o                         
  -3   8   3        898.14       1090.38        30.20 o                         
  -2   8   3       1684.15       1748.07        43.41 o                         
  -1   8   3      11804.84      12002.53       101.64 o                         
   0   8   3       4215.97       4005.31        55.60 o                         
   1   8   3      24136.12      23507.99       172.11 o                         
   2   8   3         47.61         13.35        20.35 o                         
   3   8   3       2125.18       1964.65        44.98 o                         
   4   8   3       1007.17        853.73        32.54 o                         
   5   8   3       4668.99       4699.04        61.36 o                         
   6   8   3      29321.83      29709.78       193.74 o                         
   7   8   3       7739.45       7234.05        81.16 o                         
   8   8   3          1.98        -22.49        27.79 o                         
   9   8   3       2023.88       2141.36        69.73 o                         
  10   8   3        281.93        331.43        51.73 o                         
  11   8   3       1272.86       1522.18        65.52 o                         
  12   8   3       7355.62       7158.01       135.72 o                         
  13   8   3        854.05        710.47        61.71 o                         
 -12   9   3       2224.93       2003.69        96.92 o                         
 -11   9   3      18059.81      20057.76       232.93 o                         
 -10   9   3        145.25        164.94        53.79 o                         
  -9   9   3        581.69        718.96        53.84 o                         
  -8   9   3        114.44         40.69        39.09 o                         
  -7   9   3       4197.21       4126.54        82.83 o                         
  -6   9   3        911.31       1002.74        43.12 o                         
  -5   9   3       8214.26       8211.26        96.05 o                         
  -4   9   3         30.94          2.04        24.73 o                         
  -3   9   3       2863.50       2607.20        59.24 o                         
  -2   9   3        912.42        888.29        33.78 o                         
  -1   9   3       2338.42       2210.19        50.58 o                         
   0   9   3          3.12         -6.89        23.90 o                         
   1   9   3         84.39         46.53        24.89 o                         
   2   9   3         18.12        -24.79        24.79 o                         
   3   9   3      13543.71      13064.00       129.80 o                         
   4   9   3        225.30        178.03        29.80 o                         
   5   9   3       1493.74       1586.52        52.15 o                         
   6   9   3        426.60        449.75        31.70 o                         
   7   9   3       5408.18       5557.14        81.83 o                         
   8   9   3        962.03        905.67        47.23 o                         
   9   9   3       5262.22       5719.79       104.38 o                         
  10   9   3         42.62        124.47        46.86 o                         
  11   9   3       4064.35       4295.72       128.66 o                         
  12   9   3        774.97        599.83        64.18 o                         
 -10  10   3        961.74        979.00        78.87 o                         
  -9  10   3         76.75         21.22        52.06 o                         
  -8  10   3       2170.18       2158.35        81.98 o                         
  -7  10   3         66.02         87.62        47.45 o                         
  -6  10   3       2043.16       2042.63        78.00 o                         
  -5  10   3       2137.79       2240.87        79.27 o                         
  -4  10   3       1495.07       1547.68        66.39 o                         
  -3  10   3        455.53        517.54        46.34 o                         
  -2  10   3       1304.40       1110.93        51.07 o                         
  -1  10   3       4043.21       4008.37        75.33 o                         
   0  10   3         21.26         -6.39        33.26 o                         
   1  10   3       3735.14       3431.22        78.12 o                         
   2  10   3       4914.29       4871.52        89.83 o                         
   3  10   3        519.96        479.36        44.16 o                         
   4  10   3       7568.42       7550.28       104.31 o                         
   5  10   3       4600.56       4371.52        88.84 o                         
   6  10   3       1294.99       1526.54        62.55 o                         
   7  10   3         23.21         -6.06        35.02 o                         
   8  10   3       7408.51       7631.41       115.98 o                         
   9  10   3       1078.99       1146.69        69.75 o                         
  10  10   3       3682.91       3859.39       122.30 o                         
  -8  11   3        255.14        195.79        63.99 o                         
  -7  11   3       2177.53       2379.51        96.49 o                         
  -6  11   3        803.12        764.81        68.91 o                         
  -5  11   3        470.39        478.92        60.84 o                         
  -4  11   3        709.97        742.92        74.55 o                         
  -3  11   3        199.52        166.02        54.38 o                         
  -2  11   3        384.40        374.86        48.29 o                         
  -1  11   3         30.85        -10.54        42.98 o                         
   0  11   3       1983.41       1928.07        71.81 o                         
   1  11   3         81.84         32.91        44.50 o                         
   2  11   3         49.89         34.71        41.96 o                         
   3  11   3       7802.77       7888.36       120.80 o                         
   4  11   3       1504.94       1525.05        63.79 o                         
   5  11   3        190.32        151.15        50.01 o                         
   6  11   3       1085.47       1223.10        67.30 o                         
   7  11   3        820.01        769.31        67.89 o                         
   8  11   3          2.90        -64.33        64.33 o                         
  -4  12   3       1011.84        915.60        81.40 o                         
  -3  12   3       1489.00       1650.66        94.01 o                         
  -2  12   3       1064.16        804.86        77.39 o                         
  -1  12   3        109.72         29.15        61.39 o                         
   0  12   3        551.78        654.28        66.58 o                         
   1  12   3         20.71         -7.71        54.49 o                         
   2  12   3       1450.40       1422.36        76.70 o                         
   3  12   3       1709.68       1982.61        87.25 o                         
   4  12   3          5.00          7.62        58.26 o                         
 -16   0   4        108.85        -34.73        69.09 o                         
 -14   0   4      16359.18      16883.29       249.20 o                         
 -12   0   4      30836.46      29283.27       307.54 o                         
 -10   0   4      11049.27      10850.96       138.20 o                         
  -8   0   4      64522.12      66694.77       621.37 o                         
  -6   0   4      23739.59      22250.16       207.99 o                         
  -4   0   4       9365.02       9421.55       124.48 o                         
  -2   0   4      22958.74      24591.69       212.20 o                         
   2   0   4      49303.04      63682.28       495.72 o                         
   4   0   4      20287.59      19996.20       181.04 o                         
   6   0   4      17760.75      17624.15       148.04 o                         
   8   0   4      42000.91      40186.84       317.94 o                         
  10   0   4      13019.78      13359.32       136.08 o                         
  12   0   4      32832.77      33869.81       326.42 o                         
  14   0   4      15002.87      14694.76       204.46 o                         
  16   0   4        417.67        508.67        78.97 o                         
 -17   1   4        931.29        800.93        63.32 o                         
 -16   1   4        501.58        377.78        44.45 o                         
 -15   1   4        132.52         31.57        47.13 o                         
 -14   1   4          0.78        -28.02        28.02 o                         
 -13   1   4      23218.36      23140.60       190.03 o                         
 -12   1   4       2957.52       3058.55        53.10 o                         
 -11   1   4         27.61        -13.93        19.25 o                         
 -10   1   4       2591.78       2476.72        44.31 o                         
  -9   1   4         64.45        227.34        16.21 o                         
  -8   1   4       1082.81       1458.38        29.21 o                         
  -7   1   4      55990.81      55815.08       330.80 o                         
  -6   1   4       8576.83       8420.80        62.50 o                         
  -5   1   4       6828.38       7937.82        57.46 o                         
  -4   1   4        105.83        168.27        11.21 o                         
  -3   1   4       3057.86       3363.23        31.35 o                         
  -2   1   4      20645.63      24126.91       157.91 o                         
  -1   1   4       7774.24       7879.14        50.82 o                         
   0   1   4        108.07        231.60         7.76 o                         
   1   1   4       8850.72      10466.85        68.04 o                         
   2   1   4         22.67         17.11         6.53 o                         
   3   1   4       3131.94       3636.83        31.69 o                         
   4   1   4          4.13         33.81         7.07 o                         
   5   1   4        376.90        326.50        11.80 o                         
   6   1   4      16193.29      16175.44       112.66 o                         
   7   1   4      55860.59      57203.01       372.33 o                         
   8   1   4       5080.28       5082.69        51.12 o                         
   9   1   4        317.46        371.65        17.93 o                         
  10   1   4       2049.12       2051.07        63.16 o                         
  11   1   4        165.23        195.58        20.74 o                         
  12   1   4       6975.40       6958.20        77.71 o                         
  13   1   4      24923.03      25328.95       206.02 o                         
  14   1   4        469.31        488.96        34.47 o                         
  15   1   4        138.22        127.74        34.73 o                         
  16   1   4       3589.23       3660.53       100.92 o                         
  17   1   4        482.21        372.91        56.74 o                         
 -17   2   4        238.84        181.40        51.76 o                         
 -16   2   4       5737.53       5969.69        93.00 o                         
 -15   2   4         50.26         79.64        32.12 o                         
 -14   2   4          2.84        -21.91        29.88 o                         
 -13   2   4         73.56         93.99        29.99 o                         
 -12   2   4        501.52        372.12        26.08 o                         
 -11   2   4       2745.85       2773.36        46.44 o                         
 -10   2   4       8479.71       8142.56        74.68 o                         
  -9   2   4       1110.25       1050.93        32.48 o                         
  -8   2   4       6550.72       6757.03        63.78 o                         
  -7   2   4      11300.57      11036.62        83.35 o                         
  -6   2   4      17724.69      17238.43       132.24 o                         
  -5   2   4         97.69        104.70        13.43 o                         
  -4   2   4       4909.94       4264.86        39.36 o                         
  -3   2   4        875.72       1046.56        16.85 o                         
  -2   2   4      12892.80      13375.22        88.52 o                         
  -1   2   4      54727.50      59856.68       466.12 o                         
   0   2   4      21615.19      22577.13       152.97 o                         
   1   2   4      68148.31      72616.86       437.52 o                         
   2   2   4      36166.11      38085.08       223.21 o                         
   3   2   4        385.78        513.80        14.05 o                         
   4   2   4        501.26        576.39        14.31 o                         
   5   2   4        196.12        289.91        11.19 o                         
   6   2   4      25230.31      25457.39       160.34 o                         
   7   2   4       6124.67       6161.85        62.88 o                         
   8   2   4       6832.63       6949.28        70.42 o                         
   9   2   4        663.03        707.20        24.47 o                         
  10   2   4      14939.55      14360.53       122.11 o                         
  11   2   4       3294.58       3152.54        53.12 o                         
  12   2   4       2412.86       2417.29        56.14 o                         
  13   2   4        234.41        219.44        30.11 o                         
  14   2   4        244.54        241.73        38.70 o                         
  15   2   4        136.81        135.36        60.68 o                         
  16   2   4       5772.47       6173.20       125.78 o                         
  17   2   4         76.69         59.59        61.48 o                         
 -17   3   4       5695.42       6238.15       171.46 o                         
 -16   3   4        653.52        583.59        62.70 o                         
 -15   3   4       3623.01       3572.62        76.32 o                         
 -14   3   4       6616.68       6861.95        93.34 o                         
 -13   3   4         67.59         69.49        29.22 o                         
 -12   3   4        729.38        653.66        28.73 o                         
 -11   3   4      14121.40      14232.77       115.48 o                         
 -10   3   4       2717.48       2779.98        44.05 o                         
  -9   3   4       9138.32       8655.93        74.55 o                         
  -8   3   4       5499.76       5250.40        52.58 o                         
  -7   3   4        560.98        633.84        19.82 o                         
  -6   3   4       1035.37        872.73        23.94 o                         
  -5   3   4        892.79        829.67        21.89 o                         
  -4   3   4      51393.79      52357.03       314.24 o                         
  -3   3   4      17312.40      17337.39       109.54 o                         
  -2   3   4      13056.43      15722.10       101.84 o                         
  -1   3   4       6119.48       6216.58        47.13 o                         
   0   3   4          4.16         74.84         6.50 o                         
   1   3   4        185.23        101.71         7.09 o                         
   2   3   4       6650.28       6041.90        45.78 o                         
   3   3   4      16123.00      16763.84       109.17 o                         
   4   3   4      39595.48      41490.10       263.76 o                         
   5   3   4        267.63        253.92        14.08 o                         
   6   3   4       5779.05       6552.66        53.12 o                         
   7   3   4          2.62         13.31        10.19 o                         
   8   3   4       8152.54       8060.57        70.09 o                         
   9   3   4      11403.89      11512.50        99.23 o                         
  10   3   4       5166.27       5193.67        54.84 o                         
  11   3   4      11647.21      11342.75       100.38 o                         
  12   3   4       1295.07       1371.43        46.81 o                         
  13   3   4       1010.58        975.48        45.68 o                         
  14   3   4       6028.85       6354.68        97.88 o                         
  15   3   4       2155.22       2153.30        81.27 o                         
  16   3   4        495.14        468.06        60.76 o                         
  17   3   4       4249.52       4180.26       200.74 o                         
 -16   4   4       1449.67       1398.24        69.41 o                         
 -15   4   4         98.98         79.04        42.00 o                         
 -14   4   4          1.93        -11.20        38.40 o                         
 -13   4   4       4936.01       4788.60        78.78 o                         
 -12   4   4       3699.12       3420.43        65.23 o                         
 -11   4   4        514.49        529.30        29.28 o                         
 -10   4   4      10951.00      10467.66        90.41 o                         
  -9   4   4      11397.68      11030.73        93.06 o                         
  -8   4   4      15032.17      15395.70       115.54 o                         
  -7   4   4        228.48        205.32        15.59 o                         
  -6   4   4        953.90       1087.06        25.79 o                         
  -5   4   4      22820.87      24290.26       158.36 o                         
  -4   4   4      48076.69      50318.22       301.39 o                         
  -3   4   4      11335.69       9769.13        85.46 o                         
  -2   4   4      67923.48      70044.27       395.17 o                         
  -1   4   4      13196.85      12323.79        89.00 o                         
   0   4   4       2224.11       2167.56        27.73 o                         
   1   4   4      19896.37      20660.51       137.62 o                         
   2   4   4      75711.22      82503.88       459.60 o                         
   3   4   4      13637.23      15035.04       107.41 o                         
   4   4   4      62852.11      65526.68       419.14 o                         
   5   4   4      11617.92      11065.65        83.29 o                         
   6   4   4       1099.13       1197.69        27.32 o                         
   7   4   4       1576.93       1384.70        28.94 o                         
   8   4   4      14164.96      13775.25       105.52 o                         
   9   4   4       8382.29       8367.92        79.55 o                         
  10   4   4      11460.79      11339.14       100.26 o                         
  11   4   4        374.36        426.12        28.95 o                         
  12   4   4       4651.50       4830.64        68.15 o                         
  13   4   4       3775.74       3912.73        80.52 o                         
  14   4   4         23.52        -42.89        42.89 o                         
  15   4   4          2.76        -16.45        45.92 o                         
  16   4   4       2090.28       2132.66       128.87 o                         
 -16   5   4       1113.56       1015.04        67.21 o                         
 -15   5   4        680.18        782.45        67.20 o                         
 -14   5   4        458.18        620.53        46.18 o                         
 -13   5   4         88.08         67.23        35.21 o                         
 -12   5   4         92.17        135.43        30.85 o                         
 -11   5   4       1229.55       1308.53        41.03 o                         
 -10   5   4        525.00        676.83        31.30 o                         
  -9   5   4       8700.61       8339.19        81.38 o                         
  -8   5   4       2242.30       2141.99        39.59 o                         
  -7   5   4      10368.67      10162.00        81.29 o                         
  -6   5   4       3494.47       3150.54        42.10 o                         
  -5   5   4       2227.81       2254.52        34.39 o                         
  -4   5   4       2884.38       2618.49        36.38 o                         
  -3   5   4     144571.61     153648.45       899.38 o                         
  -2   5   4      12772.41      12723.25        91.47 o                         
  -1   5   4       8735.23       7973.20        65.65 o                         
   0   5   4         20.14          7.13        11.35 o                         
   1   5   4       8947.24       9691.93        75.80 o                         
   2   5   4       8152.18       8803.72        71.51 o                         
   3   5   4     110099.05     119855.48       631.66 o                         
   4   5   4       3590.85       3644.78        40.74 o                         
   5   5   4       2195.52       2418.96        36.21 o                         
   6   5   4       2924.68       3107.15        42.02 o                         
   7   5   4       7874.79       7817.24        69.83 o                         
   8   5   4       2438.42       2303.61        42.49 o                         
   9   5   4       6082.13       5935.56        63.76 o                         
  10   5   4        320.34        261.67        23.63 o                         
  11   5   4        850.64        923.87        34.96 o                         
  12   5   4        309.00        387.11        30.25 o                         
  13   5   4         80.95        108.41        34.61 o                         
  14   5   4        244.66        241.26        45.75 o                         
  15   5   4        679.90        615.18        63.24 o                         
  16   5   4       1516.33       1525.21        88.50 o                         
 -15   6   4       3543.02       3777.84       107.74 o                         
 -14   6   4        416.65        547.78        48.13 o                         
 -13   6   4       2322.11       2568.58        73.28 o                         
 -12   6   4        340.21        318.02        36.44 o                         
 -11   6   4        893.47        996.08        41.25 o                         
 -10   6   4        412.30        479.47        30.96 o                         
  -9   6   4      17492.69      17342.12       131.43 o                         
  -8   6   4       6332.29       5797.85        65.46 o                         
  -7   6   4      11287.73      10842.15        90.93 o                         
  -6   6   4       8201.08       8423.50        74.80 o                         
  -5   6   4         66.29        120.81        16.38 o                         
  -4   6   4        323.39        246.19        17.34 o                         
  -3   6   4       7757.27       8320.56        72.91 o                         
  -2   6   4      11043.45      10444.46        84.56 o                         
  -1   6   4       5525.52       5180.07        53.22 o                         
   0   6   4      26143.90      25751.59       169.41 o                         
   1   6   4       3707.31       3745.23        45.00 o                         
   2   6   4      13547.64      13842.81       110.74 o                         
   3   6   4       8625.50       8532.47        75.17 o                         
   4   6   4        626.44        706.72        26.09 o                         
   5   6   4        648.47        608.88        21.92 o                         
   6   6   4       2723.29       2855.10        43.57 o                         
   7   6   4       7805.90       7729.12        76.65 o                         
   8   6   4       1866.66       1895.60        44.13 o                         
   9   6   4      15061.17      15085.45       127.85 o                         
  10   6   4        251.50        284.76        26.60 o                         
  11   6   4        220.58        248.70        30.91 o                         
  12   6   4       1570.55       1568.05        70.19 o                         
  13   6   4       1818.18       1736.06        61.72 o                         
  14   6   4        744.81        767.41        52.28 o                         
  15   6   4       3593.82       3911.09       137.51 o                         
 -14   7   4       1939.24       1893.16        79.52 o                         
 -13   7   4          0.52         66.46        53.83 o                         
 -12   7   4       1411.53       1464.27        57.06 o                         
 -11   7   4        615.87        621.51        46.87 o                         
 -10   7   4        168.42        143.73        31.75 o                         
  -9   7   4       2032.93       2053.88        54.21 o                         
  -8   7   4      11075.32      11137.08        97.26 o                         
  -7   7   4      10796.09      10593.41        97.68 o                         
  -6   7   4       5813.72       5944.46        65.14 o                         
  -5   7   4      34875.95      35669.68       224.78 o                         
  -4   7   4        330.84        409.82        23.24 o                         
  -3   7   4        493.91        500.61        23.91 o                         
  -2   7   4       1196.75       1124.86        30.74 o                         
  -1   7   4      44403.23      44374.42       277.49 o                         
   0   7   4        105.64        102.95        18.02 o                         
   1   7   4      36311.59      36645.83       235.08 o                         
   2   7   4       1513.44       1482.94        38.91 o                         
   3   7   4       1103.76       1146.30        39.02 o                         
   4   7   4          6.66         41.38        14.90 o                         
   5   7   4      38427.86      40218.13       250.76 o                         
   6   7   4       2678.54       2650.40        46.61 o                         
   7   7   4       6440.39       5971.02        66.42 o                         
   8   7   4       7581.03       7409.97        79.23 o                         
   9   7   4       1352.03       1492.01        46.10 o                         
  10   7   4       1003.13       1028.89        43.25 o                         
  11   7   4       1018.76        906.99        43.83 o                         
  12   7   4       2373.12       2143.76        68.48 o                         
  13   7   4          3.40         79.89        49.84 o                         
  14   7   4       2725.78       2938.26       103.57 o                         
 -13   8   4        871.52        761.07        73.82 o                         
 -12   8   4       1268.89       1117.36        64.74 o                         
 -11   8   4      13682.27      13979.61       163.70 o                         
 -10   8   4       3342.71       3148.42        80.57 o                         
  -9   8   4       1287.11       1300.14        49.59 o                         
  -8   8   4        996.38        940.23        42.76 o                         
  -7   8   4       5325.58       5150.85        73.96 o                         
  -6   8   4      12243.59      12137.06       111.51 o                         
  -5   8   4       9289.16       9110.43        88.39 o                         
  -4   8   4       8408.12       8523.80        81.31 o                         
  -3   8   4         78.15         29.01        22.90 o                         
  -2   8   4       5334.15       5486.76        65.46 o                         
  -1   8   4        152.37        248.17        23.92 o                         
   0   8   4      30773.93      30517.44       221.03 o                         
   1   8   4       1293.14       1116.54        35.55 o                         
   2   8   4       6551.89       6488.15        71.41 o                         
   3   8   4        277.80        181.56        23.39 o                         
   4   8   4       5720.27       5892.88        68.88 o                         
   5   8   4       7591.70       7468.99        79.31 o                         
   6   8   4      16119.72      15827.60       129.90 o                         
   7   8   4       4460.88       4083.67        72.51 o                         
   8   8   4       2172.75       2041.03        58.28 o                         
   9   8   4       1007.84        974.30        44.75 o                         
  10   8   4       3687.48       4012.88       135.26 o                         
  11   8   4      13696.63      13958.66       154.10 o                         
  12   8   4       1245.45       1051.06        59.94 o                         
  13   8   4        903.10        830.61        63.74 o                         
 -12   9   4       9332.94       9397.08       169.93 o                         
 -11   9   4        770.41        782.87        70.05 o                         
 -10   9   4        893.65       1105.71        62.08 o                         
  -9   9   4         34.69         36.15        41.58 o                         
  -8   9   4        470.22        437.42        42.88 o                         
  -7   9   4       1109.83       1110.29        46.23 o                         
  -6   9   4      13356.21      13777.41       135.27 o                         
  -5   9   4         82.85        108.11        29.45 o                         
  -4   9   4        229.74        280.88        35.86 o                         
  -3   9   4          0.53        -29.93        29.93 o                         
  -2   9   4         19.96         24.58        27.11 o                         
  -1   9   4        232.14        247.52        28.62 o                         
   0   9   4         20.85         34.48        25.04 o                         
   1   9   4        418.77        391.00        30.55 o                         
   2   9   4        325.25        317.52        29.95 o                         
   3   9   4        198.75        155.29        29.76 o                         
   4   9   4        314.37        324.33        33.38 o                         
   5   9   4        298.48        414.87        36.28 o                         
   6   9   4      17618.58      17878.84       156.56 o                         
   7   9   4       1362.47       1466.09        49.46 o                         
   8   9   4       1538.18       1867.47        61.52 o                         
   9   9   4        269.66        404.61        44.28 o                         
  10   9   4       2191.39       2256.03        81.48 o                         
  11   9   4       1127.51       1101.66        72.88 o                         
  12   9   4       7418.10       7662.47       145.35 o                         
 -10  10   4        550.17        470.64        66.91 o                         
  -9  10   4       6217.52       6077.82       130.36 o                         
  -8  10   4         70.07         82.66        49.32 o                         
  -7  10   4         58.11         43.25        46.86 o                         
  -6  10   4        154.09        122.33        37.87 o                         
  -5  10   4        809.82        895.19        93.18 o                         
  -4  10   4       3801.57       3879.60       104.97 o                         
  -3  10   4        906.11        936.29        55.27 o                         
  -2  10   4        125.12        205.36        37.70 o                         
  -1  10   4         76.65         26.80        33.19 o                         
   0  10   4       6718.52       6312.14        95.72 o                         
   1  10   4          6.85         26.12        36.84 o                         
   2  10   4        418.05        506.35        45.02 o                         
   3  10   4       1359.37       1265.01        52.53 o                         
   4  10   4       3227.13       2973.08        78.42 o                         
   5  10   4       1222.21       1281.41        54.30 o                         
   6  10   4        725.68        738.36        57.46 o                         
   7  10   4         86.77         65.68        44.60 o                         
   8  10   4         10.77         -9.01        44.07 o                         
   9  10   4       5768.07       6129.62       127.75 o                         
  10  10   4       1145.05       1177.17        72.49 o                         
  -8  11   4       6000.11       6488.05       163.68 o                         
  -7  11   4         57.42        -21.80        64.88 o                         
  -6  11   4         82.27        102.43        63.55 o                         
  -5  11   4       4073.05       4367.35       111.59 o                         
  -4  11   4        173.62        105.55        50.26 o                         
  -3  11   4          6.07        -21.21        49.01 o                         
  -2  11   4       1888.89       1871.66        75.81 o                         
  -1  11   4        885.79        835.73        51.34 o                         
   0  11   4         15.53         61.16        42.58 o                         
   1  11   4       1350.31       1273.37        57.68 o                         
   2  11   4       1967.76       2058.83        72.79 o                         
   3  11   4          0.28         95.32        42.79 o                         
   4  11   4        204.44        120.42        46.86 o                         
   5  11   4       4289.70       4536.98       109.24 o                         
   6  11   4          4.73        -21.73        54.69 o                         
   7  11   4         26.92         99.75        61.68 o                         
   8  11   4       5362.84       5801.54       147.57 o                         
  -4  12   4         36.35        118.08        69.87 o                         
  -3  12   4        290.09        128.18        64.45 o                         
  -2  12   4        225.86        260.85        63.95 o                         
  -1  12   4       1518.65       1466.44        80.49 o                         
   0  12   4        896.27        884.63        66.21 o                         
   1  12   4       1316.94       1104.73        69.34 o                         
   2  12   4       1289.47       1452.32        77.11 o                         
   3  12   4        110.11        141.87        62.74 o                         
   4  12   4        148.33        162.00        71.46 o                         
 -17   0   5       3061.74       3068.84       157.03 o                         
 -15   0   5       2530.47       2718.33       105.86 o                         
 -13   0   5      31880.12      32588.87       367.54 o                         
 -11   0   5        455.49        521.56        37.15 o                         
  -9   0   5       7640.41       8372.64       111.59 o                         
  -7   0   5      58884.55      56513.05       562.40 o                         
  -5   0   5      19881.59      20643.81       208.62 o                         
  -3   0   5       7773.03       7443.48        86.74 o                         
  -1   0   5      15734.18      14815.03       140.13 o                         
   3   0   5       8299.18      10306.14        93.72 o                         
   5   0   5       1422.50       1216.37        25.39 o                         
   7   0   5      25947.40      26125.14       282.28 o                         
   9   0   5       7170.00       7016.99        97.02 o                         
  11   0   5       5300.49       5602.68       102.04 o                         
  13   0   5      27546.57      27875.19       337.62 o                         
  15   0   5        418.22        489.72        76.11 o                         
  17   0   5       4849.29       5272.44       280.90 o                         
 -17   1   5       2287.39       2070.03        98.74 o                         
 -16   1   5          0.39        -11.14        39.24 o                         
 -15   1   5       3563.71       3366.51        83.00 o                         
 -14   1   5       8652.98       8697.81       110.60 o                         
 -13   1   5       1839.98       1898.27        67.15 o                         
 -12   1   5       6968.59       6247.92        85.16 o                         
 -11   1   5      20546.25      20671.10       169.32 o                         
 -10   1   5      10763.68       9645.76        90.85 o                         
  -9   1   5       9025.41       9497.83        76.93 o                         
  -8   1   5      52153.21      53661.57       355.04 o                         
  -7   1   5      26719.38      26859.29       173.57 o                         
  -5   1   5      16215.77      15576.79       104.78 o                         
  -4   1   5       7634.06       6948.74        57.50 o                         
  -3   1   5       9470.42       9727.45        63.01 o                         
  -2   1   5      38886.14      41076.22       263.80 o                         
  -1   1   5      26464.22      26639.09       163.09 o                         
   0   1   5        188.88        203.55         8.51 o                         
   1   1   5        439.31        344.52        15.59 o                         
   2   1   5        164.76        114.51         7.49 o                         
   3   1   5      15554.92      14544.75        90.21 o                         
   4   1   5        483.11        430.74        12.85 o                         
   5   1   5         60.83         33.20         8.09 o                         
   6   1   5       9257.46       9049.22        86.06 o                         
   7   1   5      11747.58      11989.67        91.80 o                         
   8   1   5       3485.66       3523.81        44.61 o                         
   9   1   5       2321.36       2318.05        40.46 o                         
  10   1   5       8084.42       7688.84        72.97 o                         
  11   1   5       1670.13       1633.39        49.14 o                         
  12   1   5      19750.26      20587.09       168.92 o                         
  13   1   5        788.38        683.06        39.27 o                         
  14   1   5         40.44         20.11        40.88 o                         
  15   1   5          0.54         22.55        41.23 o                         
  16   1   5        440.16        466.79        84.99 o                         
  17   1   5         19.40        -14.63        66.12 o                         
 -17   2   5       2006.77       1735.51        80.52 o                         
 -16   2   5       5993.57       6017.89        98.61 o                         
 -15   2   5        967.44        901.69        43.98 o                         
 -14   2   5         15.97         35.95        29.28 o                         
 -13   2   5        578.85        495.14        31.26 o                         
 -12   2   5      11784.15      12056.32       100.63 o                         
 -11   2   5       4709.89       4859.36        56.69 o                         
 -10   2   5       5631.14       5196.84        59.60 o                         
  -9   2   5          3.59         28.64        13.82 o                         
  -8   2   5       4942.98       4882.42        53.17 o                         
  -7   2   5      23172.24      21830.62       148.91 o                         
  -6   2   5      43820.00      45876.46       275.14 o                         
  -5   2   5       8884.98       8125.70        63.22 o                         
  -4   2   5       1849.58       1482.71        22.38 o                         
  -3   2   5       9785.81      10866.74        74.62 o                         
  -2   2   5      49319.09      57498.61       354.44 o                         
  -1   2   5      33956.62      34280.84       220.62 o                         
   0   2   5       5265.08       5778.13        46.09 o                         
   1   2   5      12469.08      14443.10        87.00 o                         
   2   2   5         46.13         69.44         7.89 o                         
   3   2   5       1151.29       1233.75        17.18 o                         
   4   2   5      45035.31      44251.94       311.51 o                         
   5   2   5       6262.13       5384.69        43.71 o                         
   6   2   5       2113.56       2031.93        32.99 o                         
   7   2   5      15221.28      15423.46       116.39 o                         
   8   2   5       6255.47       6880.88        70.11 o                         
   9   2   5       4796.31       4506.06        57.87 o                         
  10   2   5       3706.60       3384.91        50.21 o                         
  11   2   5         69.94         26.39        19.84 o                         
  12   2   5        240.68        210.21        25.52 o                         
  13   2   5       5033.25       4899.92        78.66 o                         
  14   2   5       2302.10       2390.07        73.97 o                         
  15   2   5       8266.47       8437.41       125.16 o                         
  16   2   5          0.12         94.01        56.07 o                         
  17   2   5        685.03        620.18        80.79 o                         
 -17   3   5       1429.10       1455.21       130.88 o                         
 -16   3   5       4631.78       4928.27       108.18 o                         
 -15   3   5          1.20         32.79        37.00 o                         
 -14   3   5        172.38        190.35        35.20 o                         
 -13   3   5       2203.62       2093.78        54.28 o                         
 -12   3   5       6952.56       6823.32        78.93 o                         
 -11   3   5       1729.22       1669.56        40.01 o                         
 -10   3   5      10865.95      10515.56        87.97 o                         
  -9   3   5       6321.02       6447.59        60.87 o                         
  -8   3   5        397.06        382.06        18.60 o                         
  -7   3   5       4231.68       3695.91        42.62 o                         
  -6   3   5         22.77         25.47        11.69 o                         
  -5   3   5       1114.81       1144.94        28.53 o                         
  -4   3   5      19186.21      18045.61       123.89 o                         
  -3   3   5         28.84        100.64         9.00 o                         
  -2   3   5       5338.28       5501.54        50.11 o                         
  -1   3   5      53844.96      59222.74       366.41 o                         
   0   3   5      12198.23      11556.38        77.85 o                         
   1   3   5      11659.53      11317.85        74.63 o                         
   2   3   5       5860.72       5919.01        45.73 o                         
   3   3   5      31939.67      33447.84       196.01 o                         
   4   3   5        721.16        737.25        26.75 o                         
   5   3   5      18170.65      17223.26       124.41 o                         
   6   3   5       6437.58       6120.71        52.55 o                         
   7   3   5        895.42        858.52        21.04 o                         
   8   3   5       2763.47       2742.05        39.02 o                         
   9   3   5      32178.02      33630.16       233.79 o                         
  10   3   5       2081.61       2261.47        47.15 o                         
  11   3   5        578.98        537.23        28.10 o                         
  12   3   5        464.67        410.74        30.21 o                         
  13   3   5       5225.90       5278.82        81.19 o                         
  14   3   5       1335.34       1279.08        60.26 o                         
  15   3   5       1717.75       1713.12        68.96 o                         
  16   3   5       3955.06       3815.30       127.99 o                         
 -16   4   5        927.86        758.83        64.12 o                         
 -15   4   5        542.19        517.03        48.10 o                         
 -14   4   5       4468.84       4635.94        95.66 o                         
 -13   4   5       1471.63       1630.69        61.88 o                         
 -12   4   5        835.16        837.21        42.10 o                         
 -11   4   5       8046.06       7839.70        79.64 o                         
 -10   4   5       3539.97       3539.09        53.24 o                         
  -9   4   5       3659.19       3608.31        57.62 o                         
  -8   4   5       6328.53       6179.84        61.54 o                         
  -7   4   5       5222.30       5419.93        56.48 o                         
  -6   4   5        748.95        852.27        23.81 o                         
  -5   4   5      14852.30      14949.74       103.34 o                         
  -4   4   5      22523.55      20740.90       151.87 o                         
  -3   4   5      65351.59      67239.22       391.74 o                         
  -2   4   5       6811.50       7289.16        69.55 o                         
  -1   4   5        199.89        372.18        13.77 o                         
   0   4   5       6340.78       6295.75        55.49 o                         
   1   4   5       9981.10      11499.85        87.06 o                         
   2   4   5       2301.85       1885.53        28.30 o                         
   3   4   5      87074.56      92667.07       516.39 o                         
   4   4   5      44928.73      45861.41       293.20 o                         
   5   4   5       1048.21       1087.16        25.53 o                         
   6   4   5        922.12        838.63        29.43 o                         
   7   4   5      12565.15      12193.66       101.63 o                         
   8   4   5       7009.75       7193.00        67.94 o                         
   9   4   5      10220.27      10808.92        92.58 o                         
  10   4   5       5351.43       5219.96        61.83 o                         
  11   4   5        847.50        912.32        35.50 o                         
  12   4   5        861.41        930.67        40.98 o                         
  13   4   5         61.34         12.99        34.60 o                         
  14   4   5       2690.76       2696.70        89.50 o                         
  15   4   5         97.46         98.16        53.37 o                         
  16   4   5         30.91        -57.63        58.84 o                         
 -16   5   5        205.99        189.05        65.88 o                         
 -15   5   5        214.98        263.83        53.97 o                         
 -14   5   5       1335.88       1516.90        67.65 o                         
 -13   5   5       1071.66       1078.61        51.44 o                         
 -12   5   5       4428.65       4447.93        77.99 o                         
 -11   5   5        818.33        834.76        36.56 o                         
 -10   5   5         34.68         52.69        23.31 o                         
  -9   5   5        782.45        858.88        29.97 o                         
  -8   5   5       2620.31       2569.55        42.15 o                         
  -7   5   5         62.24         59.66        15.84 o                         
  -6   5   5       3460.32       3180.30        41.17 o                         
  -5   5   5       9789.05       9632.04        79.60 o                         
  -4   5   5      40535.80      40384.59       249.50 o                         
  -3   5   5          2.91         72.53        12.93 o                         
  -2   5   5      41735.34      42217.57       271.08 o                         
  -1   5   5          1.14         75.13        13.82 o                         
   0   5   5          5.67          2.93        11.25 o                         
   1   5   5      32777.46      34486.71       221.52 o                         
   2   5   5      98873.28     105317.40       589.71 o                         
   3   5   5        719.21        660.54        19.96 o                         
   4   5   5      10708.64      11086.83        80.18 o                         
   5   5   5       2065.04       2336.45        34.23 o                         
   6   5   5         62.20         87.22        15.46 o                         
   7   5   5      21449.09      21291.99       144.00 o                         
   8   5   5      35666.79      35568.11       216.82 o                         
   9   5   5         18.12         50.88        19.05 o                         
  10   5   5        880.69        895.45        33.76 o                         
  11   5   5       2046.56       2046.35        47.25 o                         
  12   5   5         10.26         29.88        28.98 o                         
  13   5   5       2814.01       2717.37        83.70 o                         
  14   5   5        174.59        178.82        46.24 o                         
  15   5   5       2499.06       2463.46        87.05 o                         
  16   5   5         13.36        206.71       196.86 o                         
 -15   6   5       3802.70       4245.31       166.29 o                         
 -14   6   5        167.14        217.60        47.54 o                         
 -13   6   5        816.33        821.62        53.15 o                         
 -12   6   5        515.25        431.08        38.92 o                         
 -11   6   5          5.08         11.85        30.20 o                         
 -10   6   5       2723.91       2655.05        57.45 o                         
  -9   6   5        126.51        108.88        25.20 o                         
  -8   6   5       1263.95       1234.04        35.58 o                         
  -7   6   5         20.50         98.37        18.84 o                         
  -6   6   5       3266.93       3331.70        48.62 o                         
  -5   6   5       2931.38       2963.05        41.26 o                         
  -4   6   5        187.10        228.40        16.82 o                         
  -3   6   5      12339.05      11711.31        93.36 o                         
  -2   6   5       1308.14       1059.66        28.23 o                         
  -1   6   5       5747.59       5756.04        64.39 o                         
   0   6   5      11000.75      11774.54        94.81 o                         
   1   6   5          8.12        108.11        14.99 o                         
   2   6   5      21388.32      20838.10       144.43 o                         
   3   6   5      21043.29      21355.56       143.63 o                         
   4   6   5       6317.82       5942.76        54.24 o                         
   5   6   5      14708.64      14990.15       106.70 o                         
   6   6   5      16947.63      17618.99       122.59 o                         
   7   6   5       2274.83       2523.89        61.02 o                         
   8   6   5      33542.38      33844.62       217.83 o                         
   9   6   5       1886.83       1880.09        43.92 o                         
  10   6   5       4832.73       4950.34        67.62 o                         
  11   6   5        353.83        422.66        33.54 o                         
  12   6   5       5331.38       5571.30        89.79 o                         
  13   6   5        317.40        259.77        38.85 o                         
  14   6   5      11570.44      11817.02       161.68 o                         
  15   6   5         57.61        223.17        60.37 o                         
 -14   7   5        920.66       1087.88        69.59 o                         
 -13   7   5        886.80        758.55        52.91 o                         
 -12   7   5        166.93        176.30        43.91 o                         
 -11   7   5       2304.47       2342.17        72.17 o                         
 -10   7   5       1597.56       1768.33        56.49 o                         
  -9   7   5       6785.44       6966.56        88.93 o                         
  -8   7   5       3025.48       3116.90        57.89 o                         
  -7   7   5       6345.15       6187.38        69.18 o                         
  -6   7   5      15613.60      15424.56       117.66 o                         
  -5   7   5       3138.40       2935.54        45.92 o                         
  -4   7   5       4834.49       4391.41        55.84 o                         
  -3   7   5       3236.34       2926.28        41.97 o                         
  -2   7   5       9124.04       9172.11        84.56 o                         
  -1   7   5       5474.33       5827.70        67.89 o                         
   0   7   5      62547.01      63230.34       382.19 o                         
   1   7   5       3468.65       3284.17        47.22 o                         
   2   7   5        318.49        297.32        20.41 o                         
   3   7   5       1055.72        979.77        29.50 o                         
   4   7   5      20361.88      21426.23       149.66 o                         
   5   7   5         56.47        101.44        18.82 o                         
   6   7   5      17929.98      18129.37       129.08 o                         
   7   7   5       7806.48       8150.40        80.80 o                         
   8   7   5         27.72         74.78        24.45 o                         
   9   7   5       8093.19       8294.63        91.28 o                         
  10   7   5       2424.70       2455.60        63.51 o                         
  11   7   5       1671.71       1668.11        59.28 o                         
  12   7   5         28.76         56.52        41.10 o                         
  13   7   5       4024.02       4435.72       103.15 o                         
  14   7   5          8.04         74.78        56.35 o                         
 -13   8   5        180.38        176.23        70.73 o                         
 -12   8   5       7542.48       7498.66       130.72 o                         
 -11   8   5       1234.96       1230.71        59.19 o                         
 -10   8   5          0.23         31.07        39.06 o                         
  -9   8   5       1928.21       1870.27        71.18 o                         
  -8   8   5          5.82         13.16        28.94 o                         
  -7   8   5       2735.56       2938.01        62.27 o                         
  -6   8   5      26100.32      25675.79       187.33 o                         
  -5   8   5       9448.36       9348.64        85.81 o                         
  -4   8   5        635.70        600.36        29.57 o                         
  -3   8   5        419.67        411.17        28.70 o                         
  -2   8   5          2.06        -20.57        20.57 o                         
  -1   8   5      19520.95      19949.83       151.83 o                         
   0   8   5       1788.02       1992.64        45.14 o                         
   1   8   5       8927.45       9290.66        90.89 o                         
   2   8   5       2597.67       2457.35        48.52 o                         
   3   8   5        618.55        613.95        28.72 o                         
   4   8   5        894.52        934.92        32.95 o                         
   5   8   5      11276.94      11119.90       102.93 o                         
   6   8   5       8854.16       8544.62        92.11 o                         
   7   8   5       1922.14       1892.92        49.80 o                         
   8   8   5        495.38        551.89        38.09 o                         
   9   8   5        478.44        554.91        40.45 o                         
  10   8   5       8321.66       8738.49       120.83 o                         
  11   8   5       1667.54       1770.47        63.13 o                         
  12   8   5       5968.96       6214.27       115.82 o                         
  13   8   5         41.63         34.22        54.32 o                         
 -11   9   5       2844.56       3089.75       113.78 o                         
 -10   9   5         62.36         91.60        54.90 o                         
  -9   9   5       3241.93       3368.57        84.33 o                         
  -8   9   5       1299.04       1319.75        52.35 o                         
  -7   9   5       4718.24       4840.52        88.29 o                         
  -6   9   5        126.36        132.15        33.55 o                         
  -5   9   5       1718.25       1820.56        55.48 o                         
  -4   9   5        270.44        239.55        38.23 o                         
  -3   9   5       9156.39       9031.65       115.39 o                         
  -2   9   5         61.28         83.47        29.09 o                         
  -1   9   5        173.63        182.59        31.32 o                         
   0   9   5         33.75         29.85        27.47 o                         
   1   9   5        810.87        812.17        36.72 o                         
   2   9   5        551.06        536.87        34.23 o                         
   3   9   5       1108.99       1259.84        44.04 o                         
   4   9   5          6.76        -12.41        29.33 o                         
   5   9   5      10819.53      10913.26       120.77 o                         
   6   9   5        390.50        436.11        41.20 o                         
   7   9   5       2121.15       2117.35        61.36 o                         
   8   9   5         81.78         58.35        36.72 o                         
   9   9   5        581.87        575.04        47.01 o                         
  10   9   5        103.66        141.14        56.41 o                         
  11   9   5      13977.93      14877.62       193.77 o                         
 -10  10   5       4357.95       3762.44       124.35 o                         
  -9  10   5        563.21        524.65        57.15 o                         
  -8  10   5       5782.56       5996.56       130.13 o                         
  -7  10   5        159.60        204.40        43.74 o                         
  -6  10   5       1435.42       1608.41        75.86 o                         
  -5  10   5       4431.17       4439.32        96.89 o                         
  -4  10   5       7435.73       7139.52       136.90 o                         
  -3  10   5        103.62        129.22        49.30 o                         
  -2  10   5       4655.91       4690.62        96.91 o                         
  -1  10   5       2986.93       2782.81        82.60 o                         
   0  10   5        333.62        386.25        45.40 o                         
   1  10   5       1968.89       2143.15        79.67 o                         
   2  10   5        573.32        591.76        45.74 o                         
   3  10   5        428.58        375.04        41.01 o                         
   4  10   5        758.44        659.75        46.86 o                         
   5  10   5       1632.59       1536.77        64.22 o                         
   6  10   5       1259.33       1378.97        58.55 o                         
   7  10   5        131.46        106.58        45.52 o                         
   8  10   5       1606.84       1849.63        75.59 o                         
   9  10   5        307.16        251.79        52.39 o                         
  10  10   5       1222.06       1411.72        83.79 o                         
  -7  11   5        235.62        140.09        69.22 o                         
  -6  11   5       1175.36       1153.05        73.27 o                         
  -5  11   5        280.51        186.71        54.93 o                         
  -4  11   5        733.87        847.19        73.75 o                         
  -3  11   5       8063.21       8357.82       147.03 o                         
  -2  11   5        446.52        317.55        49.82 o                         
  -1  11   5         32.28         12.11        43.77 o                         
   0  11   5       3738.18       3931.64       102.71 o                         
   1  11   5         27.74         21.48        45.15 o                         
   2  11   5        107.73        162.26        46.75 o                         
   3  11   5        404.41        413.01        51.38 o                         
   4  11   5        988.26       1042.87        59.86 o                         
   5  11   5        313.93        197.27        52.06 o                         
   6  11   5        508.37        525.53        60.80 o                         
   7  11   5       1935.15       1789.39       103.40 o                         
  -3  12   5        957.96        825.17        72.49 o                         
  -2  12   5       1341.74       1331.79        79.50 o                         
  -1  12   5        147.67        258.28        66.59 o                         
   0  12   5        687.39        665.27        68.46 o                         
   1  12   5          0.94         21.40        67.81 o                         
   2  12   5        843.91        807.86        76.82 o                         
   3  12   5       1069.67       1171.81        73.54 o                         
 -16   0   6       1342.37       1237.16        80.64 o                         
 -14   0   6       5172.34       5458.11       146.81 o                         
 -12   0   6        855.87        932.48        48.69 o                         
 -10   0   6       6189.88       5745.97        91.06 o                         
  -8   0   6      22507.71      21891.48       233.89 o                         
  -6   0   6      16858.30      20756.85       234.07 o                         
  -4   0   6      38032.75      40368.34       375.74 o                         
  -2   0   6      15516.03      14549.69       128.99 o                         
   0   0   6     115712.98     126020.24      1679.94 o                         
   2   0   6       1547.31       1762.16        27.67 o                         
   4   0   6       3675.32       4583.11        55.67 o                         
   6   0   6       1266.96       1363.57        44.83 o                         
   8   0   6       5380.01       5613.84        81.91 o                         
  10   0   6       5362.32       5454.60        89.26 o                         
  12   0   6       5354.10       5319.34       107.04 o                         
  14   0   6       1714.71       1972.47       144.44 o                         
  16   0   6        376.10        311.39        93.44 o                         
 -17   1   6        233.38        202.56        60.62 o                         
 -16   1   6       5313.47       5342.73        92.03 o                         
 -15   1   6        466.56        572.85        40.31 o                         
 -14   1   6       1450.02       1366.73        61.68 o                         
 -13   1   6       4029.33       3822.90        79.39 o                         
 -12   1   6      15864.14      16110.08       149.88 o                         
 -11   1   6       7966.50       7451.84        76.04 o                         
 -10   1   6      19970.18      19586.23       153.13 o                         
  -9   1   6       2361.42       2391.24        41.14 o                         
  -8   1   6      18372.61      18439.59       141.58 o                         
  -7   1   6       9380.48       7233.72        67.30 o                         
  -6   1   6      49022.72      50699.18       419.66 o                         
  -5   1   6      58089.18      59774.58       375.98 o                         
  -4   1   6       5889.31       4779.78        41.09 o                         
  -3   1   6      14352.78      14416.61        94.58 o                         
  -2   1   6      56603.15      60179.30       336.38 o                         
  -1   1   6       2029.68       1254.65        18.84 o                         
   0   1   6       4920.74       4618.93        41.51 o                         
   1   1   6      43183.41      44862.54       252.90 o                         
   2   1   6       7947.15       7898.04        59.08 o                         
   3   1   6          5.63          3.95         5.54 o                         
   4   1   6      19740.84      21071.43       135.10 o                         
   5   1   6       3322.89       3749.27        36.70 o                         
   6   1   6       1160.45       1033.09        22.15 o                         
   7   1   6       1687.37       1730.30        29.37 o                         
   8   1   6        667.56        893.61        31.22 o                         
   9   1   6       7441.69       6988.02        63.95 o                         
  10   1   6         65.25         95.20        16.14 o                         
  11   1   6        906.81        954.65        33.69 o                         
  12   1   6       1207.13       1185.64        39.18 o                         
  13   1   6       2832.55       2467.10        58.85 o                         
  14   1   6        861.96        845.52        55.74 o                         
  15   1   6       7800.46       8419.62       156.49 o                         
  16   1   6        136.24        155.40        69.50 o                         
  17   1   6       2326.69       2225.16       231.44 o                         
 -17   2   6       6790.43       6884.10       144.84 o                         
 -16   2   6        458.16        488.49        52.36 o                         
 -15   2   6       2232.50       2311.71        68.38 o                         
 -14   2   6         67.76         31.71        33.72 o                         
 -13   2   6       3082.87       3130.98        62.07 o                         
 -12   2   6       1802.53       1895.93        41.90 o                         
 -11   2   6      28014.54      26913.79       194.29 o                         
 -10   2   6       1631.31       1522.52        33.33 o                         
  -9   2   6       3549.73       3243.53        45.29 o                         
  -8   2   6      24249.25      23223.80       158.21 o                         
  -7   2   6      43447.91      43670.86       266.21 o                         
  -6   2   6       1189.46       1189.51        27.15 o                         
  -5   2   6      37342.51      37403.13       241.79 o                         
  -4   2   6        576.11       1041.18        18.15 o                         
  -3   2   6      14397.46      17908.53       106.19 o                         
  -2   2   6      78596.12      81703.83       539.50 o                         
  -1   2   6      89740.22      94070.68       577.30 o                         
   0   2   6       4536.03       4587.95        36.43 o                         
   1   2   6         53.82         -5.91         5.91 o                         
   2   2   6       3353.10       3692.62        35.08 o                         
   3   2   6      58613.43      61416.71       356.70 o                         
   4   2   6      10258.59       9503.49        65.94 o                         
   5   2   6       7351.79       7702.83        54.69 o                         
   6   2   6       8933.19       8503.70        70.53 o                         
   7   2   6         68.17         24.82        11.98 o                         
   8   2   6         70.66         73.21        15.52 o                         
   9   2   6      19053.45      18525.41       147.85 o                         
  10   2   6        289.38        256.38        20.85 o                         
  11   2   6       1225.33       1170.90        41.60 o                         
  12   2   6       7499.44       7610.67        86.52 o                         
  13   2   6       2758.82       2673.54        63.58 o                         
  14   2   6       2147.94       2289.17        72.78 o                         
  15   2   6       1553.67       1403.83        81.61 o                         
  16   2   6       1775.46       1642.84        78.21 o                         
  17   2   6        336.29        333.37        69.87 o                         
 -16   3   6       4361.08       4478.48       119.86 o                         
 -15   3   6         25.45        116.47        36.06 o                         
 -14   3   6       2594.20       2526.53        66.42 o                         
 -13   3   6       1289.29       1350.27        46.16 o                         
 -12   3   6       1717.12       1632.10        45.70 o                         
 -11   3   6       8414.14       8645.00        80.66 o                         
 -10   3   6       1116.29        930.21        29.25 o                         
  -9   3   6       1553.09       1597.94        35.13 o                         
  -8   3   6       1772.24       1947.17        36.64 o                         
  -7   3   6       2604.12       2601.33        37.74 o                         
  -6   3   6       9747.01       9778.25        82.56 o                         
  -5   3   6       5878.91       5166.72        52.99 o                         
  -4   3   6       4643.94       4469.78        47.03 o                         
  -3   3   6       9883.67      10506.86        80.42 o                         
  -2   3   6      40873.84      46617.36       277.40 o                         
  -1   3   6      39285.50      41484.64       256.02 o                         
   0   3   6       1917.34       2316.79        24.19 o                         
   1   3   6       1513.74       1218.03        18.16 o                         
   2   3   6        370.14        539.74        16.28 o                         
   3   3   6       6481.01       7304.83        58.45 o                         
   4   3   6      56765.91      58831.95       356.48 o                         
   5   3   6      35124.76      36105.82       221.23 o                         
   6   3   6          0.55         34.49        10.11 o                         
   7   3   6          1.08          0.41         9.45 o                         
   8   3   6      23261.96      24232.65       164.24 o                         
   9   3   6       1928.29       1971.31        42.51 o                         
  10   3   6      22004.89      21521.45       172.55 o                         
  11   3   6       2809.79       2504.54        50.17 o                         
  12   3   6        970.43        956.86        39.00 o                         
  13   3   6         55.32         90.78        32.26 o                         
  14   3   6       8256.80       8333.87       136.50 o                         
  15   3   6       2543.57       2739.40        99.19 o                         
  16   3   6        251.42        196.21        53.78 o                         
 -16   4   6        379.32        299.64        65.93 o                         
 -15   4   6        892.15        813.34        59.81 o                         
 -14   4   6        924.77        901.60        46.59 o                         
 -13   4   6       6891.40       6679.17        97.05 o                         
 -12   4   6       6077.42       6106.62        81.42 o                         
 -11   4   6          6.66         -7.17        22.98 o                         
 -10   4   6        406.86        446.53        27.88 o                         
  -9   4   6       8725.40       8902.08        82.96 o                         
  -8   4   6        815.25        848.40        26.81 o                         
  -7   4   6       1276.16       1383.55        32.79 o                         
  -6   4   6       1953.51       1508.00        30.67 o                         
  -5   4   6       8973.67       8850.71        68.60 o                         
  -4   4   6      10891.57       9861.14        76.10 o                         
  -3   4   6       1757.71       1990.17        32.01 o                         
  -2   4   6         21.26         87.52        12.04 o                         
  -1   4   6         14.50         11.30         9.44 o                         
   0   4   6        162.27         89.77        11.10 o                         
   1   4   6      14391.66      14443.35       107.27 o                         
   2   4   6      35136.48      35256.01       229.65 o                         
   3   4   6      35678.64      38149.59       247.04 o                         
   4   4   6        900.08       1122.76        39.55 o                         
   5   4   6       2914.82       2886.63        42.69 o                         
   6   4   6       1030.42       1115.52        29.23 o                         
   7   4   6         22.56         52.81        14.18 o                         
   8   4   6      10607.95      10686.66        86.05 o                         
   9   4   6      24779.11      26025.37       178.49 o                         
  10   4   6       4199.24       3905.64        59.90 o                         
  11   4   6        464.76        442.00        29.26 o                         
  12   4   6        892.12        875.14        39.00 o                         
  13   4   6       3015.56       2783.40        84.23 o                         
  14   4   6          5.52         29.61        43.35 o                         
  15   4   6       1465.05       1409.92        73.17 o                         
  16   4   6        111.87         68.60        65.01 o                         
 -15   5   6       7570.33       7531.82       144.77 o                         
 -14   5   6       5219.07       5463.04       103.61 o                         
 -13   5   6        847.79        930.93        48.08 o                         
 -12   5   6        338.30        323.59        38.75 o                         
 -11   5   6        191.20        154.23        29.76 o                         
 -10   5   6        178.89        209.09        25.03 o                         
  -9   5   6       4189.45       4205.64        61.92 o                         
  -8   5   6       4650.40       4257.03        55.26 o                         
  -7   5   6       8304.04       7570.23        68.10 o                         
  -6   5   6       7399.23       7714.86        69.03 o                         
  -5   5   6       1065.70        772.71        22.71 o                         
  -4   5   6       2971.10       2620.19        33.13 o                         
  -3   5   6      21123.66      20827.68       138.36 o                         
  -2   5   6       1367.64       1474.25        26.08 o                         
  -1   5   6        591.93        617.45        19.17 o                         
   0   5   6      21354.61      21494.39       153.12 o                         
   1   5   6      22106.68      22558.99       160.51 o                         
   2   5   6      11566.89      10879.81        88.42 o                         
   3   5   6      30666.81      31031.40       196.37 o                         
   4   5   6        834.64        735.63        23.03 o                         
   5   5   6       6076.27       6026.14        60.53 o                         
   6   5   6      34378.88      34973.23       222.58 o                         
   7   5   6      15252.73      15751.84       118.22 o                         
   8   5   6       5926.24       5491.80        57.66 o                         
   9   5   6        289.43        314.05        21.29 o                         
  10   5   6        895.33        804.59        32.46 o                         
  11   5   6       6343.31       6045.87        95.13 o                         
  12   5   6       4908.25       4845.43        95.34 o                         
  13   5   6        149.36        159.58        42.80 o                         
  14   5   6       2542.31       2345.49        80.24 o                         
  15   5   6        918.21       1029.42        65.16 o                         
 -15   6   6        271.10        294.77        60.76 o                         
 -14   6   6        921.78        959.20        58.71 o                         
 -13   6   6       1058.39       1067.90        52.19 o                         
 -12   6   6       2494.97       2560.43        73.63 o                         
 -11   6   6        109.03        136.93        34.33 o                         
 -10   6   6       3920.40       3745.66        68.50 o                         
  -9   6   6         87.52         73.67        24.49 o                         
  -8   6   6        303.09        245.57        23.16 o                         
  -7   6   6       2956.34       2819.22        44.71 o                         
  -6   6   6        292.76        346.98        19.74 o                         
  -5   6   6        275.03        294.02        17.95 o                         
  -4   6   6          1.95          5.34        13.78 o                         
  -3   6   6         73.87         86.98        14.16 o                         
  -2   6   6        547.55        469.59        22.21 o                         
  -1   6   6      12576.74      12226.93       101.49 o                         
   0   6   6       9102.18       8530.42        79.61 o                         
   1   6   6      20114.18      19803.79       138.61 o                         
   2   6   6      28257.57      28582.13       188.16 o                         
   3   6   6       8728.85       8655.68        76.22 o                         
   4   6   6       1265.22       1461.71        29.81 o                         
   5   6   6      23534.96      24447.05       157.27 o                         
   6   6   6       3601.09       3475.44        51.34 o                         
   7   6   6      30420.90      31777.43       211.34 o                         
   8   6   6      17334.63      16985.58       127.51 o                         
   9   6   6      10277.16       9762.24        87.43 o                         
  10   6   6       2241.47       2325.14        55.26 o                         
  11   6   6       9158.06       9502.75       116.48 o                         
  12   6   6        525.20        469.46        46.21 o                         
  13   6   6      16810.26      17345.30       207.77 o                         
  14   6   6        548.36        465.64        56.13 o                         
  15   6   6       3049.67       2949.41       157.96 o                         
 -14   7   6        382.86        186.48        61.00 o                         
 -13   7   6       1220.95       1163.97        59.60 o                         
 -12   7   6       2408.47       2314.29        78.47 o                         
 -11   7   6          7.29         65.54        38.51 o                         
 -10   7   6        518.87        634.39        41.19 o                         
  -9   7   6       1746.61       1756.55        52.61 o                         
  -8   7   6        911.69        771.08        32.48 o                         
  -7   7   6        241.78        204.97        23.25 o                         
  -6   7   6       9323.96       9028.37        82.23 o                         
  -5   7   6       5023.85       4634.35        59.44 o                         
  -4   7   6       4065.99       3813.99        53.94 o                         
  -3   7   6        371.70        470.51        28.63 o                         
  -2   7   6       4858.85       5138.77        63.94 o                         
  -1   7   6      27370.16      27508.96       190.88 o                         
   0   7   6      13783.12      13839.76       112.15 o                         
   1   7   6       2130.78       1915.63        43.25 o                         
   2   7   6        812.86        890.12        32.32 o                         
   3   7   6        435.15        471.21        24.85 o                         
   4   7   6       1998.47       1779.37        42.17 o                         
   5   7   6      16007.11      16359.36       121.57 o                         
   6   7   6       3872.88       4031.08        55.64 o                         
   7   7   6       4340.34       4228.21        59.83 o                         
   8   7   6       7011.16       7175.74        86.86 o                         
   9   7   6         32.18         25.59        27.84 o                         
  10   7   6         10.66         38.66        31.91 o                         
  11   7   6        633.14        700.63        47.85 o                         
  12   7   6       3071.04       3407.36       104.98 o                         
  13   7   6       2874.12       3038.40       118.90 o                         
  14   7   6       5784.88       6070.84       132.67 o                         
 -13   8   6       1150.46        986.64        90.84 o                         
 -12   8   6        452.47        522.57        63.44 o                         
 -11   8   6       2667.65       2643.66        82.83 o                         
 -10   8   6        615.21        675.55        46.86 o                         
  -9   8   6       1067.58       1143.46        47.85 o                         
  -8   8   6        310.93        326.54        34.32 o                         
  -7   8   6      20250.74      19561.07       164.69 o                         
  -6   8   6        884.99        978.08        36.27 o                         
  -5   8   6        583.59        652.94        29.13 o                         
  -4   8   6          1.89        -20.00        20.00 o                         
  -3   8   6       7455.94       7437.69        84.95 o                         
  -2   8   6       2890.15       2874.29        57.08 o                         
  -1   8   6      13997.60      14647.47       121.59 o                         
   0   8   6       4354.40       4459.85        61.78 o                         
   1   8   6        734.06        744.32        31.33 o                         
   2   8   6        214.29        283.43        24.51 o                         
   3   8   6       2361.81       2210.10        47.60 o                         
   4   8   6       1177.48       1188.11        36.51 o                         
   5   8   6       1334.77       1239.43        43.20 o                         
   6   8   6       2851.11       2926.00        58.68 o                         
   7   8   6        338.39        284.42        30.23 o                         
   8   8   6       1332.96       1251.22        46.69 o                         
   9   8   6       1220.52       1134.35        57.70 o                         
  10   8   6        349.49        403.22        44.68 o                         
  11   8   6       8766.01       8867.67       128.78 o                         
  12   8   6          1.14         27.62        54.70 o                         
  13   8   6        571.08        551.92        80.14 o                         
 -11   9   6         15.79        -26.88        70.26 o                         
 -10   9   6       1352.91       1237.34        70.47 o                         
  -9   9   6         40.80         33.23        39.27 o                         
  -8   9   6         44.87         62.67        37.62 o                         
  -7   9   6         93.07        111.35        35.46 o                         
  -6   9   6       4857.69       4916.08        79.30 o                         
  -5   9   6       1919.70       1991.85        64.63 o                         
  -4   9   6      15516.71      15704.99       172.05 o                         
  -3   9   6        416.06        332.93        40.80 o                         
  -2   9   6        211.69        173.94        31.37 o                         
  -1   9   6        801.17        743.10        38.33 o                         
   0   9   6        412.82        483.44        35.95 o                         
   1   9   6       3526.71       3390.48        68.29 o                         
   2   9   6      10357.76      10345.25       109.11 o                         
   3   9   6        680.95        672.61        38.22 o                         
   4   9   6       1832.45       1763.49        64.67 o                         
   5   9   6         58.38        116.62        33.85 o                         
   6   9   6       6904.06       6782.52       101.53 o                         
   7   9   6        112.91        148.28        34.52 o                         
   8   9   6       1259.12       1297.46        53.49 o                         
   9   9   6        109.53         98.56        45.17 o                         
  10   9   6       9022.93       9671.86       166.17 o                         
  11   9   6        136.37        116.89        55.74 o                         
  -9  10   6      12406.02      12264.82       182.13 o                         
  -8  10   6         97.60        161.48        55.34 o                         
  -7  10   6        134.82        138.54        46.20 o                         
  -6  10   6        988.79       1013.72        59.04 o                         
  -5  10   6       4444.42       4261.99        94.69 o                         
  -4  10   6       1737.27       1744.81        76.70 o                         
  -3  10   6      15286.29      15609.88       196.62 o                         
  -2  10   6        924.28       1048.65        59.44 o                         
  -1  10   6         78.89        100.33        49.68 o                         
   0  10   6       4502.50       4462.68        95.41 o                         
   1  10   6       2738.24       2696.38        79.21 o                         
   2  10   6        189.87        234.70        39.28 o                         
   3  10   6       3994.70       3902.08        84.16 o                         
   4  10   6       1162.09       1426.15        58.99 o                         
   5  10   6        673.47        802.06        49.65 o                         
   6  10   6        356.97        323.36        48.97 o                         
   7  10   6         44.59         38.52        45.67 o                         
   8  10   6          0.96          0.19        52.94 o                         
   9  10   6        230.54        187.45        53.41 o                         
  -7  11   6        366.46        288.93        66.05 o                         
  -6  11   6        235.96        208.40        62.24 o                         
  -5  11   6       1537.65       1564.99        93.31 o                         
  -4  11   6       9638.86      10222.90       157.37 o                         
  -3  11   6        934.05        759.82        74.19 o                         
  -2  11   6       1583.11       1568.92        71.32 o                         
  -1  11   6         44.64        113.57        50.19 o                         
   0  11   6        132.82        146.86        47.12 o                         
   1  11   6          5.45         49.05        45.59 o                         
   2  11   6       2025.96       2311.50        79.47 o                         
   3  11   6       1291.89       1232.98        61.39 o                         
   4  11   6       1388.17       1344.44        65.54 o                         
   5  11   6        486.27        591.32        57.62 o                         
   6  11   6        576.32        422.39        65.11 o                         
   7  11   6        796.36        775.21        77.20 o                         
  -3  12   6        920.27       1008.03       151.40 o                         
  -2  12   6       2048.93       1928.19        91.88 o                         
  -1  12   6        252.41        266.71        78.75 o                         
   0  12   6          0.58        -64.79        64.79 o                         
   1  12   6       1245.74       1227.90        79.63 o                         
   2  12   6       5478.73       5761.01       152.69 o                         
   3  12   6        695.78        626.74       140.61 o                         
 -17   0   7       3115.37       3162.02       289.36 o                         
 -15   0   7          4.85         43.35        60.65 o                         
 -13   0   7        187.07        257.53        52.05 o                         
 -11   0   7      11236.95      10754.89       164.61 o                         
  -9   0   7         67.23         54.56        25.52 o                         
  -7   0   7        796.71       1458.55        52.15 o                         
  -5   0   7     143071.33     146357.11      1516.15 o                         
  -3   0   7        704.24        771.92        32.79 o                         
  -1   0   7      60139.43      67080.66       579.76 o                         
   1   0   7     154017.38     155836.14      1741.53 o                         
   3   0   7       8973.26       8723.45       136.99 o                         
   5   0   7      50927.12      51890.71       471.50 o                         
   7   0   7      16500.29      16295.61       180.12 o                         
   9   0   7      22025.02      22364.94       246.38 o                         
  11   0   7        214.08        145.56        41.57 o                         
  13   0   7         35.67         69.95        45.06 o                         
  15   0   7       6223.90       6697.05       307.70 o                         
  17   0   7       2876.52       3345.92       203.93 o                         
 -17   1   7       3490.92       3870.35       184.73 o                         
 -16   1   7        152.16        123.75        51.81 o                         
 -15   1   7       2238.94       2243.79        88.85 o                         
 -14   1   7        485.94        395.91        46.64 o                         
 -13   1   7       5034.06       5150.81       107.57 o                         
 -12   1   7       1463.28       1372.41        73.21 o                         
 -11   1   7      23511.37      23480.82       193.62 o                         
 -10   1   7       3675.88       3343.96        57.04 o                         
  -9   1   7       9497.96       9286.66        91.77 o                         
  -8   1   7       7292.70       6708.61        73.35 o                         
  -7   1   7      30291.74      31743.70       216.77 o                         
  -6   1   7      51296.57      53000.30       338.13 o                         
  -5   1   7      10576.58       8612.27        78.12 o                         
  -4   1   7       3963.87       3114.37        30.75 o                         
  -3   1   7       8803.06       8040.53        66.67 o                         
  -2   1   7       8653.43       6950.33        51.77 o                         
  -1   1   7      11470.23      10442.51        70.56 o                         
   0   1   7     132415.08     143047.06       899.68 o                         
   1   1   7       1573.72       1967.25        23.42 o                         
   2   1   7       3863.53       3385.53        31.90 o                         
   3   1   7       1665.71       1507.71        20.03 o                         
   4   1   7        141.19        411.09        11.43 o                         
   5   1   7       1484.55       1595.43        25.54 o                         
   6   1   7      24120.84      24000.88       182.25 o                         
   7   1   7       7626.53       7111.55        60.94 o                         
   8   1   7       3361.58       3008.10        42.48 o                         
   9   1   7        793.01        649.94        28.58 o                         
  10   1   7       3605.51       3223.20        45.47 o                         
  11   1   7       5830.47       5973.82        80.40 o                         
  12   1   7        478.32        489.19        38.95 o                         
  13   1   7        145.21        124.66        37.22 o                         
  14   1   7       6919.50       7338.61       139.44 o                         
  15   1   7        229.34        352.64        56.84 o                         
  16   1   7        372.55        398.65        62.33 o                         
  17   1   7        423.11        304.71        74.03 o                         
 -16   2   7       7307.60       7983.17       187.33 o                         
 -15   2   7        374.22        308.44        41.37 o                         
 -14   2   7          9.61        -31.67        31.67 o                         
 -13   2   7       1741.36       1722.83        54.58 o                         
 -12   2   7      17526.15      17300.82       177.36 o                         
 -11   2   7       1742.85       1637.11        44.99 o                         
 -10   2   7      13023.09      11992.53       103.49 o                         
  -9   2   7       8047.17       8188.56        77.73 o                         
  -8   2   7       6391.06       6163.84        65.85 o                         
  -7   2   7       1398.53       1312.79        30.62 o                         
  -6   2   7      53926.55      53533.73       319.69 o                         
  -5   2   7       4244.91       3665.24        40.44 o                         
  -4   2   7       2986.04       3186.42        34.42 o                         
  -3   2   7      57533.60      60070.85       339.07 o                         
  -2   2   7      75718.02      79333.49       442.03 o                         
  -1   2   7      16723.90      15436.87        97.53 o                         
   0   2   7       5555.31       5032.45        42.10 o                         
   1   2   7         31.53         80.08         8.31 o                         
   2   2   7        281.17        272.04        13.13 o                         
   3   2   7      33608.03      33165.84       215.63 o                         
   4   2   7      44329.71      45971.54       308.99 o                         
   5   2   7       5328.10       4638.91        38.65 o                         
   6   2   7       4321.61       4072.71        47.48 o                         
   7   2   7        568.04        589.33        24.94 o                         
   8   2   7       8110.51       7947.78        72.70 o                         
   9   2   7        115.41         76.37        18.43 o                         
  10   2   7        727.87        638.25        28.32 o                         
  11   2   7       1872.83       1770.92        56.28 o                         
  12   2   7        383.31        412.57        30.12 o                         
  13   2   7        801.21        736.60        37.55 o                         
  14   2   7       2196.03       2012.43        76.16 o                         
  15   2   7       4852.32       4989.42       118.07 o                         
  16   2   7        340.79        301.56        64.81 o                         
 -16   3   7        299.48        304.59        60.21 o                         
 -15   3   7        450.21        399.16        47.88 o                         
 -14   3   7          2.24         20.95        33.46 o                         
 -13   3   7        698.33        586.18        37.38 o                         
 -12   3   7       3186.55       3189.28        61.35 o                         
 -11   3   7       9358.56       8866.91        84.16 o                         
 -10   3   7       3015.06       3409.86        48.10 o                         
  -9   3   7      13037.29      13087.73       103.75 o                         
  -8   3   7       7440.04       7161.82        66.18 o                         
  -7   3   7        765.36        771.27        24.81 o                         
  -6   3   7        668.68        508.70        24.37 o                         
  -5   3   7        718.40        492.68        17.38 o                         
  -4   3   7      22663.08      23418.47       151.91 o                         
  -3   3   7        144.42        194.81        13.40 o                         
  -2   3   7      55089.29      56654.30       356.66 o                         
  -1   3   7      23193.79      23768.73       161.01 o                         
   0   3   7       3789.58       4531.18        42.17 o                         
   1   3   7        485.50        406.70        12.31 o                         
   2   3   7       6280.78       6408.73        52.88 o                         
   3   3   7      40446.94      41858.89       286.84 o                         
   4   3   7      72837.87      75400.18       453.63 o                         
   5   3   7       2338.86       2348.40        33.67 o                         
   6   3   7       7360.28       7134.21        57.72 o                         
   7   3   7        954.38       1154.91        28.84 o                         
   8   3   7       1010.96        923.18        27.89 o                         
   9   3   7      40588.36      40888.59       269.79 o                         
  10   3   7      10545.61       9877.15        96.41 o                         
  11   3   7          1.03          7.17        23.89 o                         
  12   3   7       1659.47       1647.49        58.46 o                         
  13   3   7       4745.25       4711.61        85.63 o                         
  14   3   7        760.75        941.43        62.76 o                         
  15   3   7       2446.20       2333.67        95.93 o                         
  16   3   7        725.66        790.72        62.25 o                         
 -16   4   7        246.26        285.58        70.83 o                         
 -15   4   7       7259.49       7337.91       130.66 o                         
 -14   4   7       9621.15       9727.71       121.88 o                         
 -13   4   7        572.54        693.04        47.11 o                         
 -12   4   7          2.88         14.10        28.30 o                         
 -11   4   7       3694.38       3625.49        62.37 o                         
 -10   4   7       1939.76       2100.41        45.85 o                         
  -9   4   7       5364.55       4982.75        62.22 o                         
  -8   4   7      13809.61      13388.04       109.25 o                         
  -7   4   7         23.96         16.16        16.17 o                         
  -6   4   7        449.22        476.79        22.13 o                         
  -5   4   7        794.21        897.71        22.94 o                         
  -4   4   7       9825.05       9684.58        87.47 o                         
  -3   4   7       9220.57       8908.00        72.43 o                         
  -2   4   7         59.20         49.98        10.51 o                         
  -1   4   7        226.09        106.50        11.23 o                         
   0   4   7       4538.10       4989.91        45.23 o                         
   1   4   7       1184.38        877.55        21.46 o                         
   2   4   7        224.23        439.78        16.93 o                         
   3   4   7        429.90        512.15        16.11 o                         
   4   4   7      27731.84      27676.48       182.40 o                         
   5   4   7      34055.91      33122.80       230.53 o                         
   6   4   7       4544.46       4138.69        46.37 o                         
   7   4   7       3022.87       3002.16        43.32 o                         
   8   4   7      12449.31      13139.06        95.87 o                         
   9   4   7       6461.19       6417.99        69.51 o                         
  10   4   7       6210.59       5895.65        72.85 o                         
  11   4   7      15099.60      14455.81       135.43 o                         
  12   4   7         59.84         71.21        31.96 o                         
  13   4   7         34.80        -23.19        34.99 o                         
  14   4   7       7430.59       7493.73       130.03 o                         
  15   4   7       1727.88       1678.29        74.81 o                         
  16   4   7        395.85        382.01        61.42 o                         
 -15   5   7       1916.11       1861.81        82.49 o                         
 -14   5   7       2844.60       2954.30        95.99 o                         
 -13   5   7       2747.96       2637.59        84.57 o                         
 -12   5   7        834.86        985.96        49.60 o                         
 -11   5   7        891.86        738.48        39.71 o                         
 -10   5   7      17580.67      17339.89       137.95 o                         
  -9   5   7       5291.65       5261.77        65.97 o                         
  -8   5   7         96.71         93.73        19.64 o                         
  -7   5   7       3488.23       3557.21        45.69 o                         
  -6   5   7         85.03         66.03        14.72 o                         
  -5   5   7          3.28         20.89        12.61 o                         
  -4   5   7        256.82        244.08        17.77 o                         
  -3   5   7       1830.40       1553.53        34.17 o                         
  -2   5   7       1198.14       1212.04        29.64 o                         
  -1   5   7       9918.73       9433.98        79.44 o                         
   0   5   7        601.52        661.78        19.93 o                         
   1   5   7      14773.04      14342.96       104.01 o                         
   2   5   7      29068.90      28630.96       195.55 o                         
   3   5   7          0.62          5.93        12.96 o                         
   4   5   7       3999.93       4123.72        52.79 o                         
   5   5   7       9417.10       9541.36        85.87 o                         
   6   5   7        493.06        559.19        24.52 o                         
   7   5   7       5562.57       5250.46        60.69 o                         
   8   5   7       7566.80       7082.14        71.70 o                         
   9   5   7        420.64        613.78        27.53 o                         
  10   5   7      14828.82      14795.12       126.01 o                         
  11   5   7       3554.84       3682.01        80.29 o                         
  12   5   7        132.37         90.49        38.48 o                         
  13   5   7       1742.86       1622.18        77.04 o                         
  14   5   7        535.06        507.29        51.82 o                         
  15   5   7        117.47        142.55        59.22 o                         
 -14   6   7        995.06       1018.72        64.01 o                         
 -13   6   7       3895.27       3947.78        90.71 o                         
 -12   6   7        206.37        228.91        40.39 o                         
 -11   6   7        365.74        282.76        34.88 o                         
 -10   6   7        553.62        480.56        33.74 o                         
  -9   6   7       1401.14       1284.77        40.37 o                         
  -8   6   7        663.57        656.00        28.72 o                         
  -7   6   7       5846.48       5837.47        61.87 o                         
  -6   6   7         16.00         22.18        17.14 o                         
  -5   6   7       4326.46       4201.77        47.29 o                         
  -4   6   7        900.08        863.11        27.45 o                         
  -3   6   7       1369.22       1293.51        38.66 o                         
  -2   6   7       2716.77       2562.64        46.81 o                         
  -1   6   7       1658.51       1531.41        31.34 o                         
   0   6   7       9842.21       9514.90        80.12 o                         
   1   6   7       4900.79       4734.70        52.54 o                         
   2   6   7        159.67        140.10        17.01 o                         
   3   6   7       2772.61       2302.00        39.40 o                         
   4   6   7       8578.50       8871.28        78.80 o                         
   5   6   7      11663.13      11847.23        95.33 o                         
   6   6   7      19730.88      20340.65       156.78 o                         
   7   6   7      12231.55      12211.86       106.71 o                         
   8   6   7       6881.95       6427.65        70.35 o                         
   9   6   7         25.55         13.40        23.81 o                         
  10   6   7       2653.70       2713.95        61.35 o                         
  11   6   7        878.14        883.17        43.41 o                         
  12   6   7      12552.14      12965.27       177.46 o                         
  13   6   7       4109.07       3839.28       126.85 o                         
  14   6   7       3261.42       3508.74       116.85 o                         
 -13   7   7        306.24        243.84        63.20 o                         
 -12   7   7       4631.93       4780.53       100.14 o                         
 -11   7   7          2.73         14.23        38.38 o                         
 -10   7   7       1257.93       1186.40        49.49 o                         
  -9   7   7        313.58        395.42        34.06 o                         
  -8   7   7       1070.12       1081.71        42.80 o                         
  -7   7   7       5332.02       4982.98        65.58 o                         
  -6   7   7         46.53        112.53        21.75 o                         
  -5   7   7        192.59        178.70        20.90 o                         
  -4   7   7        513.86        523.27        22.99 o                         
  -3   7   7         15.32         20.90        17.18 o                         
  -2   7   7         22.60         36.83        21.82 o                         
  -1   7   7      22717.81      23211.72       173.81 o                         
   0   7   7       2041.07       1795.29        39.70 o                         
   1   7   7        498.98        500.78        25.47 o                         
   2   7   7       1983.24       1782.37        40.09 o                         
   3   7   7         29.41        -13.80        20.17 o                         
   4   7   7      10134.45      10452.31        93.64 o                         
   5   7   7       8547.54       8654.89        83.28 o                         
   6   7   7         87.90        102.60        22.95 o                         
   7   7   7       3672.78       3843.87        62.03 o                         
   8   7   7       8865.05       8637.99        99.05 o                         
   9   7   7       1227.70       1180.08        43.03 o                         
  10   7   7       1562.23       1656.35        83.67 o                         
  11   7   7       1053.02       1174.50        63.64 o                         
  12   7   7       3955.48       3733.68       102.30 o                         
  13   7   7       4623.40       4949.91       136.24 o                         
 -12   8   7       1210.90       1226.14        71.37 o                         
 -11   8   7        337.24        318.04        50.08 o                         
 -10   8   7        128.70        183.86        40.49 o                         
  -9   8   7         40.39         29.44        44.93 o                         
  -8   8   7       2549.44       2213.46        81.55 o                         
  -7   8   7       2821.66       2594.65        59.95 o                         
  -6   8   7       7579.65       7348.95        84.70 o                         
  -5   8   7        363.38        431.96        29.07 o                         
  -4   8   7       6067.69       6042.49        77.59 o                         
  -3   8   7         23.79        108.86        28.25 o                         
  -2   8   7       8112.26       8449.78        96.83 o                         
  -1   8   7         34.99         38.44        21.58 o                         
   0   8   7       3334.20       3266.45        55.12 o                         
   1   8   7       1000.85       1158.32        36.84 o                         
   2   8   7       9094.81       8790.97        87.66 o                         
   3   8   7        555.35        465.43        28.96 o                         
   4   8   7       1024.79       1067.53        39.24 o                         
   5   8   7         39.69         48.93        28.92 o                         
   6   8   7        645.55        493.99        32.94 o                         
   7   8   7       3649.09       3490.45        69.13 o                         
   8   8   7        455.02        446.76        41.52 o                         
   9   8   7        781.82        629.44        44.11 o                         
  10   8   7       2621.75       2902.47        80.09 o                         
  11   8   7         15.53         45.26        48.84 o                         
  12   8   7         29.94         20.78        56.71 o                         
 -11   9   7          7.86        -59.74        59.74 o                         
 -10   9   7        270.17        162.05        54.66 o                         
  -9   9   7       1372.17       1482.52        61.41 o                         
  -8   9   7        131.60         77.03        36.47 o                         
  -7   9   7       4939.38       4998.20        82.54 o                         
  -6   9   7       3440.98       3169.23        68.49 o                         
  -5   9   7       4709.30       4270.78        81.09 o                         
  -4   9   7       2407.76       2167.89        65.77 o                         
  -3   9   7       3555.74       3358.77        77.55 o                         
  -2   9   7        827.96        744.58        43.54 o                         
  -1   9   7       8646.13       8601.25       107.68 o                         
   0   9   7       4085.11       3873.67        73.38 o                         
   1   9   7      15708.12      15967.37       163.86 o                         
   2   9   7       5795.07       5945.75        91.78 o                         
   3   9   7       2916.86       2946.11        69.73 o                         
   4   9   7       2171.16       2148.97        64.48 o                         
   5   9   7       1193.62       1264.82        57.33 o                         
   6   9   7       2684.47       2758.25        75.88 o                         
   7   9   7       3268.70       3297.34       102.02 o                         
   8   9   7       1145.21       1228.77        54.72 o                         
   9   9   7       2123.00       2213.41        80.68 o                         
  10   9   7        220.84        258.76        53.36 o                         
  11   9   7       3341.04       3599.69       119.63 o                         
  -9  10   7        120.32        234.95        56.01 o                         
  -8  10   7        556.93        694.60        57.03 o                         
  -7  10   7         49.82         56.76        41.88 o                         
  -6  10   7        331.88        345.88        47.86 o                         
  -5  10   7       4148.69       4085.76       113.36 o                         
  -4  10   7      15569.80      15774.23       175.08 o                         
  -3  10   7        392.08        452.49        45.38 o                         
  -2  10   7        384.66        464.15        48.72 o                         
  -1  10   7       1870.05       1815.92        68.15 o                         
   0  10   7         55.65         98.01        40.24 o                         
   1  10   7       2777.75       2867.65        78.33 o                         
   2  10   7      10179.21      11086.33       135.22 o                         
   3  10   7          1.16        -38.40        38.40 o                         
   4  10   7        147.58         99.98        44.17 o                         
   5  10   7       1497.70       1714.35        85.75 o                         
   6  10   7          2.97         44.94        46.43 o                         
   7  10   7          0.54        -16.85        51.08 o                         
   8  10   7        154.59        227.25        82.91 o                         
   9  10   7         83.86        -10.50        67.16 o                         
  -7  11   7        105.32        -62.95       117.69 o                         
  -6  11   7          2.61        -57.42        57.42 o                         
  -5  11   7       4717.57       4679.81       123.66 o                         
  -4  11   7         20.26        123.93        55.17 o                         
  -3  11   7       4325.49       4668.83       114.44 o                         
  -2  11   7       2747.50       2698.18        97.31 o                         
  -1  11   7        898.53        891.19        63.10 o                         
   0  11   7          2.63         18.93        47.86 o                         
   1  11   7        465.17        508.61        53.25 o                         
   2  11   7       3093.82       2917.73       132.18 o                         
   3  11   7       1751.65       1766.25        72.49 o                         
   4  11   7        541.48        529.62        59.09 o                         
   5  11   7        927.31        909.47        68.47 o                         
   6  11   7        162.99        199.81        61.93 o                         
  -1  12   7       1651.85       1656.58       115.72 o                         
   0  12   7        588.18        380.01        81.18 o                         
   1  12   7       4959.18       4995.79       180.58 o                         
 -16   0   8          5.49         -3.24        70.35 o                         
 -14   0   8       4006.29       4087.78       143.95 o                         
 -12   0   8        291.57        340.96        50.21 o                         
 -10   0   8       6433.82       6345.59       110.28 o                         
  -8   0   8       3289.48       4110.93        93.04 o                         
  -6   0   8      95536.36      98004.00       879.40 o                         
  -4   0   8      27663.88      29879.72       253.09 o                         
  -2   0   8      12901.49      16063.61       243.53 o                         
   0   0   8     311267.81     298803.94      3990.28 o                         
   2   0   8      11661.62      11823.69       119.52 o                         
   4   0   8      21695.60      23771.36       273.15 o                         
   6   0   8      64060.57      64365.29       516.71 o                         
   8   0   8       7264.95       7487.72       107.16 o                         
  10   0   8       9119.10       9580.38       183.37 o                         
  12   0   8        371.61        415.69        53.30 o                         
  14   0   8       6615.52       6883.20       207.14 o                         
  16   0   8         84.62         58.08        97.08 o                         
 -16   1   8       1946.27       1847.82       158.31 o                         
 -15   1   8       3303.52       3247.55       106.54 o                         
 -14   1   8        307.38        320.41        46.79 o                         
 -13   1   8       1014.04       1019.32        54.05 o                         
 -12   1   8       7484.57       7511.38       108.20 o                         
 -11   1   8       3697.91       3684.59        67.40 o                         
 -10   1   8       5627.75       5341.96        72.01 o                         
  -9   1   8        360.88        314.04        22.71 o                         
  -8   1   8       2806.43       2955.71        49.43 o                         
  -7   1   8      12471.49      13389.91       109.90 o                         
  -6   1   8      21958.82      19947.13       168.16 o                         
  -5   1   8      54038.31      53982.37       330.44 o                         
  -4   1   8       2038.06       1864.84        25.28 o                         
  -3   1   8      14370.54      14487.12        98.13 o                         
  -2   1   8      12388.32      11384.09        75.65 o                         
  -1   1   8      61774.27      68656.95       373.62 o                         
   0   1   8       1512.72       1929.37        24.05 o                         
   1   1   8      71763.31      72330.53       417.60 o                         
   2   1   8       2315.03       2142.75        26.92 o                         
   3   1   8       5072.45       4309.38        36.85 o                         
   4   1   8         46.41         54.04         7.89 o                         
   5   1   8      40362.25      41231.95       265.92 o                         
   6   1   8      32245.78      32456.93       229.62 o                         
   7   1   8      10036.32       9344.38        74.91 o                         
   8   1   8       1985.51       2043.99        36.57 o                         
   9   1   8       1582.44       1572.84        34.29 o                         
  10   1   8       6005.39       5800.28        73.61 o                         
  11   1   8       2813.50       2643.71        67.92 o                         
  12   1   8       6305.73       6143.74        99.45 o                         
  13   1   8       1927.00       1832.08        83.90 o                         
  14   1   8        104.38        100.80        44.27 o                         
  15   1   8       2856.42       3126.61       110.97 o                         
  16   1   8       2082.64       1818.49        95.43 o                         
 -16   2   8         73.12        161.23        64.19 o                         
 -15   2   8         25.10        -26.75        50.60 o                         
 -14   2   8       3889.96       3719.10       102.41 o                         
 -13   2   8        630.76        621.34        59.53 o                         
 -12   2   8        621.71        652.83        35.32 o                         
 -11   2   8      14941.08      14204.30       123.17 o                         
 -10   2   8       1944.87       2261.03        44.32 o                         
  -9   2   8       1953.97       2067.15        44.90 o                         
  -8   2   8       1152.51       1112.61        35.81 o                         
  -7   2   8      15044.21      14808.20       128.27 o                         
  -6   2   8       1909.63       1586.25        34.04 o                         
  -5   2   8       6305.75       5344.97        46.68 o                         
  -4   2   8      16207.95      16232.44       107.25 o                         
  -3   2   8          9.36         28.18         9.20 o                         
  -2   2   8      27932.23      26955.20       162.38 o                         
  -1   2   8       6030.29       5792.82        47.45 o                         
   0   2   8       5606.06       4773.81        40.63 o                         
   1   2   8       4350.39       5389.04        45.09 o                         
   2   2   8      42248.06      43859.97       279.87 o                         
   3   2   8       4674.64       4326.83        51.30 o                         
   4   2   8       7004.30       5360.38        51.21 o                         
   5   2   8       2145.72       2297.46        26.66 o                         
   6   2   8       2335.57       2233.98        32.69 o                         
   7   2   8       7824.61       7308.97        65.70 o                         
   8   2   8       1232.45       1187.43        30.64 o                         
   9   2   8        874.08        766.06        34.87 o                         
  10   2   8        672.26        616.07        28.98 o                         
  11   2   8      14390.82      14582.06       129.88 o                         
  12   2   8         61.29         71.62        29.44 o                         
  13   2   8        314.06        194.15        37.47 o                         
  14   2   8       3182.76       3143.55       113.40 o                         
  15   2   8        259.81        247.05        64.43 o                         
  16   2   8         79.57        -41.86        60.15 o                         
 -16   3   8         83.22         55.51        62.02 o                         
 -15   3   8        168.81        168.97        42.93 o                         
 -14   3   8       6081.85       5829.01        98.64 o                         
 -13   3   8        472.16        472.59        38.43 o                         
 -12   3   8       1290.34       1176.74        49.04 o                         
 -11   3   8       3174.62       3480.75        59.36 o                         
 -10   3   8       2896.36       2793.53        54.59 o                         
  -9   3   8      14532.96      14395.62       122.04 o                         
  -8   3   8      16438.45      15628.22       125.29 o                         
  -7   3   8       1995.07       1809.90        38.74 o                         
  -6   3   8       4493.44       3856.42        45.69 o                         
  -5   3   8      19869.73      20613.34       134.22 o                         
  -4   3   8      18836.69      18384.47       126.01 o                         
  -3   3   8      49924.94      48269.20       290.77 o                         
  -2   3   8        425.46        449.18        15.95 o                         
  -1   3   8       8555.20       9204.78        78.65 o                         
   0   3   8       2925.27       3157.17        36.47 o                         
   1   3   8      13266.09      13088.38        94.03 o                         
   2   3   8         71.36         81.88        12.11 o                         
   3   3   8      80177.96      83779.12       471.88 o                         
   4   3   8      11649.40      11033.37        89.77 o                         
   5   3   8      17763.78      17060.96       118.92 o                         
   6   3   8       3438.23       3205.32        35.48 o                         
   7   3   8       2051.14       2108.77        33.74 o                         
   8   3   8      15590.25      15809.89       118.53 o                         
   9   3   8      15303.50      14871.19       115.66 o                         
  10   3   8       1413.04       1219.70        37.48 o                         
  11   3   8       6956.78       6777.12        87.95 o                         
  12   3   8        582.92        631.83        35.84 o                         
  13   3   8        782.08        728.47        41.82 o                         
  14   3   8       4643.51       4782.33        99.95 o                         
  15   3   8       1085.19       1123.33        75.18 o                         
  16   3   8        312.30        381.27        70.10 o                         
 -15   4   8       3754.75       3746.88       139.83 o                         
 -14   4   8       1046.38        969.30        63.35 o                         
 -13   4   8       2266.45       2179.85        87.08 o                         
 -12   4   8        852.17        764.94        45.90 o                         
 -11   4   8        486.41        382.76        31.88 o                         
 -10   4   8      24061.92      24095.44       184.84 o                         
  -9   4   8      21281.02      20872.17       162.64 o                         
  -8   4   8         71.59         80.71        20.71 o                         
  -7   4   8        475.28        397.13        22.54 o                         
  -6   4   8       1410.17       1358.86        44.42 o                         
  -5   4   8        270.84        324.29        19.66 o                         
  -4   4   8      23657.43      24277.64       161.79 o                         
  -3   4   8      16909.97      16197.33       115.02 o                         
  -2   4   8        665.99        593.23        21.25 o                         
  -1   4   8       1146.94       1075.01        23.93 o                         
   0   4   8       4410.82       4764.55        54.11 o                         
   1   4   8       3128.45       2911.43        33.81 o                         
   2   4   8       1722.92       1722.38        25.88 o                         
   3   4   8      18029.61      17959.53       114.21 o                         
   4   4   8      36781.50      37185.55       232.49 o                         
   5   4   8        289.62        345.45        14.95 o                         
   6   4   8       1214.18       1283.22        26.92 o                         
   7   4   8        872.75        980.95        37.58 o                         
   8   4   8        382.32        477.75        19.24 o                         
   9   4   8      25539.68      25040.29       175.53 o                         
  10   4   8      22578.29      22344.99       169.58 o                         
  11   4   8          3.38         -2.49        29.90 o                         
  12   4   8        389.05        336.42        39.51 o                         
  13   4   8       5041.55       5064.02        93.53 o                         
  14   4   8       1883.22       1887.54        94.17 o                         
  15   4   8       4094.68       4360.34       113.18 o                         
 -15   5   8       6696.93       6939.67       166.32 o                         
 -14   5   8       1767.32       1691.81        88.89 o                         
 -13   5   8        235.41        312.58        43.82 o                         
 -12   5   8       2962.11       2739.94        90.87 o                         
 -11   5   8       9095.94       9028.07       110.46 o                         
 -10   5   8        231.05        252.80        33.63 o                         
  -9   5   8      10170.07      10108.77        95.50 o                         
  -8   5   8       2178.68       2141.54        45.12 o                         
  -7   5   8       7217.52       6998.08        74.38 o                         
  -6   5   8        965.10        951.35        27.01 o                         
  -5   5   8       5293.73       5666.66        63.27 o                         
  -4   5   8        270.03        238.87        18.52 o                         
  -3   5   8        820.75        935.75        28.16 o                         
  -2   5   8        107.17         55.97        12.99 o                         
  -1   5   8        256.69        304.59        15.87 o                         
   0   5   8        158.31        201.46        11.39 o                         
   1   5   8       1724.26       1418.21        24.47 o                         
   2   5   8         31.82         32.00        11.16 o                         
   3   5   8        255.53        335.54        18.40 o                         
   4   5   8         49.36         52.97        13.78 o                         
   5   5   8       1610.35       1528.77        35.36 o                         
   6   5   8       5323.68       5168.36        58.18 o                         
   7   5   8      11466.39      10962.93        99.56 o                         
   8   5   8       4569.51       4926.40        56.03 o                         
   9   5   8       5632.75       5702.14        65.89 o                         
  10   5   8         30.36         37.71        27.83 o                         
  11   5   8       5428.37       5194.97        92.30 o                         
  12   5   8       1793.80       2010.79        69.63 o                         
  13   5   8        430.55        354.67        65.46 o                         
  14   5   8       1974.19       2124.28        92.85 o                         
  15   5   8       7500.52       7999.33       150.94 o                         
 -14   6   8        154.21        162.67        53.57 o                         
 -13   6   8       1369.85       1192.83        57.57 o                         
 -12   6   8       1946.25       2013.16       113.96 o                         
 -11   6   8       3584.07       3465.39       102.04 o                         
 -10   6   8       6554.32       6425.44        89.06 o                         
  -9   6   8         33.66         27.89        36.99 o                         
  -8   6   8       4921.49       4886.81        63.98 o                         
  -7   6   8        586.15        501.89        24.56 o                         
  -6   6   8       1182.22       1187.35        42.83 o                         
  -5   6   8      12732.36      12572.01       104.36 o                         
  -4   6   8        962.24        831.44        27.88 o                         
  -3   6   8        326.06        469.00        23.93 o                         
  -2   6   8       2715.64       2669.72        39.25 o                         
  -1   6   8        799.96        949.40        31.66 o                         
   0   6   8         79.43         83.92        16.06 o                         
   1   6   8       3878.20       3780.28        53.55 o                         
   2   6   8       2383.77       1992.48        37.03 o                         
   3   6   8        145.09        131.59        14.76 o                         
   4   6   8       3305.23       3585.97        45.93 o                         
   5   6   8      10584.88      10850.42        97.76 o                         
   6   6   8        175.66        153.14        22.75 o                         
   7   6   8       1369.61       1264.69        37.63 o                         
   8   6   8       2842.65       2913.49        50.76 o                         
   9   6   8        718.87        652.10        33.26 o                         
  10   6   8       8319.91       8598.40        94.76 o                         
  11   6   8       3628.25       3888.24        96.93 o                         
  12   6   8       3722.59       3624.63        94.49 o                         
  13   6   8       1796.91       1836.87        77.34 o                         
  14   6   8          2.26        -53.68        53.68 o                         
 -13   7   8       8062.84       8473.43       151.97 o                         
 -12   7   8        495.68        404.75        53.39 o                         
 -11   7   8        263.73        336.99        42.62 o                         
 -10   7   8        259.83        269.33        38.44 o                         
  -9   7   8         53.08         61.57        32.93 o                         
  -8   7   8         16.96         45.86        26.65 o                         
  -7   7   8       9704.09      10006.14        97.82 o                         
  -6   7   8          1.49         37.32        24.55 o                         
  -5   7   8       2284.00       2058.59        46.63 o                         
  -4   7   8       8295.80       8434.41        86.00 o                         
  -3   7   8         83.68         54.35        23.69 o                         
  -2   7   8       8458.65       8676.70        97.63 o                         
  -1   7   8          0.80         20.67        19.25 o                         
   0   7   8          3.54         37.69        19.22 o                         
   1   7   8         42.91         62.58        18.78 o                         
   2   7   8       9247.44       9347.52        85.57 o                         
   3   7   8          4.91        -12.85        24.61 o                         
   4   7   8       6852.53       6740.16        75.37 o                         
   5   7   8       3669.67       3813.55        52.04 o                         
   6   7   8        426.21        499.28        27.22 o                         
   7   7   8       9943.22       9961.42       106.16 o                         
   8   7   8         14.39         36.61        29.45 o                         
   9   7   8         54.85         33.23        32.38 o                         
  10   7   8        538.53        573.45        41.92 o                         
  11   7   8         88.02          4.27        39.34 o                         
  12   7   8        457.99        606.09        57.88 o                         
  13   7   8       7563.55       7288.23       156.51 o                         
 -12   8   8       3608.53       3831.08       117.91 o                         
 -11   8   8        474.35        558.22        54.65 o                         
 -10   8   8         66.91        116.06        40.92 o                         
  -9   8   8         78.82         71.22        40.38 o                         
  -8   8   8       5711.62       5528.24        86.28 o                         
  -7   8   8       6635.98       6598.28       112.58 o                         
  -6   8   8       2289.57       2264.75        62.93 o                         
  -5   8   8          7.08        -29.47        29.47 o                         
  -4   8   8        419.40        399.95        38.46 o                         
  -3   8   8        583.62        723.84        39.74 o                         
  -2   8   8       3841.71       3814.53        69.51 o                         
  -1   8   8       9402.75       9080.12        92.45 o                         
   0   8   8        331.43        500.46        28.06 o                         
   1   8   8      10890.79      10735.49        98.44 o                         
   2   8   8       2257.84       2099.69        48.76 o                         
   3   8   8        853.73        772.33        39.07 o                         
   4   8   8        390.29        377.66        31.19 o                         
   5   8   8        647.14        720.84        41.15 o                         
   6   8   8       2809.70       2661.88        64.67 o                         
   7   8   8       5380.57       5103.72        83.17 o                         
   8   8   8       4068.07       3887.64        79.65 o                         
   9   8   8        377.91        331.73        39.33 o                         
  10   8   8          8.08         13.56        39.69 o                         
  11   8   8        408.96        354.56        55.41 o                         
  12   8   8       3596.54       3853.91       121.88 o                         
 -11   9   8        247.31        300.45        85.15 o                         
 -10   9   8          7.50        -69.04        69.04 o                         
  -9   9   8        183.67        109.97        44.84 o                         
  -8   9   8       2116.12       1907.94        75.32 o                         
  -7   9   8       2242.20       2188.56        72.05 o                         
  -6   9   8        695.65        871.41        45.56 o                         
  -5   9   8       4486.25       4089.06       107.49 o                         
  -4   9   8       3303.33       3167.47        97.77 o                         
  -3   9   8       1724.44       1689.34        79.29 o                         
  -2   9   8      10578.05      10349.37       143.98 o                         
  -1   9   8       7976.39       7390.44        97.94 o                         
   0   9   8        604.19        602.90        38.05 o                         
   1   9   8       5959.73       5930.52        87.97 o                         
   2   9   8       6312.51       6341.54        94.79 o                         
   3   9   8       2203.55       2314.50        65.46 o                         
   4   9   8       3882.42       4173.46        90.92 o                         
   5   9   8       5364.98       5211.80        91.00 o                         
   6   9   8        938.53        917.55        51.03 o                         
   7   9   8       2955.85       3231.27        99.32 o                         
   8   9   8       1437.62       1545.38        60.86 o                         
   9   9   8        768.54        811.05        61.93 o                         
  10   9   8        128.05        192.38        52.69 o                         
  11   9   8        324.38        433.51       120.20 o                         
  -9  10   8        300.42        357.65        87.07 o                         
  -8  10   8        123.39        114.70        57.17 o                         
  -7  10   8        396.25        315.07        52.85 o                         
  -6  10   8       1104.20        994.90        67.40 o                         
  -5  10   8       3485.42       3418.04       111.60 o                         
  -4  10   8       1030.19       1005.10        68.52 o                         
  -3  10   8         60.40        104.32        40.14 o                         
  -2  10   8        135.91        215.93        45.01 o                         
  -1  10   8       2926.24       2575.17        83.31 o                         
   0  10   8       5983.00       6016.40       102.15 o                         
   1  10   8       6084.89       6808.08       109.97 o                         
   2  10   8        300.45        406.98        50.09 o                         
   3  10   8        647.55        698.27        55.92 o                         
   4  10   8        457.49        514.46        47.76 o                         
   5  10   8       4008.10       3927.69        95.89 o                         
   6  10   8        881.39        889.37        59.82 o                         
   7  10   8         54.09         19.24        58.10 o                         
   8  10   8          3.36         19.39        71.41 o                         
   9  10   8        381.10        345.40        75.28 o                         
  -6  11   8        892.63        967.72        75.61 o                         
  -5  11   8         56.40        -69.89        69.89 o                         
  -4  11   8       3672.44       4240.87       160.30 o                         
  -3  11   8       6176.86       6100.48       123.58 o                         
  -2  11   8        924.47        758.28        60.07 o                         
  -1  11   8        641.98        660.02        59.01 o                         
   0  11   8         28.73        105.92        49.29 o                         
   1  11   8        247.75        290.61        53.38 o                         
   2  11   8       3178.63       3403.62       107.91 o                         
   3  11   8       2959.21       2903.13        96.29 o                         
   4  11   8       3163.44       3230.18       106.18 o                         
   5  11   8          6.48        -30.89        60.33 o                         
   6  11   8        733.99        607.48        70.30 o                         
 -15   0   9       8143.31       8632.90       284.91 o                         
 -13   0   9        314.67        319.26        68.13 o                         
 -11   0   9        448.29        431.41        61.38 o                         
  -9   0   9       8757.62       8569.88       127.57 o                         
  -7   0   9      21870.46      22476.13       241.82 o                         
  -5   0   9      47094.86      48300.38       453.11 o                         
  -3   0   9       4165.23       4026.12        59.08 o                         
  -1   0   9     208826.64     212637.45      1919.39 o                         
   1   0   9      65104.73      61362.87       559.45 o                         
   3   0   9          0.98         57.34        13.24 o                         
   5   0   9     127350.12     130863.28      1681.91 o                         
   7   0   9       8099.96       7184.32       108.31 o                         
   9   0   9        951.81        843.95        79.97 o                         
  11   0   9       5006.55       4899.28       103.29 o                         
  13   0   9        179.50         86.13        79.56 o                         
  15   0   9         86.14         97.91       134.69 o                         
 -16   1   9        746.41        767.87        94.92 o                         
 -15   1   9          3.33        -52.57        52.57 o                         
 -14   1   9       5260.10       5333.27       123.91 o                         
 -13   1   9        736.71        833.54        61.79 o                         
 -12   1   9        400.31        338.93        38.22 o                         
 -11   1   9       6634.38       6658.00        85.75 o                         
 -10   1   9       2554.57       2355.48        53.39 o                         
  -9   1   9         12.72        -19.12        19.71 o                         
  -8   1   9       2026.80       2061.58        42.51 o                         
  -7   1   9       8165.25       7700.11        76.50 o                         
  -6   1   9      17037.70      16921.48       129.60 o                         
  -5   1   9         16.20        162.71        12.96 o                         
  -4   1   9         51.07        186.69        11.72 o                         
  -3   1   9       2940.56       3283.11        35.48 o                         
  -2   1   9       2488.56       2390.04        29.56 o                         
  -1   1   9       1260.44        733.33        18.02 o                         
   0   1   9      89074.74      87547.32       503.76 o                         
   1   1   9      16572.35      19357.43       122.50 o                         
   2   1   9      14034.58      12864.98        95.82 o                         
   3   1   9       4548.67       4335.34        41.46 o                         
   4   1   9      10709.85      11235.92        77.99 o                         
   5   1   9      22655.54      23124.14       148.14 o                         
   6   1   9      32565.62      31250.82       231.36 o                         
   7   1   9      19505.04      19536.45       150.13 o                         
   8   1   9       3106.52       3299.55        44.14 o                         
   9   1   9       6986.88       6810.19        71.08 o                         
  10   1   9       3972.61       3853.72        74.42 o                         
  11   1   9      19200.05      19616.92       167.18 o                         
  12   1   9        567.30        541.45        43.86 o                         
  13   1   9       4023.03       3938.16       111.57 o                         
  14   1   9        688.09        728.27        77.95 o                         
  15   1   9       2210.79       2180.92       161.80 o                         
  16   1   9        240.22        190.65        71.98 o                         
 -16   2   9         71.47         68.55        66.07 o                         
 -15   2   9       4137.98       4249.59       120.77 o                         
 -14   2   9       2139.59       1981.47       121.50 o                         
 -13   2   9        469.55        451.52        47.46 o                         
 -12   2   9       2284.29       2297.68        73.21 o                         
 -11   2   9        671.00        782.03        41.60 o                         
 -10   2   9       2390.51       2330.85        57.72 o                         
  -9   2   9         10.18         13.44        18.46 o                         
  -8   2   9       3952.55       3708.19        46.77 o                         
  -7   2   9        261.96        202.05        17.80 o                         
  -6   2   9       6956.04       6295.93        67.78 o                         
  -5   2   9       3124.70       3767.19        40.45 o                         
  -4   2   9      19151.89      19094.80       131.86 o                         
  -3   2   9      39976.16      39177.45       231.36 o                         
  -2   2   9       3627.43       3856.10        38.47 o                         
  -1   2   9        659.00        612.60        23.64 o                         
   0   2   9        402.44        570.68        14.95 o                         
   1   2   9      29933.92      31434.04       177.66 o                         
   2   2   9      17019.28      17472.40       130.24 o                         
   3   2   9      46357.28      43668.73       340.16 o                         
   4   2   9       2941.03       3372.38        49.27 o                         
   5   2   9       2964.37       2774.33        37.22 o                         
   6   2   9      40997.20      41285.68       239.17 o                         
   7   2   9        847.14        846.02        32.77 o                         
   8   2   9        673.72        599.33        22.22 o                         
   9   2   9       4172.68       3757.62        54.68 o                         
  10   2   9      13934.62      14791.24       127.33 o                         
  11   2   9       1032.15        969.59        42.87 o                         
  12   2   9      11856.62      11710.69       141.94 o                         
  13   2   9       1234.26       1220.89        65.17 o                         
  14   2   9        216.88        150.86        50.78 o                         
  15   2   9        328.99        257.68        57.46 o                         
  16   2   9       5075.92       5215.26       148.04 o                         
 -16   3   9        426.28        534.84        72.96 o                         
 -15   3   9       3244.95       3208.44       119.65 o                         
 -14   3   9        383.83        338.66        58.62 o                         
 -13   3   9       3242.00       3201.08        85.14 o                         
 -12   3   9       2371.93       2444.09        84.64 o                         
 -11   3   9         11.22          8.38        28.17 o                         
 -10   3   9       5180.32       5259.81        67.86 o                         
  -9   3   9      48990.67      48238.95       346.92 o                         
  -8   3   9         21.47         -5.95        14.41 o                         
  -7   3   9        376.36        434.93        20.44 o                         
  -6   3   9       3600.31       3517.00        40.74 o                         
  -5   3   9       8012.96       8334.85        69.19 o                         
  -4   3   9      41158.26      41325.02       255.52 o                         
  -3   3   9      25024.24      23380.31       154.08 o                         
  -2   3   9       5515.33       5041.20        50.61 o                         
  -1   3   9        244.53        130.23        12.68 o                         
   0   3   9       5654.08       5577.90        50.39 o                         
   1   3   9      20257.46      22101.16       159.95 o                         
   2   3   9      36082.61      36319.05       248.96 o                         
   3   3   9        292.12        262.04        15.07 o                         
   4   3   9      24349.23      23368.14       154.14 o                         
   5   3   9       1499.56       1456.28        42.77 o                         
   6   3   9          6.16         58.50        13.35 o                         
   7   3   9       1038.53        803.09        23.16 o                         
   8   3   9       6889.49       6358.87        65.89 o                         
   9   3   9       9482.01       8970.57        82.45 o                         
  10   3   9       4692.26       4047.27        60.13 o                         
  11   3   9       4750.78       4879.91        75.05 o                         
  12   3   9       1220.43       1211.52        43.71 o                         
  13   3   9       1113.25       1135.31        47.24 o                         
  14   3   9         43.76          7.94        37.35 o                         
  15   3   9          0.07         15.47        48.72 o                         
  16   3   9        594.92        525.83        76.51 o                         
 -15   4   9       3125.69       3334.32       165.25 o                         
 -14   4   9       4066.67       3835.43        97.53 o                         
 -13   4   9          5.15        -27.50        42.25 o                         
 -12   4   9        333.45        325.85        42.95 o                         
 -11   4   9      16054.44      15995.87       164.49 o                         
 -10   4   9       5592.85       5405.29        80.95 o                         
  -9   4   9       3489.45       3133.58        59.87 o                         
  -8   4   9       5693.77       5398.54        70.96 o                         
  -7   4   9        544.97        626.12        25.89 o                         
  -6   4   9       3584.75       3367.46        44.93 o                         
  -5   4   9      19602.91      20170.38       142.10 o                         
  -4   4   9      19081.79      18499.78       131.14 o                         
  -3   4   9        529.92        383.68        18.24 o                         
  -2   4   9         12.34         25.31        12.41 o                         
  -1   4   9          2.72         26.18        12.04 o                         
   0   4   9         69.50         24.68        12.41 o                         
   1   4   9       2172.87       1996.33        30.39 o                         
   2   4   9        734.33        804.38        18.21 o                         
   3   4   9        665.34        523.80        19.13 o                         
   4   4   9       6314.94       6411.80        60.58 o                         
   5   4   9       1577.89       1472.41        37.58 o                         
   6   4   9        439.95        411.12        24.63 o                         
   7   4   9        171.67        132.97        15.21 o                         
   8   4   9      15226.29      15317.35       118.54 o                         
   9   4   9      12822.72      12288.54       112.70 o                         
  10   4   9       1429.60       1194.41        39.32 o                         
  11   4   9       1290.36       1191.57        61.43 o                         
  12   4   9        222.42        184.93        40.44 o                         
  13   4   9         42.02        -27.04        36.36 o                         
  14   4   9      10093.29      10535.35       147.21 o                         
  15   4   9       6455.38       6814.63       128.98 o                         
 -15   5   9        153.99        308.64        66.31 o                         
 -14   5   9        257.86        197.98        57.57 o                         
 -13   5   9       1799.75       1691.56        71.03 o                         
 -12   5   9        654.10        555.65        42.73 o                         
 -11   5   9       1959.94       1880.17        60.30 o                         
 -10   5   9      17607.97      17678.60       165.89 o                         
  -9   5   9       1169.46       1194.70        39.60 o                         
  -8   5   9       3718.24       3968.97        58.00 o                         
  -7   5   9       9414.84       9451.27        95.54 o                         
  -6   5   9        540.66        515.89        26.91 o                         
  -5   5   9       4864.57       4615.88        58.65 o                         
  -4   5   9       4041.17       3701.68        49.36 o                         
  -3   5   9        463.92        375.15        19.60 o                         
  -2   5   9      12420.25      13316.92       103.00 o                         
  -1   5   9      10388.71       9928.10        79.43 o                         
   0   5   9        519.63        554.72        20.98 o                         
   1   5   9       2447.54       2536.37        37.03 o                         
   2   5   9         69.23         36.37        12.04 o                         
   3   5   9       3377.76       3375.69        39.83 o                         
   4   5   9         65.00         46.89        13.79 o                         
   5   5   9        331.42        387.95        17.99 o                         
   6   5   9       5558.51       5220.43        55.05 o                         
   7   5   9       2636.07       2535.88        44.33 o                         
   8   5   9        161.83        244.21        23.76 o                         
   9   5   9       4210.81       3748.36        51.81 o                         
  10   5   9      10506.20      10412.61       114.65 o                         
  11   5   9        815.48        778.94        45.29 o                         
  12   5   9       1266.93       1228.06        56.95 o                         
  13   5   9       2211.30       2513.43        93.71 o                         
  14   5   9       2145.59       2236.77        96.70 o                         
  15   5   9       1372.04       1505.96       129.93 o                         
 -14   6   9       2805.34       2817.90       109.60 o                         
 -13   6   9       2923.19       3158.61       119.21 o                         
 -12   6   9       7509.81       7152.51       109.68 o                         
 -11   6   9       2195.31       2144.08        65.87 o                         
 -10   6   9       2708.11       2667.73        68.23 o                         
  -9   6   9        109.09        155.13        30.46 o                         
  -8   6   9       2596.22       2744.07        61.35 o                         
  -7   6   9       7624.58       7389.00        83.83 o                         
  -6   6   9      18163.31      17380.65       144.57 o                         
  -5   6   9       9240.34       8493.83        82.32 o                         
  -4   6   9       9906.26      10234.11        94.40 o                         
  -3   6   9       2713.49       2736.18        45.78 o                         
  -2   6   9        683.44        736.64        26.47 o                         
  -1   6   9        979.56        977.47        30.91 o                         
   0   6   9      11857.86      11422.87        99.13 o                         
   1   6   9       3462.72       3567.06        47.99 o                         
   2   6   9       5180.21       5152.67        56.78 o                         
   3   6   9        858.09        776.18        27.74 o                         
   4   6   9       2767.61       2759.69        46.53 o                         
   5   6   9       3276.25       3129.81        51.09 o                         
   6   6   9       3437.75       3183.06        56.44 o                         
   7   6   9       5159.82       5031.97        64.38 o                         
   8   6   9        783.39        764.86        29.56 o                         
   9   6   9       3437.88       3444.43        57.63 o                         
  10   6   9        545.12        556.13        33.30 o                         
  11   6   9         52.51         20.71        38.20 o                         
  12   6   9        315.06        155.91        45.72 o                         
  13   6   9       1822.73       1573.30        80.16 o                         
  14   6   9        343.88        309.20        75.08 o                         
 -13   7   9       3672.08       3893.56       137.91 o                         
 -12   7   9       3066.87       3166.09        93.67 o                         
 -11   7   9        543.92        469.13        46.18 o                         
 -10   7   9        665.37        600.47        42.72 o                         
  -9   7   9        867.17        912.95        42.78 o                         
  -8   7   9      10127.04      10415.74       129.82 o                         
  -7   7   9       2005.95       1957.30        60.30 o                         
  -6   7   9         31.73         68.66        26.89 o                         
  -5   7   9       6621.73       6323.60        75.32 o                         
  -4   7   9        453.21        404.32        31.85 o                         
  -3   7   9        647.58        679.66        28.65 o                         
  -2   7   9        943.96        877.64        39.60 o                         
  -1   7   9          6.61         23.97        23.26 o                         
   0   7   9       2657.07       2738.47        50.84 o                         
   1   7   9      17517.63      18018.00       134.92 o                         
   2   7   9        113.70         62.20        20.06 o                         
   3   7   9       1808.24       1716.76        41.58 o                         
   4   7   9       1052.54       1118.40        34.88 o                         
   5   7   9         15.45         81.35        21.78 o                         
   6   7   9        778.58        864.62        34.48 o                         
   7   7   9       4773.35       4763.19        73.97 o                         
   8   7   9        282.80        233.46        31.26 o                         
   9   7   9         87.41         79.49        35.64 o                         
  10   7   9       1554.39       1808.19        55.80 o                         
  11   7   9         20.29         74.14        38.37 o                         
  12   7   9       3840.07       3798.43       110.78 o                         
  13   7   9        130.14         67.77        64.75 o                         
 -12   8   9        597.50        627.99        66.93 o                         
 -11   8   9         54.71         83.27        50.80 o                         
 -10   8   9       1934.62       1956.65        68.66 o                         
  -9   8   9       1041.92       1047.38        51.39 o                         
  -8   8   9       1199.52       1177.16        58.37 o                         
  -7   8   9       4165.95       4411.05        99.95 o                         
  -6   8   9       1134.61       1342.99        48.78 o                         
  -5   8   9        446.64        422.30        33.19 o                         
  -4   8   9        530.83        486.03        38.16 o                         
  -3   8   9       1621.18       1528.73        57.42 o                         
  -2   8   9       7291.43       7119.01        99.90 o                         
  -1   8   9         69.82        103.80        31.04 o                         
   0   8   9       1860.69       1784.08        49.74 o                         
   1   8   9         11.60          4.53        23.20 o                         
   2   8   9       1384.84       1481.77        44.44 o                         
   3   8   9        268.73        217.06        33.32 o                         
   4   8   9       9769.25      10067.74       112.97 o                         
   5   8   9          1.24          4.54        28.97 o                         
   6   8   9       5260.60       5018.74        81.99 o                         
   7   8   9       1352.43       1459.39        51.27 o                         
   8   8   9       1561.70       1592.12        57.15 o                         
   9   8   9         27.85         57.23        39.94 o                         
  10   8   9          3.73         17.10        41.56 o                         
  11   8   9        424.57        368.61        48.69 o                         
  12   8   9        553.11        498.19        65.78 o                         
 -10   9   9        193.04        146.38        68.21 o                         
  -9   9   9       2291.12       2355.90        99.33 o                         
  -8   9   9        869.23        740.68        55.66 o                         
  -7   9   9       3197.63       3323.93        93.17 o                         
  -6   9   9       1638.68       1738.09        68.17 o                         
  -5   9   9        145.72        205.02        43.29 o                         
  -4   9   9        519.28        531.64        47.90 o                         
  -3   9   9       2838.88       2643.68        96.74 o                         
  -2   9   9       3821.40       3521.42       120.22 o                         
  -1   9   9       7805.06       7553.37       122.82 o                         
   0   9   9       9043.58       9177.18       111.50 o                         
   1   9   9       3387.59       3287.86        72.13 o                         
   2   9   9        650.79        749.15        44.87 o                         
   3   9   9       5479.02       5610.65        95.88 o                         
   4   9   9       2180.72       2208.01        68.01 o                         
   5   9   9       1420.17       1484.56        61.19 o                         
   6   9   9       3818.61       3929.84       101.74 o                         
   7   9   9       4648.99       5018.95       108.06 o                         
   8   9   9        346.52        523.10        48.43 o                         
   9   9   9       1044.54        900.79        59.46 o                         
  10   9   9        615.98        608.45        60.36 o                         
  -8  10   9        445.04        250.53        68.86 o                         
  -7  10   9          7.52        -30.48        62.21 o                         
  -6  10   9         75.98        122.92        60.78 o                         
  -5  10   9       1492.58       1265.17        74.59 o                         
  -4  10   9        183.49        215.71        55.30 o                         
  -3  10   9         10.09         13.29        53.49 o                         
  -2  10   9       7833.50       7486.47       141.99 o                         
  -1  10   9       4193.00       4194.66       106.87 o                         
   0  10   9          6.30         -6.80        36.82 o                         
   1  10   9       2595.06       2732.65        78.39 o                         
   2  10   9         85.06        -29.59        38.78 o                         
   3  10   9        419.17        588.06        47.90 o                         
   4  10   9      11524.74      11573.19       144.84 o                         
   5  10   9       3396.96       3599.84        97.73 o                         
   6  10   9          0.48        -41.55        52.28 o                         
   7  10   9         18.51        135.88        66.02 o                         
   8  10   9        761.03        626.38        75.43 o                         
  -5  11   9       1780.66       1813.13       106.37 o                         
  -4  11   9       1136.88       1133.51        81.01 o                         
  -3  11   9        702.03        555.46        73.32 o                         
  -2  11   9       2615.97       2589.87       114.25 o                         
  -1  11   9        428.33        346.81        54.03 o                         
   0  11   9        266.11        381.01        52.25 o                         
   1  11   9       2079.56       2355.06        86.78 o                         
   2  11   9       2949.73       3113.53       101.89 o                         
   3  11   9       3573.73       3643.95       146.95 o                         
   4  11   9        155.76        179.04        60.82 o                         
   5  11   9       3516.83       3857.43       142.77 o                         
 -16   0  10        754.75        790.59       106.05 o                         
 -14   0  10        125.75         79.23        73.55 o                         
 -12   0  10       7695.69       7438.10       156.87 o                         
 -10   0  10      10595.61      10955.18       156.13 o                         
  -8   0  10       1183.22       1355.28        52.04 o                         
  -6   0  10       4277.06       4514.59        81.32 o                         
  -4   0  10       4697.99       3975.93        62.51 o                         
  -2   0  10       7071.49       6408.59        75.24 o                         
   0   0  10      49729.17      46346.84       385.77 o                         
   2   0  10       4263.65       3898.11        57.16 o                         
   4   0  10      49212.11      49676.87       398.54 o                         
   6   0  10      13880.52      12052.59       166.15 o                         
   8   0  10       9871.98       9535.10       145.95 o                         
  10   0  10       6312.63       6581.47       142.01 o                         
  12   0  10       1353.21       1362.60        85.65 o                         
  14   0  10       1665.40       1442.85       121.22 o                         
  16   0  10       1427.43       1153.77       128.00 o                         
 -16   1  10          2.25          3.14        71.92 o                         
 -15   1  10       4303.79       4716.88       134.99 o                         
 -14   1  10        507.60        487.75        55.64 o                         
 -13   1  10       2775.51       2752.52        94.98 o                         
 -12   1  10         68.63         61.73        35.16 o                         
 -11   1  10        170.03        130.75        29.64 o                         
 -10   1  10        111.94         65.77        24.67 o                         
  -9   1  10       4596.88       4701.19        65.21 o                         
  -8   1  10         86.40         70.36        19.76 o                         
  -7   1  10         17.13         17.07        16.80 o                         
  -6   1  10       4724.06       4471.65        55.14 o                         
  -5   1  10         20.69         77.28        13.38 o                         
  -4   1  10      13722.86      14155.84       100.80 o                         
  -3   1  10       1813.19       1897.01        30.02 o                         
  -2   1  10        166.54        232.31        12.42 o                         
  -1   1  10      35284.89      33989.50       203.16 o                         
   0   1  10       3560.81       4326.65        40.30 o                         
   1   1  10       4860.90       4919.95        45.35 o                         
   2   1  10      23903.34      23500.26       153.96 o                         
   3   1  10       8042.05       7041.68        55.53 o                         
   4   1  10      11180.65      11249.54        84.58 o                         
   5   1  10      42885.08      41257.64       289.53 o                         
   6   1  10      33472.04      33567.09       219.39 o                         
   7   1  10       7959.91       8280.32        74.34 o                         
   8   1  10      13794.76      13682.67       116.93 o                         
   9   1  10       1814.11       1583.46        46.17 o                         
  10   1  10      14019.63      14328.01       136.59 o                         
  11   1  10       3713.25       3602.06       106.48 o                         
  12   1  10      14398.50      14605.83       194.44 o                         
  13   1  10       1050.74        963.85        58.97 o                         
  14   1  10       1373.93       1326.55        73.23 o                         
  15   1  10        258.03        274.45        64.48 o                         
  16   1  10       4738.31       5152.89       158.73 o                         
 -16   2  10       2841.88       2805.33       126.37 o                         
 -15   2  10       1087.77        871.71        73.55 o                         
 -14   2  10       1935.62       1832.14       105.35 o                         
 -13   2  10       1552.86       1551.08       105.68 o                         
 -12   2  10       3188.78       3019.00        82.16 o                         
 -11   2  10         89.11         -0.69        31.09 o                         
 -10   2  10        999.48        790.42        36.24 o                         
  -9   2  10      14682.98      14778.08       128.56 o                         
  -8   2  10         78.34         78.78        17.84 o                         
  -7   2  10       1651.54       1727.54        37.33 o                         
  -6   2  10       3781.74       4125.66        50.22 o                         
  -5   2  10       6116.44       5813.58        56.98 o                         
  -4   2  10       8914.07       9006.24        72.74 o                         
  -3   2  10      20438.60      20128.66       130.17 o                         
  -2   2  10        803.22        815.74        19.67 o                         
  -1   2  10         32.65        103.22        12.43 o                         
   0   2  10       1125.49       1170.57        22.48 o                         
   1   2  10      47637.78      49337.05       285.15 o                         
   2   2  10      50657.55      47751.05       279.21 o                         
   3   2  10       8331.02       8327.31        73.87 o                         
   4   2  10        426.13        474.17        20.71 o                         
   5   2  10      18567.66      18258.26       134.51 o                         
   6   2  10        570.37        485.74        18.79 o                         
   7   2  10      19825.58      19593.17       142.87 o                         
   8   2  10      15229.22      14742.12       118.33 o                         
   9   2  10       3777.71       4052.44        53.13 o                         
  10   2  10        737.47        786.03        32.50 o                         
  11   2  10      21432.40      21536.77       206.56 o                         
  12   2  10       1870.62       1757.10        68.24 o                         
  13   2  10       1610.06       1423.84        77.55 o                         
  14   2  10          6.38        -48.95        48.95 o                         
  15   2  10       3773.26       3886.64       128.61 o                         
  16   2  10        625.76        345.52        80.07 o                         
 -15   3  10       2036.08       2104.45       122.93 o                         
 -14   3  10       6428.29       6234.04       130.71 o                         
 -13   3  10          0.59          1.70        58.33 o                         
 -12   3  10         24.45          5.00        47.00 o                         
 -11   3  10       2350.19       2320.93        60.00 o                         
 -10   3  10      18645.19      18074.02       157.07 o                         
  -9   3  10        218.11        240.32        27.03 o                         
  -8   3  10      23172.80      22361.88       175.29 o                         
  -7   3  10        364.67        358.37        18.61 o                         
  -6   3  10         82.99         93.05        14.69 o                         
  -5   3  10      21342.44      21903.07       143.21 o                         
  -4   3  10      57851.05      56580.97       352.90 o                         
  -3   3  10       1143.65        947.25        26.57 o                         
  -2   3  10       1164.08       1084.13        26.91 o                         
  -1   3  10        645.62        604.81        26.00 o                         
   0   3  10       1074.32       1218.09        25.80 o                         
   1   3  10       9566.24       9340.81        68.13 o                         
   2   3  10      19765.44      19588.76       138.35 o                         
   3   3  10       8992.92       8101.44        69.59 o                         
   4   3  10        119.94        160.74        15.98 o                         
   5   3  10       2677.15       2358.56        37.72 o                         
   6   3  10       5436.85       5164.54        61.33 o                         
   7   3  10       2420.56       2254.86        43.08 o                         
   8   3  10       5926.76       5852.46        66.16 o                         
   9   3  10       2635.45       2323.19        46.20 o                         
  10   3  10       1405.69       1345.10        42.75 o                         
  11   3  10       2712.74       2579.17        63.36 o                         
  12   3  10        981.79        843.83        45.84 o                         
  13   3  10        854.11        819.20        42.47 o                         
  14   3  10       2211.53       2408.29        69.61 o                         
  15   3  10        121.26        149.90        61.10 o                         
 -15   4  10        995.48        943.33       104.67 o                         
 -14   4  10         36.66         35.88        57.36 o                         
 -13   4  10        373.77        285.50        48.98 o                         
 -12   4  10       1759.02       1916.64        92.39 o                         
 -11   4  10       1111.97       1049.99        57.75 o                         
 -10   4  10       1644.96       1760.29        82.56 o                         
  -9   4  10      12569.37      11769.71       104.64 o                         
  -8   4  10       5771.78       5951.19        74.32 o                         
  -7   4  10        940.63        965.83        32.21 o                         
  -6   4  10       2321.15       2523.07        41.29 o                         
  -5   4  10       9881.43       9649.74        84.08 o                         
  -4   4  10        434.34        312.28        18.89 o                         
  -3   4  10      13540.25      12450.89        97.14 o                         
  -2   4  10      15318.93      15665.12       117.42 o                         
  -1   4  10       6751.75       5839.71        59.00 o                         
   0   4  10        261.42        244.82        16.77 o                         
   1   4  10       2233.07       2164.85        30.90 o                         
   2   4  10        129.89        143.58        15.85 o                         
   3   4  10       2196.08       2405.13        37.10 o                         
   4   4  10       5933.03       5693.15        58.02 o                         
   5   4  10        561.99        469.85        21.22 o                         
   6   4  10        631.63        648.17        24.80 o                         
   7   4  10       2303.32       2169.88        40.98 o                         
   8   4  10          2.94         30.31        17.09 o                         
   9   4  10       5899.10       5345.39        64.18 o                         
  10   4  10        382.33        360.53        29.64 o                         
  11   4  10        535.87        564.09        38.45 o                         
  12   4  10       3940.58       3840.76        87.60 o                         
  13   4  10       6637.38       7048.01       114.53 o                         
  14   4  10       1171.18       1083.32        59.10 o                         
  15   4  10        528.81        428.43        55.97 o                         
 -14   5  10       1223.55       1313.27        90.86 o                         
 -13   5  10         66.90         16.94        60.04 o                         
 -12   5  10       4795.39       4918.10        89.11 o                         
 -11   5  10       3359.88       3682.40        77.73 o                         
 -10   5  10          9.79        198.89        32.11 o                         
  -9   5  10        451.12        355.04        39.58 o                         
  -8   5  10       3221.85       3458.25        58.37 o                         
  -7   5  10       9621.46       9200.81        97.77 o                         
  -6   5  10      27083.73      26702.55       191.58 o                         
  -5   5  10      10011.84       9620.57        93.86 o                         
  -3   5  10      21095.59      21881.74       148.96 o                         
  -2   5  10       6470.75       6369.48        61.94 o                         
  -1   5  10       4272.53       4113.51        47.99 o                         
   0   5  10      10239.97       9747.22        82.36 o                         
   1   5  10         88.61         64.20        14.75 o                         
   2   5  10        495.31        556.12        20.92 o                         
   3   5  10      14224.02      14352.75       107.71 o                         
   4   5  10       1108.84       1069.04        34.85 o                         
   5   5  10       2804.48       2731.24        45.54 o                         
   6   5  10       4091.61       3912.61        57.18 o                         
   7   5  10       2963.08       2836.18        51.33 o                         
   8   5  10       5415.13       5062.46        64.81 o                         
   9   5  10       1132.38       1087.20        40.76 o                         
  10   5  10         23.92         25.73        27.74 o                         
  11   5  10        403.39        406.96        44.03 o                         
  12   5  10        130.83        125.44        45.39 o                         
  13   5  10        345.57        326.06        51.12 o                         
  14   5  10       2526.62       2622.00       125.56 o                         
 -13   6  10       9254.09       9024.14       148.93 o                         
 -12   6  10        265.73        293.07        44.30 o                         
 -11   6  10       3835.59       3730.96        95.63 o                         
 -10   6  10       2206.66       2227.03        63.27 o                         
  -9   6  10       9214.89       9431.39       120.88 o                         
  -8   6  10      10429.02      10134.70       123.51 o                         
  -7   6  10      21771.45      21277.85       175.92 o                         
  -6   6  10       4185.24       3789.70        60.07 o                         
  -5   6  10      17812.04      17905.67       138.59 o                         
  -4   6  10       3296.31       3183.91        52.18 o                         
  -3   6  10       7577.12       7551.65        76.18 o                         
  -2   6  10      10139.68      10208.80        90.24 o                         
  -1   6  10      19450.43      19119.30       139.80 o                         
   0   6  10       4743.72       4961.05        58.06 o                         
   1   6  10      10596.85      10823.18        87.56 o                         
   2   6  10       1299.52       1215.63        29.87 o                         
   3   6  10          2.15          8.03        16.76 o                         
   4   6  10        400.52        378.22        22.53 o                         
   5   6  10       3299.71       3056.20        48.54 o                         
   6   6  10        586.02        536.69        23.52 o                         
   7   6  10       4386.68       4213.47        56.00 o                         
   8   6  10         53.67         22.77        24.83 o                         
   9   6  10        339.44        307.86        30.23 o                         
  10   6  10       2456.67       2504.13        68.41 o                         
  11   6  10         19.56          6.32        37.85 o                         
  12   6  10       2339.35       2603.38        82.18 o                         
  13   6  10        783.75        854.34        71.03 o                         
 -12   7  10        903.65        872.01        60.27 o                         
 -11   7  10        443.98        439.91        44.16 o                         
 -10   7  10        194.63        207.09        39.03 o                         
  -9   7  10        524.87        567.55        49.57 o                         
  -8   7  10       7787.97       7491.80       134.72 o                         
  -7   7  10        918.93        974.06        44.12 o                         
  -6   7  10       3468.29       3210.41        70.09 o                         
  -5   7  10       7675.32       7482.86        88.94 o                         
  -4   7  10       2099.34       2068.31        45.63 o                         
  -3   7  10       1187.06       1086.34        35.20 o                         
  -2   7  10          2.82         55.64        23.82 o                         
  -1   7  10       3091.45       3081.37        56.17 o                         
   0   7  10      14270.92      14031.99       121.71 o                         
   1   7  10       7500.58       7393.39        76.68 o                         
   2   7  10        902.97       1019.18        32.46 o                         
   3   7  10        286.10        329.63        24.20 o                         
   4   7  10          8.83         48.35        20.63 o                         
   5   7  10       5044.35       4930.41        82.29 o                         
   6   7  10       7365.65       7399.79        83.74 o                         
   7   7  10        132.63         73.43        27.41 o                         
   8   7  10         71.07        190.09        31.38 o                         
   9   7  10       2880.54       2922.24        77.64 o                         
  10   7  10        492.24        555.87        35.77 o                         
  11   7  10        135.69        114.31        44.21 o                         
  12   7  10       1798.12       1726.24        83.03 o                         
 -11   8  10       6117.32       6853.05       145.88 o                         
 -10   8  10        162.38        153.98        52.94 o                         
  -9   8  10        298.64        390.72        54.79 o                         
  -8   8  10       1547.19       1701.87        67.85 o                         
  -7   8  10        523.46        651.72        45.46 o                         
  -6   8  10        673.20        534.06        40.21 o                         
  -5   8  10        569.02        736.71        41.86 o                         
  -4   8  10       1464.37       1423.30        67.14 o                         
  -3   8  10       2232.64       2160.79        63.62 o                         
  -2   8  10         86.29         83.86        32.97 o                         
  -1   8  10       2784.48       3027.55        68.96 o                         
   0   8  10       2375.08       2291.90        61.44 o                         
   1   8  10       5199.06       5476.51        78.77 o                         
   2   8  10       2313.74       2168.92        62.12 o                         
   3   8  10       3441.60       3537.33        78.65 o                         
   4   8  10        310.82        422.73        34.15 o                         
   5   8  10        782.06        795.31        39.67 o                         
   6   8  10        179.32        210.09        34.90 o                         
   7   8  10       9047.30       9174.19       110.66 o                         
   8   8  10        739.20        703.60        37.25 o                         
   9   8  10        985.63        986.18        43.43 o                         
  10   8  10        657.01        732.92        49.38 o                         
  11   8  10       1781.49       1652.94        79.93 o                         
 -10   9  10       4828.06       5482.39       138.36 o                         
  -9   9  10        244.56        292.92        60.27 o                         
  -8   9  10       1106.11       1159.67        64.20 o                         
  -7   9  10        322.92        334.32        48.29 o                         
  -6   9  10       4190.24       4536.82       131.25 o                         
  -5   9  10         21.70         17.41        43.03 o                         
  -4   9  10       1334.79       1368.26        61.73 o                         
  -3   9  10        301.08        183.71        46.30 o                         
  -2   9  10      10694.67      10486.75       148.23 o                         
  -1   9  10       2477.14       2568.69        83.32 o                         
   0   9  10         59.87         13.76        46.98 o                         
   1   9  10        569.61        595.36        39.51 o                         
   2   9  10        421.08        443.75        42.23 o                         
   3   9  10        401.26        499.04        44.62 o                         
   4   9  10       8507.65       8750.96       113.48 o                         
   5   9  10       2387.01       2330.28        82.68 o                         
   6   9  10       5785.32       6349.03       133.54 o                         
   7   9  10        121.07        234.74        50.48 o                         
   8   9  10        560.79        514.87        66.13 o                         
   9   9  10          2.78         33.22        45.37 o                         
  10   9  10       1296.07       1379.18        73.93 o                         
  -8  10  10        108.62         18.55        90.52 o                         
  -7  10  10        222.93        169.09        70.23 o                         
  -6  10  10        410.02        338.24        68.43 o                         
  -5  10  10        251.54        332.36        63.54 o                         
  -4  10  10        833.38        685.56        89.35 o                         
  -3  10  10       3242.79       2956.66        98.02 o                         
  -2  10  10       1407.14       1264.48        64.25 o                         
  -1  10  10       2495.31       2520.98        93.06 o                         
   0  10  10       2957.70       3050.86        97.68 o                         
   1  10  10        107.99        144.84        39.20 o                         
   2  10  10        151.48        158.72        41.75 o                         
   3  10  10      13006.64      13127.73       170.50 o                         
   4  10  10       3158.80       3387.98       121.23 o                         
   5  10  10       1785.50       1642.52        78.77 o                         
   6  10  10        880.84        987.75        80.80 o                         
   7  10  10         35.10        -24.92        66.09 o                         
  -4  11  10        498.24        290.90        72.80 o                         
  -3  11  10        800.84        729.05        72.50 o                         
  -2  11  10        895.30        855.97        72.57 o                         
  -1  11  10         84.55        184.74        74.10 o                         
   0  11  10        126.98         -1.45        66.07 o                         
   1  11  10          0.40        116.71        57.49 o                         
   2  11  10       1928.34       1838.54        85.78 o                         
   3  11  10       1124.80       1285.89        74.35 o                         
   4  11  10       4749.55       5252.68       133.76 o                         
 -15   0  11        265.57        390.45       109.04 o                         
 -13   0  11      19853.89      20703.79       338.42 o                         
 -11   0  11       2360.61       2274.24        89.52 o                         
  -9   0  11        140.29         82.67        32.23 o                         
  -7   0  11      18348.50      17644.22       191.38 o                         
  -5   0  11       1766.36       1530.47        33.91 o                         
  -3   0  11        650.07        583.66        27.95 o                         
  -1   0  11       7430.78       6378.27        77.13 o                         
   1   0  11       1296.12       1014.56        40.96 o                         
   3   0  11        422.51        431.53        24.48 o                         
   5   0  11      16963.82      13792.31       209.53 o                         
   7   0  11      29495.19      29100.58       335.30 o                         
   9   0  11        396.82        313.39        35.83 o                         
  11   0  11         34.93         15.77        49.36 o                         
  13   0  11      12039.96      12895.13       251.17 o                         
  15   0  11       2832.34       3300.43       191.87 o                         
 -15   1  11          1.33         32.18        58.57 o                         
 -14   1  11       1329.90       1162.63        80.86 o                         
 -13   1  11         76.23        144.87        47.13 o                         
 -12   1  11       8512.42       8396.20       127.61 o                         
 -11   1  11        467.54        550.80        39.52 o                         
 -10   1  11       5617.58       5680.88        76.70 o                         
  -9   1  11        955.66        893.04        38.44 o                         
  -8   1  11       4397.71       4133.07        61.71 o                         
  -7   1  11       6723.78       7077.60        76.22 o                         
  -6   1  11       4404.24       4268.70        55.38 o                         
  -5   1  11         69.40         67.68        10.96 o                         
  -4   1  11        908.65       1309.16        37.81 o                         
  -3   1  11        734.57        851.75        21.26 o                         
  -2   1  11         62.71         97.43        11.09 o                         
  -1   1  11       1921.84       1516.06        25.28 o                         
   0   1  11         99.76        154.98        13.75 o                         
   1   1  11      18222.18      18168.12       134.88 o                         
   2   1  11      24645.43      24703.12       154.94 o                         
   3   1  11       1915.07       1855.80        28.03 o                         
   4   1  11       9385.14       8474.28        75.31 o                         
   5   1  11       9063.35       8794.74        69.10 o                         
   6   1  11       1972.68       2354.47        32.82 o                         
   7   1  11      16294.91      16493.70       130.30 o                         
   8   1  11      26985.38      26215.71       182.75 o                         
   9   1  11       3908.08       4176.22        57.28 o                         
  10   1  11       5589.05       5540.86        80.49 o                         
  11   1  11      13807.82      13704.04       171.93 o                         
  12   1  11       2395.81       2639.70        89.20 o                         
  13   1  11       1743.14       1904.63        91.54 o                         
  14   1  11       3650.73       3592.42       118.84 o                         
  15   1  11       1702.60       1496.11        90.41 o                         
 -15   2  11       5205.38       5263.35       145.64 o                         
 -14   2  11       3443.49       3711.83       116.27 o                         
 -13   2  11       1012.28        863.65        63.84 o                         
 -12   2  11        541.05        471.08        53.28 o                         
 -11   2  11        633.17        615.37        42.11 o                         
 -10   2  11       3998.13       4278.54        74.37 o                         
  -9   2  11       8589.44       8312.14        91.36 o                         
  -8   2  11       3073.37       2804.32        54.99 o                         
  -7   2  11       5136.28       5194.77        62.61 o                         
  -6   2  11         40.59         41.75        16.70 o                         
  -5   2  11       2825.95       2776.34        39.84 o                         
  -4   2  11      26183.86      25674.16       167.85 o                         
  -3   2  11       2511.98       2710.86        36.84 o                         
  -2   2  11          4.34         23.09        11.89 o                         
  -1   2  11       1641.23       1599.43        27.43 o                         
   0   2  11       5843.57       6183.05        53.71 o                         
   1   2  11      25145.22      25326.68       149.66 o                         
   2   2  11      27692.48      26090.96       169.78 o                         
   3   2  11       4292.32       3920.61        47.79 o                         
   4   2  11          4.09          6.85        14.93 o                         
   5   2  11       3049.56       2638.13        44.21 o                         
   6   2  11      22691.25      22678.16       167.56 o                         
   7   2  11      17670.94      17696.25       126.88 o                         
   8   2  11       1903.65       2008.58        44.48 o                         
   9   2  11        165.53        159.86        21.38 o                         
  10   2  11       9407.22       9683.28       107.96 o                         
  11   2  11       5317.65       5201.87        85.64 o                         
  12   2  11       5334.95       5415.23       123.05 o                         
  13   2  11        589.95        581.65        61.51 o                         
  14   2  11         20.14         41.37        55.00 o                         
  15   2  11       1012.89       1026.99        81.43 o                         
 -15   3  11       1314.41       1350.17        79.05 o                         
 -14   3  11        727.69        697.02        68.05 o                         
 -13   3  11       4460.81       4351.19       111.24 o                         
 -12   3  11          6.07         28.54        43.81 o                         
 -11   3  11       1902.81       1966.25        75.64 o                         
 -10   3  11       2720.40       2355.57        59.01 o                         
  -9   3  11      16198.11      15713.21       144.06 o                         
  -8   3  11        380.84        528.21        28.41 o                         
  -7   3  11        100.79         95.55        16.31 o                         
  -6   3  11       4555.70       4476.10        52.60 o                         
  -5   3  11      19795.88      18879.03       131.45 o                         
  -4   3  11          3.79         71.85        16.34 o                         
  -3   3  11      20585.11      20025.44       148.88 o                         
  -2   3  11       6844.05       6976.10        68.92 o                         
  -1   3  11       3116.97       2722.03        36.94 o                         
   0   3  11       3285.81       3090.72        36.82 o                         
   1   3  11      33814.93      32947.27       205.62 o                         
   2   3  11       1618.71       1361.43        30.01 o                         
   3   3  11          7.84         67.14        15.23 o                         
   4   3  11       5648.81       5495.67        60.68 o                         
   5   3  11        234.60        151.51        17.28 o                         
   6   3  11        494.66        430.83        23.43 o                         
   7   3  11         40.72         35.62        20.19 o                         
   8   3  11        715.33        621.11        28.57 o                         
   9   3  11        501.40        435.13        25.54 o                         
  10   3  11       7149.22       6863.55        81.70 o                         
  11   3  11        984.88        865.50        39.92 o                         
  12   3  11       2862.94       2690.46        72.73 o                         
  13   3  11       2400.03       2697.81        82.70 o                         
  14   3  11          1.77        -29.62        52.74 o                         
  15   3  11         28.04         26.33        59.18 o                         
 -14   4  11       1634.78       1505.49        90.23 o                         
 -13   4  11         34.14         48.92        46.10 o                         
 -12   4  11        335.44        307.39        40.35 o                         
 -11   4  11         25.64         23.05        37.53 o                         
 -10   4  11       5567.63       5194.55        92.24 o                         
  -9   4  11       6529.37       6260.42        82.36 o                         
  -8   4  11        112.72         99.83        23.99 o                         
  -7   4  11       1663.51       1715.60        39.99 o                         
  -6   4  11       1869.76       1662.61        39.84 o                         
  -5   4  11        714.68        606.76        33.10 o                         
  -4   4  11      30028.54      28330.66       195.78 o                         
  -3   4  11      42650.68      44140.07       276.04 o                         
  -2   4  11       1898.09       1762.66        34.70 o                         
  -1   4  11       9485.50       9567.37        82.35 o                         
   0   4  11        190.35        253.29        18.29 o                         
   1   4  11        751.59        680.81        26.37 o                         
   2   4  11       2994.67       2450.81        40.73 o                         
   3   4  11      31834.88      32988.41       213.83 o                         
   4   4  11       8583.21       8290.34        78.16 o                         
   5   4  11       4250.96       4388.81        55.84 o                         
   6   4  11         26.50         47.22        18.73 o                         
   7   4  11       4604.66       4557.31        60.27 o                         
   8   4  11       2033.23       1933.04        49.73 o                         
   9   4  11       2138.63       2123.36        64.81 o                         
  10   4  11        144.75        154.31        29.72 o                         
  11   4  11       5906.49       5881.65       100.35 o                         
  12   4  11        892.70        969.88        59.14 o                         
  13   4  11        476.54        440.46        51.74 o                         
  14   4  11       3226.48       3255.62       109.21 o                         
 -14   5  11          5.36         -9.07        59.69 o                         
 -13   5  11       1553.97       1562.14        78.17 o                         
 -12   5  11         19.13         -2.64        43.85 o                         
 -11   5  11       1415.50       1508.29        77.35 o                         
 -10   5  11        269.15        389.52        34.86 o                         
  -9   5  11        640.90        881.09        40.78 o                         
  -8   5  11      19180.07      18544.91       156.80 o                         
  -7   5  11      11073.12      10733.41       108.98 o                         
  -6   5  11        482.33        532.23        28.03 o                         
  -5   5  11        134.68        266.15        23.67 o                         
  -4   5  11       5210.79       5482.14        65.35 o                         
  -3   5  11       1388.89       1549.94        37.15 o                         
  -2   5  11      45685.75      46866.74       284.54 o                         
  -1   5  11      16513.98      15307.38       112.78 o                         
   0   5  11          3.82         -7.46        15.63 o                         
   1   5  11        170.03        207.96        15.92 o                         
   2   5  11      22272.13      22417.43       148.14 o                         
   3   5  11         89.84        149.70        18.45 o                         
   4   5  11      12218.99      12214.50       106.71 o                         
   5   5  11       6899.34       6484.21        70.55 o                         
   6   5  11       5283.08       5266.42        64.69 o                         
   7   5  11          2.88         22.36        27.49 o                         
   8   5  11       3873.44       3823.97        73.91 o                         
   9   5  11         28.03         37.29        36.56 o                         
  10   5  11         98.71        104.41        35.51 o                         
  11   5  11        119.46        114.50        38.74 o                         
  12   5  11       3030.92       3107.86        85.47 o                         
  13   5  11       1412.13       1397.23        77.84 o                         
  14   5  11        769.17        674.96        62.22 o                         
 -13   6  11        800.76        652.89        61.78 o                         
 -12   6  11       3870.05       4128.04        94.32 o                         
 -11   6  11       1689.12       1948.37        61.75 o                         
 -10   6  11       4368.63       4602.06        83.35 o                         
  -9   6  11       1314.77       1091.74        56.47 o                         
  -8   6  11      13550.16      13780.15       156.55 o                         
  -7   6  11         15.65         51.48        30.29 o                         
  -6   6  11      10503.22      10501.99       109.22 o                         
  -5   6  11       6467.81       6764.02        76.50 o                         
  -4   6  11       1467.34       1783.29        46.25 o                         
  -3   6  11      10123.21      10248.02        93.67 o                         
  -2   6  11      12689.43      12343.08       100.00 o                         
  -1   6  11        826.93       1029.58        32.30 o                         
   0   6  11       7682.99       7427.08        70.92 o                         
   1   6  11       2403.68       2395.09        39.66 o                         
   2   6  11         45.30         57.13        15.57 o                         
   3   6  11       4074.11       4191.86        63.07 o                         
   4   6  11         37.93         -6.06        22.52 o                         
   5   6  11       4720.77       4451.23        64.89 o                         
   6   6  11       2484.36       2568.21        57.66 o                         
   7   6  11        112.18        173.86        27.93 o                         
   8   6  11        719.94        599.53        36.16 o                         
   9   6  11        413.38        423.69        37.45 o                         
  10   6  11       1032.19       1023.19        59.96 o                         
  11   6  11        160.97        216.41        43.24 o                         
  12   6  11        228.35        305.40        54.53 o                         
  13   6  11          3.36          9.65        57.07 o                         
 -12   7  11         27.43         12.54        73.57 o                         
 -11   7  11        345.78        525.81        53.14 o                         
 -10   7  11       1208.76       1259.68        78.54 o                         
  -9   7  11       5903.59       6032.00       114.22 o                         
  -8   7  11        917.55        921.07        53.53 o                         
  -7   7  11       4280.64       4072.60        91.81 o                         
  -6   7  11      11943.56      11656.69       120.43 o                         
  -5   7  11        483.60        468.06        32.99 o                         
  -4   7  11       6711.38       6833.10        85.58 o                         
  -3   7  11       1059.34       1172.71        38.64 o                         
  -2   7  11         78.01         75.13        26.11 o                         
  -1   7  11       2303.15       2323.37        53.56 o                         
   0   7  11      27769.57      27500.16       201.11 o                         
   1   7  11       5144.35       5432.44        65.80 o                         
   2   7  11       3234.02       3354.53        51.65 o                         
   3   7  11        471.46        388.40        26.82 o                         
   4   7  11       4534.77       4322.67        65.60 o                         
   5   7  11       2252.80       2260.42        59.01 o                         
   6   7  11       6035.47       5712.31        83.05 o                         
   7   7  11       1732.69       1852.69        69.33 o                         
   8   7  11       1804.85       1850.47        58.74 o                         
   9   7  11       2385.43       2539.10        68.90 o                         
  10   7  11       2093.11       2292.11        74.53 o                         
  11   7  11       1721.37       1649.06        79.96 o                         
  12   7  11         10.70         10.38        79.65 o                         
 -11   8  11        622.12        551.81        72.01 o                         
 -10   8  11       2681.66       3158.81       109.85 o                         
  -9   8  11         14.74         58.53        49.36 o                         
  -8   8  11        166.06        145.33        42.41 o                         
  -7   8  11       1270.11       1195.19        53.45 o                         
  -6   8  11       4538.09       4897.93        85.39 o                         
  -5   8  11       6698.96       6248.11        93.69 o                         
  -4   8  11        376.47        460.23        44.60 o                         
  -3   8  11        408.14        327.92        38.92 o                         
  -2   8  11        616.38        666.66        42.03 o                         
  -1   8  11       5598.48       5144.84        90.31 o                         
   0   8  11       1154.94       1144.77        47.26 o                         
   1   8  11      11790.59      11700.18       136.69 o                         
   2   8  11          0.33        -24.97        24.97 o                         
   3   8  11       1725.39       1819.79        51.36 o                         
   4   8  11        184.52        165.09        29.05 o                         
   5   8  11       3844.29       4214.78        86.08 o                         
   6   8  11      13600.43      13583.12       207.88 o                         
   7   8  11       3678.69       3508.99        72.09 o                         
   8   8  11        212.07        285.32        35.27 o                         
   9   8  11       1419.77       1528.85        57.87 o                         
  10   8  11        531.66        415.24        60.82 o                         
  11   8  11        611.84        650.43        78.47 o                         
  -9   9  11        120.06        159.28        60.70 o                         
  -8   9  11          3.26         50.26        51.46 o                         
  -7   9  11       2995.09       3029.90       103.79 o                         
  -6   9  11        109.59        137.68        53.25 o                         
  -5   9  11       5065.65       5296.14       114.45 o                         
  -4   9  11          8.53        -44.11        44.11 o                         
  -3   9  11       3874.24       3891.65       100.44 o                         
  -2   9  11        493.99        409.52        50.23 o                         
  -1   9  11       1517.12       1673.29        74.59 o                         
   0   9  11         33.59         43.77        41.43 o                         
   1   9  11        575.12        488.82        38.20 o                         
   2   9  11         58.22         17.42        32.32 o                         
   3   9  11       7823.20       8319.09       121.36 o                         
   4   9  11        381.00        340.47        38.39 o                         
   5   9  11       1110.95       1071.36        53.28 o                         
   6   9  11         51.26         39.18        40.63 o                         
   7   9  11       1309.82       1329.91        65.42 o                         
   8   9  11        376.98        313.38        66.05 o                         
   9   9  11       2761.50       2841.89       109.67 o                         
  -7  10  11        176.77        213.64        68.81 o                         
  -6  10  11       1488.33       1432.97        93.28 o                         
  -5  10  11       1006.12        939.40        75.96 o                         
  -4  10  11       1071.65       1000.43        72.07 o                         
  -3  10  11        430.27        376.73        73.70 o                         
  -2  10  11        922.46        812.55        60.27 o                         
  -1  10  11       1398.52       1350.27        70.10 o                         
   0  10  11         37.04         -8.46        49.45 o                         
   1  10  11       1719.77       1835.71       109.88 o                         
   2  10  11       2962.46       2930.48        90.20 o                         
   3  10  11        879.75        839.77        53.11 o                         
   4  10  11       4135.91       4494.42       116.29 o                         
   5  10  11       3344.02       3574.53       107.92 o                         
   6  10  11        522.09        591.83        65.14 o                         
   7  10  11         20.78         34.91        61.38 o                         
  -3  11  11        107.58        -25.39       101.47 o                         
  -2  11  11         86.88        -17.37        61.96 o                         
  -1  11  11        249.27        259.55        63.98 o                         
   0  11  11       1397.71       1411.27        82.15 o                         
   1  11  11        150.41          4.25        60.44 o                         
   2  11  11        127.24        209.80        54.44 o                         
   3  11  11       3156.58       3225.21       151.91 o                         
 -14   0  12       8152.15       8368.03       231.55 o                         
 -12   0  12      10858.09      10656.11       253.57 o                         
 -10   0  12       4567.09       4390.07        98.64 o                         
  -8   0  12      26639.03      26246.79       268.45 o                         
  -6   0  12       9779.00       9078.94       120.54 o                         
  -4   0  12       2825.40       2706.53        52.70 o                         
  -2   0  12       2285.40       2048.05        44.56 o                         
   0   0  12        563.89        415.00        24.52 o                         
   2   0  12       2985.38       2715.18        48.53 o                         
   4   0  12       3799.72       3089.74        54.85 o                         
   6   0  12       7222.04       7185.78        89.91 o                         
   8   0  12      13271.00      12103.82       156.97 o                         
  10   0  12       5369.30       4960.74       141.08 o                         
  12   0  12      12045.95      12815.79       268.36 o                         
  14   0  12       7452.59       7736.60       238.23 o                         
 -15   1  12         40.34        -19.23        66.70 o                         
 -14   1  12          2.16         99.79        62.99 o                         
 -13   1  12      12760.57      13063.66       206.38 o                         
 -12   1  12       4473.52       4642.85       107.68 o                         
 -11   1  12          4.18          3.58        32.64 o                         
 -10   1  12        968.02        874.42        40.55 o                         
  -9   1  12        443.93        377.89        29.62 o                         
  -8   1  12       3461.06       3635.73        60.25 o                         
  -7   1  12      30820.54      30043.76       209.11 o                         
  -6   1  12       7509.99       7418.77        70.94 o                         
  -5   1  12        629.21        529.96        19.72 o                         
  -4   1  12        193.86        215.99        16.78 o                         
  -3   1  12       2687.59       2445.10        33.46 o                         
  -2   1  12       8296.85       8435.48        68.15 o                         
  -1   1  12       2729.50       2653.05        33.87 o                         
   0   1  12          0.15         18.61        12.57 o                         
   1   1  12       8241.39       7869.84        64.47 o                         
   2   1  12        571.25        573.83        21.66 o                         
   3   1  12       3317.72       3404.81        40.34 o                         
   4   1  12        431.62        367.63        15.15 o                         
   5   1  12        466.08        315.82        15.88 o                         
   6   1  12       8515.68       8488.87        73.89 o                         
   7   1  12      31758.21      31189.01       196.09 o                         
   8   1  12       1177.18       1238.33        43.46 o                         
   9   1  12        905.26        928.01        30.48 o                         
  10   1  12       2270.45       2244.27        67.32 o                         
  11   1  12          0.77        -22.90        37.36 o                         
  12   1  12       1425.80       1580.45       105.75 o                         
  13   1  12      14128.21      14646.74       206.81 o                         
  14   1  12        113.35         87.66        58.76 o                         
  15   1  12          5.98         48.94        69.17 o                         
 -15   2  12         76.45         50.19        62.73 o                         
 -14   2  12         98.81        155.12        57.89 o                         
 -13   2  12        604.47        766.25        58.08 o                         
 -12   2  12        426.20        439.88        49.48 o                         
 -11   2  12       2394.06       2076.36        73.23 o                         
 -10   2  12       5247.60       5255.19        85.34 o                         
  -9   2  12        299.08        305.89        30.16 o                         
  -8   2  12       4149.12       3870.84        62.49 o                         
  -7   2  12       5043.44       4863.00        62.21 o                         
  -6   2  12        924.43        926.86        30.23 o                         
  -5   2  12       1101.69        956.72        31.66 o                         
  -4   2  12        589.06        476.52        21.09 o                         
  -3   2  12        759.54        801.30        22.89 o                         
  -2   2  12       6142.52       5790.61        53.40 o                         
  -1   2  12      12043.79      11908.54        89.25 o                         
   0   2  12      13789.14      13955.81        93.32 o                         
   1   2  12      12603.11      11178.05        80.37 o                         
   2   2  12       7064.57       6980.87        62.26 o                         
   3   2  12        709.31        688.02        22.33 o                         
   4   2  12        313.47        310.62        19.96 o                         
   5   2  12        534.42        608.96        25.12 o                         
   6   2  12      10121.97      10458.33        90.78 o                         
   7   2  12       5390.86       4952.21        67.21 o                         
   8   2  12       2872.10       2518.09        40.75 o                         
   9   2  12         15.07         24.05        23.16 o                         
  10   2  12       4543.95       4349.06        74.58 o                         
  11   2  12       2610.53       2466.22        69.00 o                         
  12   2  12       1742.61       1785.45        96.83 o                         
  13   2  12        664.56        641.04        53.79 o                         
  14   2  12          7.94        -10.47        53.40 o                         
  15   2  12        599.58        588.01       102.61 o                         
 -15   3  12       1787.03       1677.87       182.33 o                         
 -14   3  12       2802.71       3178.01       150.14 o                         
 -13   3  12         34.08         56.37        50.46 o                         
 -12   3  12        165.89        168.83        66.66 o                         
 -11   3  12       7501.35       7048.66       137.63 o                         
 -10   3  12       3002.12       2959.39        77.99 o                         
  -9   3  12       5473.57       5747.50        81.63 o                         
  -8   3  12       3553.66       3352.81        63.29 o                         
  -7   3  12         28.54         46.94        16.69 o                         
  -6   3  12          4.75        -12.97        17.33 o                         
  -5   3  12        360.31        348.74        22.85 o                         
  -4   3  12      19640.39      18722.53       139.46 o                         
  -3   3  12      10938.74      10800.88        95.90 o                         
  -2   3  12       6217.05       6349.34        69.76 o                         
  -1   3  12       1329.89       1345.34        27.35 o                         
   0   3  12       1627.88       1424.18        28.23 o                         
   1   3  12        993.26        905.11        22.47 o                         
   2   3  12       3585.95       2939.89        42.25 o                         
   3   3  12       7515.18       7516.50        74.36 o                         
   4   3  12      14407.63      14361.36       117.24 o                         
   5   3  12        148.63        145.05        18.65 o                         
   6   3  12        104.89         25.08        19.28 o                         
   7   3  12        957.98       1079.58        30.55 o                         
   8   3  12       2623.37       2543.10        58.61 o                         
   9   3  12       7131.97       7002.21       100.16 o                         
  10   3  12       2225.85       2178.92        58.75 o                         
  11   3  12       4053.63       3964.57        88.24 o                         
  12   3  12        528.64        615.71        41.78 o                         
  13   3  12         10.96        -40.16        40.16 o                         
  14   3  12       2354.89       2156.72       128.65 o                         
 -14   4  12         26.21         15.60        64.67 o                         
 -13   4  12       1492.78       1371.07        77.41 o                         
 -12   4  12       1724.77       1620.05        70.46 o                         
 -11   4  12        109.78        103.17        36.20 o                         
 -10   4  12       3079.06       2812.03        73.24 o                         
  -9   4  12       5901.73       5593.52        98.97 o                         
  -8   4  12      10890.88      11120.86       113.73 o                         
  -7   4  12          2.80         31.50        19.37 o                         
  -6   4  12          4.40         26.88        20.26 o                         
  -5   4  12      10279.02       9564.22        90.00 o                         
  -4   4  12      26931.78      26856.59       189.05 o                         
  -3   4  12       3188.29       3167.02        53.00 o                         
  -2   4  12      27734.70      27811.53       198.53 o                         
  -1   4  12       6339.42       5884.16        65.77 o                         
   0   4  12        765.09        574.41        24.25 o                         
   1   4  12      10180.04       9110.93        76.17 o                         
   2   4  12      35909.40      37255.42       244.95 o                         
   3   4  12       4481.54       4486.45        57.42 o                         
   4   4  12      19887.06      19845.50       166.96 o                         
   5   4  12       4221.31       4089.86        60.97 o                         
   6   4  12       1588.56       1456.90        40.09 o                         
   7   4  12       1252.65       1257.19        47.05 o                         
   8   4  12      11551.08      11395.66       134.04 o                         
   9   4  12       4626.25       4813.63        84.52 o                         
  10   4  12       3549.20       3589.18        79.96 o                         
  11   4  12        464.94        456.73        37.22 o                         
  12   4  12       3084.20       3244.93        79.14 o                         
  13   4  12       2447.25       2759.55       124.39 o                         
  14   4  12          0.59         10.30        49.20 o                         
 -13   5  12        128.99        -27.86        52.66 o                         
 -12   5  12        231.96        201.36        53.37 o                         
 -11   5  12         74.95         10.55        46.18 o                         
 -10   5  12        162.69        241.90        53.41 o                         
  -9   5  12       3112.90       2822.56        65.58 o                         
  -8   5  12       2809.29       2710.67        69.34 o                         
  -7   5  12       6227.61       5939.31        82.59 o                         
  -6   5  12        440.90        520.89        28.43 o                         
  -5   5  12        437.78        412.50        25.43 o                         
  -4   5  12        869.05        693.69        29.95 o                         
  -3   5  12      48448.91      48893.22       307.13 o                         
  -2   5  12       8753.19       7782.11        73.77 o                         
  -1   5  12       2975.69       2957.17        44.88 o                         
   0   5  12         52.45         70.31        17.82 o                         
   1   5  12       5861.67       6023.46        61.47 o                         
   2   5  12       4710.45       4462.72        57.93 o                         
   3   5  12      37151.75      37560.32       251.19 o                         
   4   5  12       3159.85       2905.20        52.74 o                         
   5   5  12       4334.03       4227.26        65.34 o                         
   6   5  12       1703.39       1805.03        45.28 o                         
   7   5  12       6212.53       6307.92        80.04 o                         
   8   5  12        878.02        786.06        46.59 o                         
   9   5  12       2223.36       2149.59        72.35 o                         
  10   5  12        655.27        613.12        51.04 o                         
  11   5  12       1367.68       1272.81        66.18 o                         
  12   5  12         59.42        128.33        60.92 o                         
  13   5  12        158.04        223.44        56.47 o                         
 -13   6  12       1224.31       1128.50        75.83 o                         
 -12   6  12         68.52        -33.08        52.32 o                         
 -11   6  12        464.92        451.03        41.22 o                         
 -10   6  12         76.13        132.43        41.32 o                         
  -9   6  12       7717.77       8019.30       151.80 o                         
  -8   6  12       1224.38       1081.36        53.18 o                         
  -7   6  12       3699.49       3739.85        82.60 o                         
  -6   6  12       4542.02       4774.15        81.38 o                         
  -5   6  12         62.10        113.76        28.71 o                         
  -4   6  12        668.48        635.00        35.15 o                         
  -3   6  12       2268.50       2362.57        47.49 o                         
  -2   6  12       4673.11       4399.57        57.42 o                         
  -1   6  12       2591.66       2374.68        44.79 o                         
   0   6  12      13970.42      13980.52       109.57 o                         
   1   6  12       1077.98        961.74        33.45 o                         
   2   6  12       5384.72       5311.48        56.88 o                         
   3   6  12       2579.64       2588.64        49.68 o                         
   4   6  12         69.44         69.10        22.84 o                         
   5   6  12         20.57         40.17        25.68 o                         
   6   6  12       1457.94       1333.41        55.43 o                         
   7   6  12       2560.11       2618.20        64.24 o                         
   8   6  12       1669.92       1711.48        82.12 o                         
   9   6  12       6708.22       6849.19       107.85 o                         
  10   6  12        106.87         91.10        46.59 o                         
  11   6  12        441.23        291.31        57.00 o                         
  12   6  12        290.40        289.95        70.61 o                         
  13   6  12       1171.07        990.64       229.63 o                         
 -12   7  12        533.09        416.82        96.40 o                         
 -11   7  12       1065.87        949.61        64.93 o                         
 -10   7  12        151.99        124.95        50.11 o                         
  -9   7  12        130.11        144.20        45.08 o                         
  -8   7  12       5105.49       5271.65       101.41 o                         
  -7   7  12       1942.53       1908.12        62.82 o                         
  -6   7  12       1779.66       1881.07        62.44 o                         
  -5   7  12      14905.08      14736.26       137.93 o                         
  -4   7  12        298.33        348.82        33.33 o                         
  -3   7  12        179.89        138.36        29.61 o                         
  -2   7  12        689.85        639.51        33.38 o                         
  -1   7  12      17603.44      17497.41       161.23 o                         
   0   7  12        524.30        561.70        35.37 o                         
   1   7  12      16889.62      17295.32       148.32 o                         
   2   7  12        212.05        190.30        31.16 o                         
   3   7  12        357.74        365.03        27.34 o                         
   4   7  12        188.79        142.99        34.21 o                         
   5   7  12      12977.61      12918.71       138.09 o                         
   6   7  12       1750.33       1888.18        62.84 o                         
   7   7  12       3090.34       2890.10        75.41 o                         
   8   7  12       3935.53       3952.46        83.52 o                         
   9   7  12       1443.56       1658.49        59.08 o                         
  10   7  12          0.01         16.59        51.59 o                         
  11   7  12       1163.78       1165.07        78.96 o                         
 -10   8  12       1563.47       1572.31        78.23 o                         
  -9   8  12        458.19        430.06        59.66 o                         
  -8   8  12        976.73        899.48        60.26 o                         
  -7   8  12       3402.43       3578.26       114.05 o                         
  -6   8  12       7048.85       6672.83        99.28 o                         
  -5   8  12       2433.93       2520.22        67.76 o                         
  -4   8  12       2850.66       2774.66        84.71 o                         
  -3   8  12        387.76        382.44        48.49 o                         
  -2   8  12       4180.60       3758.09        84.96 o                         
  -1   8  12         22.58          5.66        35.04 o                         
   0   8  12      18865.56      18660.12       186.89 o                         
   1   8  12        113.47         88.74        34.61 o                         
   2   8  12       2242.15       2215.65        53.08 o                         
   3   8  12        388.81        426.93        33.68 o                         
   4   8  12       5609.09       5536.39        93.35 o                         
   5   8  12       6229.38       6058.51       107.17 o                         
   6   8  12       7923.15       7845.73       135.52 o                         
   7   8  12       1681.15       1554.69        58.28 o                         
   8   8  12       1511.25       1605.91        70.45 o                         
   9   8  12         18.51         63.23        53.25 o                         
  10   8  12       2181.88       2430.97       157.74 o                         
  -8   9  12         53.93         39.04        53.51 o                         
  -7   9  12        829.52        917.98       100.54 o                         
  -6   9  12       8644.99       9541.37       173.54 o                         
  -5   9  12        106.31         69.39        54.24 o                         
  -4   9  12         99.23        158.47        52.21 o                         
  -3   9  12          1.09         17.70        44.87 o                         
  -2   9  12        247.64        188.75        49.49 o                         
  -1   9  12         35.24         44.64        49.75 o                         
   0   9  12         15.37        -41.36        41.36 o                         
   1   9  12        185.15         96.24        43.15 o                         
   2   9  12        377.10        432.98        36.39 o                         
   3   9  12          3.86          8.20        34.46 o                         
   4   9  12          2.87        -22.20        38.05 o                         
   5   9  12         55.66         98.34        41.49 o                         
   6   9  12       6058.01       6133.64       108.39 o                         
   7   9  12       1245.23       1211.17        75.45 o                         
   8   9  12        285.24        322.14        60.80 o                         
  -6  10  12         91.19        -14.10        62.75 o                         
  -5  10  12        318.34        342.09        67.79 o                         
  -4  10  12       1383.83       1239.07        82.88 o                         
  -3  10  12        669.37        592.85        61.09 o                         
  -2  10  12        340.47        332.45        56.81 o                         
  -1  10  12          9.23        -49.66        49.66 o                         
   0  10  12       3205.81       3221.86       101.13 o                         
   1  10  12         21.92         64.79        51.40 o                         
   2  10  12        724.83        665.41        53.80 o                         
   3  10  12        991.40       1389.86       134.68 o                         
   4  10  12       2348.33       2577.71        91.26 o                         
   5  10  12        872.99        869.46        69.33 o                         
   6  10  12        284.92        300.13        65.26 o                         
 -15   0  13       1957.33       1876.14       133.86 o                         
 -13   0  13      20046.13      21694.53       378.39 o                         
 -11   0  13        316.72        287.01        84.50 o                         
  -9   0  13       2070.13       2244.50        95.02 o                         
  -7   0  13      27160.91      26587.00       334.99 o                         
  -5   0  13      14341.27      13977.48       147.57 o                         
  -3   0  13       8395.30       7718.68        89.28 o                         
  -1   0  13       2773.46       2251.44        49.06 o                         
   1   0  13       2232.64       2021.72        46.83 o                         
   3   0  13       1975.49       1932.21        43.57 o                         
   5   0  13       1699.64       1404.21        39.46 o                         
   7   0  13      11553.61      11118.32       137.09 o                         
   9   0  13       4591.58       4291.54       110.78 o                         
  11   0  13       2506.78       2698.57       113.49 o                         
  13   0  13      12300.74      12892.61       254.04 o                         
  15   0  13       1066.76       1291.76       171.45 o                         
 -15   1  13        230.65        145.10        66.46 o                         
 -14   1  13       3961.66       4419.73       134.75 o                         
 -13   1  13        991.99        979.75        62.78 o                         
 -12   1  13       2426.15       2750.95       111.77 o                         
 -11   1  13       4580.13       4623.90        93.46 o                         
 -10   1  13       1543.75       1460.33        67.55 o                         
  -9   1  13       2259.43       2038.42        52.71 o                         
  -8   1  13      19993.96      19580.48       154.08 o                         
  -7   1  13      10442.97      10327.76       102.08 o                         
  -6   1  13         14.69         38.84        16.29 o                         
  -5   1  13       7537.95       7445.19        70.02 o                         
  -4   1  13       1982.83       1781.14        34.62 o                         
  -3   1  13       7361.50       7205.48        62.33 o                         
  -2   1  13      15381.24      14584.81       101.52 o                         
  -1   1  13      15091.69      14627.48       101.23 o                         
   0   1  13         52.04         72.98        16.09 o                         
   1   1  13          4.64         16.49        13.42 o                         
   2   1  13       1936.99       1865.23        33.01 o                         
   3   1  13       8173.29       7655.63        67.75 o                         
   4   1  13         59.42         -0.18        14.50 o                         
   5   1  13         99.76         49.45        14.36 o                         
   6   1  13       5077.36       4767.80        46.60 o                         
   7   1  13       1777.02       1723.24        38.34 o                         
   8   1  13       1102.13        967.02        33.78 o                         
   9   1  13         15.72         25.85        23.91 o                         
  10   1  13       2903.73       2823.33        74.73 o                         
  11   1  13        545.22        528.73        51.65 o                         
  12   1  13      10677.47      11216.51       169.66 o                         
  13   1  13        144.86         56.88        65.00 o                         
  14   1  13        207.25        163.16        65.22 o                         
  15   1  13        164.78        272.66        74.87 o                         
 -14   2  13          3.28        -32.76        55.07 o                         
 -13   2  13        282.65        259.79        53.98 o                         
 -12   2  13       4750.05       4538.76       108.31 o                         
 -11   2  13       5357.90       5752.02       180.31 o                         
 -10   2  13       2985.11       2969.92        76.54 o                         
  -9   2  13        410.33        266.80        34.35 o                         
  -8   2  13       3043.86       2921.23        68.51 o                         
  -7   2  13       5967.92       5726.57        77.27 o                         
  -6   2  13      12217.18      11906.44       111.95 o                         
  -5   2  13       5117.51       4611.49        52.98 o                         
  -4   2  13        390.23        374.47        21.57 o                         
  -3   2  13       3551.87       3466.33        47.32 o                         
  -2   2  13      24034.32      24386.58       160.08 o                         
  -1   2  13      16482.78      16548.14       115.44 o                         
   0   2  13        356.00        433.09        17.75 o                         
   1   2  13       3248.17       3057.18        36.21 o                         
   2   2  13         13.45         26.97        14.56 o                         
   3   2  13        954.53        987.15        35.51 o                         
   4   2  13      15013.36      14394.27       117.79 o                         
   5   2  13       6951.77       6978.55        74.28 o                         
   6   2  13        652.49        567.67        26.54 o                         
   7   2  13       5751.77       5448.08        59.20 o                         
   8   2  13       2516.62       2284.67        50.81 o                         
   9   2  13       1737.48       1822.32        42.62 o                         
  10   2  13       1504.47       1299.91        43.84 o                         
  11   2  13        525.77        518.76        49.77 o                         
  12   2  13          1.61         56.79        41.59 o                         
  13   2  13       1433.01       1641.44        82.40 o                         
  14   2  13        740.82        635.24        65.97 o                         
 -14   3  13        274.94        193.81        67.12 o                         
 -13   3  13        284.02        269.50        54.79 o                         
 -12   3  13       3329.13       3594.92       119.83 o                         
 -11   3  13       1923.15       1725.88        71.45 o                         
 -10   3  13       4310.01       4536.22        98.20 o                         
  -9   3  13       3509.48       3690.54        68.11 o                         
  -8   3  13          0.46         77.32        27.75 o                         
  -7   3  13       1777.13       1597.75        46.03 o                         
  -6   3  13        201.39        214.10        21.56 o                         
  -5   3  13        202.55        192.70        17.04 o                         
  -4   3  13       4288.12       3945.40        54.73 o                         
  -3   3  13         42.58         72.07        19.74 o                         
  -2   3  13        482.51        408.30        23.09 o                         
  -1   3  13      13423.37      12860.25        99.09 o                         
   0   3  13       4446.23       4614.93        52.90 o                         
   1   3  13       6830.74       5779.25        53.72 o                         
   2   3  13       3366.96       3423.96        47.55 o                         
   3   3  13      16511.28      16337.39       126.00 o                         
   4   3  13         51.21         60.49        19.80 o                         
   5   3  13       3866.16       3799.71        53.65 o                         
   6   3  13       1323.47       1359.49        36.34 o                         
   7   3  13        996.69        932.15        32.12 o                         
   8   3  13       1400.11       1558.63        61.79 o                         
   9   3  13      18746.04      18744.45       192.85 o                         
  10   3  13       2068.54       2039.64        63.78 o                         
  11   3  13        470.14        478.93        39.85 o                         
  12   3  13         70.48         89.27        36.82 o                         
  13   3  13       4582.38       5013.02       149.95 o                         
  14   3  13        608.39        518.70        66.69 o                         
 -14   4  13       3572.37       3561.66       144.51 o                         
 -13   4  13        686.25        737.43        74.69 o                         
 -12   4  13        111.90         61.86        56.78 o                         
 -11   4  13       2832.93       2768.63       109.56 o                         
 -10   4  13       1266.65       1266.24        55.17 o                         
  -9   4  13       2978.62       3008.25        81.12 o                         
  -8   4  13       3901.53       3919.86        68.75 o                         
  -7   4  13       1023.82       1066.38        37.30 o                         
  -6   4  13       2108.65       2089.06        54.61 o                         
  -5   4  13       8168.07       7742.99        83.65 o                         
  -4   4  13      10573.51      10513.96       100.16 o                         
  -3   4  13      19946.78      20545.21       164.93 o                         
  -2   4  13       3185.46       2888.57        50.35 o                         
  -1   4  13        874.89        897.06        39.20 o                         
   0   4  13       2079.86       1688.44        35.98 o                         
   1   4  13       7433.70       7567.81        81.10 o                         
   2   4  13       1077.89        815.59        30.54 o                         
   3   4  13      32456.69      32533.59       215.06 o                         
   4   4  13      13446.45      13610.68       118.73 o                         
   5   4  13        118.31        115.56        22.61 o                         
   6   4  13       3429.94       3127.96        53.49 o                         
   7   4  13       7465.15       7662.64        87.16 o                         
   8   4  13       1148.18       1205.09        48.68 o                         
   9   4  13       4642.65       4785.72        88.75 o                         
  10   4  13       3711.11       3899.63        92.67 o                         
  11   4  13        353.60        353.35        46.81 o                         
  12   4  13        310.61        540.34        58.83 o                         
  13   4  13         12.23        -24.54        65.01 o                         
  14   4  13        467.46        710.34       104.14 o                         
 -13   5  13        556.62        555.86        73.40 o                         
 -12   5  13       1367.18       1100.55        88.46 o                         
 -11   5  13         45.89        113.04        46.51 o                         
 -10   5  13        152.08        127.49        45.10 o                         
  -9   5  13        294.10        265.29        38.09 o                         
  -8   5  13       3530.06       3566.06        77.55 o                         
  -7   5  13         26.30         46.73        31.19 o                         
  -6   5  13       1521.59       1344.39        51.25 o                         
  -5   5  13       3384.92       3134.28        55.17 o                         
  -4   5  13      16190.95      16149.44       127.98 o                         
  -3   5  13         40.03         32.69        22.12 o                         
  -2   5  13      12255.79      12207.80       103.28 o                         
  -1   5  13         38.66         64.23        20.90 o                         
   0   5  13          0.74        -22.29        22.29 o                         
   1   5  13      13006.74      12037.82        94.35 o                         
   2   5  13      42177.80      43589.07       276.08 o                         
   3   5  13        114.28        130.81        23.67 o                         
   4   5  13       5448.76       5616.60        79.20 o                         
   5   5  13        612.94        633.64        32.72 o                         
   6   5  13        216.11        244.69        30.25 o                         
   7   5  13       5175.50       5100.97        77.62 o                         
   8   5  13       6431.45       6314.48        87.26 o                         
   9   5  13        473.19        397.31        42.57 o                         
  10   5  13        247.62        233.57        45.13 o                         
  11   5  13       1053.87        866.12        59.51 o                         
  12   5  13         50.52        -27.47        81.08 o                         
  13   5  13       1639.93       1558.61       109.60 o                         
 -12   6  13        438.74        416.26        59.05 o                         
 -11   6  13          6.66        -56.59        56.59 o                         
 -10   6  13       1624.85       1629.11        74.82 o                         
  -9   6  13          8.84         18.42        44.58 o                         
  -8   6  13        721.07        855.49        49.04 o                         
  -7   6  13        109.66        134.46        38.26 o                         
  -6   6  13        908.22        821.72        41.32 o                         
  -5   6  13       2430.67       2488.59        62.82 o                         
  -4   6  13        635.40        744.27        36.69 o                         
  -3   6  13       7031.21       6366.44        76.87 o                         
  -2   6  13        233.79        217.33        23.70 o                         
  -1   6  13       3617.70       3889.34        55.39 o                         
   0   6  13       6287.88       5904.67        65.54 o                         
   1   6  13         62.56         51.07        20.77 o                         
   2   6  13       7264.27       7022.14        77.73 o                         
   3   6  13       7607.98       7559.34        84.82 o                         
   4   6  13       2290.35       2333.10        57.59 o                         
   5   6  13       5873.20       5897.06        84.70 o                         
   6   6  13       5080.77       5240.73        82.98 o                         
   7   6  13       1690.71       1883.38        77.50 o                         
   8   6  13      12625.18      12834.07       147.01 o                         
   9   6  13        597.36        596.11        47.40 o                         
  10   6  13       1795.93       1638.27        87.01 o                         
  11   6  13         34.84         98.50        59.47 o                         
  12   6  13       3139.57       2988.61       151.38 o                         
 -11   7  13        977.36        907.94        79.08 o                         
 -10   7  13       1190.51       1237.73        77.74 o                         
  -9   7  13       2168.80       2355.61        91.13 o                         
  -8   7  13        316.61        295.63        46.26 o                         
  -7   7  13       1521.09       1485.37        89.12 o                         
  -6   7  13       8213.82       8107.79       111.99 o                         
  -5   7  13       1568.60       1400.03        63.14 o                         
  -4   7  13       2275.94       2203.08        65.17 o                         
  -3   7  13       1358.50       1400.38        57.89 o                         
  -2   7  13       3519.14       3649.52        68.93 o                         
  -1   7  13       1675.46       1588.92        47.89 o                         
   0   7  13      25207.46      26109.64       217.35 o                         
   1   7  13       1146.22       1113.08        45.03 o                         
   2   7  13         12.60         -6.36        26.61 o                         
   3   7  13        807.62        810.85        46.90 o                         
   4   7  13       6695.81       7057.71       115.87 o                         
   5   7  13         19.68        118.77        37.97 o                         
   6   7  13       7721.46       7629.78       112.27 o                         
   7   7  13       4382.66       4637.02        99.20 o                         
   8   7  13         50.40         15.68        40.75 o                         
   9   7  13       2690.39       2839.98        95.26 o                         
  10   7  13        900.25        963.05        74.10 o                         
  11   7  13        279.97        287.46        71.11 o                         
 -10   8  13         13.64         47.05        93.47 o                         
  -9   8  13        781.54        781.13        73.46 o                         
  -8   8  13          1.51         48.84        52.34 o                         
  -7   8  13       2516.16       2592.77        87.73 o                         
  -6   8  13       8658.22       8970.91       127.88 o                         
  -5   8  13       2732.19       2781.59        74.92 o                         
  -4   8  13        385.17        424.52        40.34 o                         
  -3   8  13        929.47        828.56        53.98 o                         
  -2   8  13         18.43         40.74        38.90 o                         
  -1   8  13       8661.80       8388.72       133.69 o                         
   0   8  13        651.01        690.53        50.84 o                         
   1   8  13       4369.67       4321.75        93.60 o                         
   2   8  13        283.04        216.43        37.78 o                         
   3   8  13       1222.58       1249.07        54.96 o                         
   4   8  13       1152.54       1049.65        57.09 o                         
   5   8  13       7143.21       7361.58       124.30 o                         
   6   8  13       5357.87       5548.51        92.32 o                         
   7   8  13        872.31        998.90        52.90 o                         
   8   8  13        246.80        286.26        53.61 o                         
   9   8  13        895.02        983.82        65.25 o                         
  -8   9  13        483.99        650.34        72.63 o                         
  -7   9  13       3080.35       2860.12       120.69 o                         
  -6   9  13        206.12        227.15        78.35 o                         
  -5   9  13        492.73        571.96        62.69 o                         
  -4   9  13        254.28        196.03        69.22 o                         
  -3   9  13       2533.31       2598.33        98.72 o                         
  -2   9  13         65.61         60.49        47.33 o                         
  -1   9  13        262.95        265.92        49.08 o                         
   0   9  13         49.30         18.20        47.95 o                         
   1   9  13        386.31        228.31        45.76 o                         
   2   9  13         30.83        -41.76        41.76 o                         
   3   9  13        473.66        309.13        44.90 o                         
   4   9  13         13.29          7.36        40.25 o                         
   5   9  13       3628.81       3524.93       105.37 o                         
   6   9  13        513.32        558.93        59.97 o                         
   7   9  13       1469.40       1307.24        76.56 o                         
   8   9  13        132.26         92.01        79.58 o                         
  -5  10  13       1800.98       1717.08        88.28 o                         
  -4  10  13       4486.60       4522.91       132.14 o                         
  -3  10  13        159.33         42.71        60.59 o                         
  -2  10  13       1456.06       1301.47        81.85 o                         
  -1  10  13        948.84        855.75        70.52 o                         
   0  10  13         41.87         59.27        56.84 o                         
   1  10  13       1298.51       1359.19        75.77 o                         
   2  10  13        348.66        244.65        58.89 o                         
   3  10  13        657.84        560.55        83.65 o                         
   4  10  13        579.29        508.23        67.65 o                         
   5  10  13        645.65        703.05        91.63 o                         
 -14   0  14       2475.20       2660.39       212.80 o                         
 -12   0  14       1878.46       2288.27       147.78 o                         
 -10   0  14       1713.74       1431.29       109.99 o                         
  -8   0  14      14953.83      14568.60       180.20 o                         
  -6   0  14      11647.55      10925.21       142.84 o                         
  -4   0  14       2116.11       2097.76        49.14 o                         
  -2   0  14       3947.78       3092.60        64.90 o                         
   0   0  14      24760.64      25123.41       231.15 o                         
   2   0  14       1709.32       2262.94        51.03 o                         
   4   0  14       1690.18       1674.71        44.19 o                         
   6   0  14        934.02        980.54        42.87 o                         
   8   0  14       1492.16       1453.38        51.56 o                         
  10   0  14       1983.01       1810.96        86.30 o                         
  12   0  14       6015.38       6631.75       174.19 o                         
  14   0  14       2158.14       2563.61       180.92 o                         
 -14   1  14        569.10        453.32        67.04 o                         
 -13   1  14       1432.65       1486.32        73.33 o                         
 -12   1  14       7356.19       7527.36       128.22 o                         
 -11   1  14       3441.08       3504.25       105.83 o                         
 -10   1  14       9438.15       9528.22       127.61 o                         
  -9   1  14       2595.81       2572.96        68.31 o                         
  -8   1  14       7230.22       6947.67        83.63 o                         
  -7   1  14       2596.64       2635.16        54.41 o                         
  -6   1  14      21506.16      21874.09       157.26 o                         
  -5   1  14      15390.10      15062.61       111.79 o                         
  -4   1  14       5214.29       5046.40        52.77 o                         
  -3   1  14       6073.03       5371.42        54.68 o                         
  -2   1  14      15166.92      15195.81       106.83 o                         
  -1   1  14        142.99         82.46        17.12 o                         
   0   1  14       1801.13       1961.08        35.32 o                         
   1   1  14      10662.16      10484.13        81.05 o                         
   2   1  14        999.04        945.28        26.42 o                         
   3   1  14          5.59         13.11        15.15 o                         
   4   1  14       8219.71       7770.00        68.62 o                         
   5   1  14        461.32        471.27        20.85 o                         
   6   1  14        815.17        784.75        26.26 o                         
   7   1  14        224.55        220.94        18.73 o                         
   8   1  14         52.45         39.98        23.50 o                         
   9   1  14       5148.37       5184.89        77.85 o                         
  10   1  14         93.18         41.07        37.20 o                         
  11   1  14        785.20        880.55        53.14 o                         
  12   1  14        589.72        536.16        54.41 o                         
  13   1  14        602.04        604.53        64.31 o                         
  14   1  14        224.54        178.20        65.22 o                         
 -14   2  14         24.54        123.37        61.76 o                         
 -13   2  14       1965.32       1719.79        85.88 o                         
 -12   2  14       1535.95       1504.73        80.64 o                         
 -11   2  14      12724.89      12850.18       174.27 o                         
 -10   2  14       1994.71       2067.80        73.27 o                         
  -9   2  14        619.43        623.98        40.50 o                         
  -8   2  14       5517.53       5412.72        84.39 o                         
  -7   2  14      16287.70      16549.09       145.55 o                         
  -6   2  14        560.06        476.37        23.72 o                         
  -5   2  14       9246.15       8692.77        74.45 o                         
  -4   2  14          3.94        -17.75        17.78 o                         
  -3   2  14       8513.64       7895.50        73.35 o                         
  -2   2  14      30205.19      29487.61       188.66 o                         
  -1   2  14      22994.71      22289.45       145.43 o                         
   0   2  14         10.11         44.41        15.01 o                         
   1   2  14        887.45        904.59        27.83 o                         
   2   2  14        272.29        306.46        20.26 o                         
   3   2  14      15538.60      14980.44       114.24 o                         
   4   2  14       5382.37       5508.25        63.93 o                         
   5   2  14       1251.07       1290.33        36.55 o                         
   6   2  14       3863.08       3726.68        53.34 o                         
   7   2  14         40.24         22.99        19.87 o                         
   8   2  14        253.24        266.08        29.52 o                         
   9   2  14      10795.94      10661.89       122.20 o                         
  10   2  14          5.00          1.13        39.68 o                         
  11   2  14        433.84        391.42        42.06 o                         
  12   2  14       1629.17       1641.24        71.06 o                         
  13   2  14        969.97       1013.67        66.69 o                         
  14   2  14       1299.62       1226.50        79.66 o                         
 -14   3  14       1220.03       1037.17        79.39 o                         
 -13   3  14        676.98        718.75        67.90 o                         
 -12   3  14       1027.39        883.69        61.44 o                         
 -11   3  14       2391.92       2566.35        94.11 o                         
 -10   3  14         30.15        140.51        44.38 o                         
  -9   3  14        202.38        212.71        34.38 o                         
  -8   3  14        145.42        218.94        33.07 o                         
  -7   3  14        380.97        426.19        29.51 o                         
  -6   3  14       4720.46       4422.54        66.32 o                         
  -5   3  14        412.11        302.75        19.91 o                         
  -4   3  14        526.24        551.85        27.43 o                         
  -3   3  14       1418.81       1235.16        37.69 o                         
  -2   3  14      12965.51      12195.09        91.51 o                         
  -1   3  14       9144.41       9255.82        80.65 o                         
   0   3  14         59.55        -10.65        16.21 o                         
   1   3  14         36.61         50.32        13.58 o                         
   2   3  14       2746.88       2949.59        46.61 o                         
   3   3  14       1333.60       1223.20        38.67 o                         
   4   3  14      28240.02      28653.84       200.65 o                         
   5   3  14      12880.50      12712.37       108.19 o                         
   6   3  14         44.90         60.06        22.44 o                         
   7   3  14        336.73        267.18        27.09 o                         
   8   3  14      14278.89      14684.11       152.37 o                         
   9   3  14        138.30         83.58        34.57 o                         
  10   3  14       4951.77       5164.43       102.78 o                         
  11   3  14       1713.30       1630.50        80.45 o                         
  12   3  14        599.63        569.06        69.76 o                         
  13   3  14         13.95        -21.26        64.31 o                         
  14   3  14       3869.70       4342.78       267.26 o                         
 -13   4  14       2612.85       2887.80       150.82 o                         
 -12   4  14       2778.33       3079.30       124.85 o                         
 -11   4  14          1.87        -49.39        56.42 o                         
 -10   4  14        127.97        129.17        36.32 o                         
  -9   4  14       5229.50       5105.49       115.67 o                         
  -8   4  14         39.62         74.31        27.85 o                         
  -7   4  14        162.72        230.56        28.85 o                         
  -6   4  14        792.29        653.26        33.23 o                         
  -5   4  14       4256.43       4192.12        61.90 o                         
  -4   4  14       3461.71       3474.47        56.70 o                         
  -3   4  14       1997.84       2175.60        47.45 o                         
  -2   4  14          7.29          6.78        21.33 o                         
  -1   4  14         14.01          2.15        19.89 o                         
   0   4  14         37.14          8.48        18.50 o                         
   1   4  14       7158.73       6520.48        74.75 o                         
   2   4  14      13870.51      13873.63       112.18 o                         
   3   4  14      10535.92      10467.94        90.70 o                         
   4   4  14        601.98        585.75        27.83 o                         
   5   4  14        541.16        553.12        31.10 o                         
   6   4  14        352.58        259.63        27.70 o                         
   7   4  14         85.17         37.35        25.99 o                         
   8   4  14       5614.50       5603.73        82.76 o                         
   9   4  14       6728.97       6948.41       113.32 o                         
  10   4  14        692.98        646.57        48.57 o                         
  11   4  14        233.93        201.10        50.73 o                         
  12   4  14        646.99        537.34        71.74 o                         
  13   4  14        936.98        931.08        87.59 o                         
 -12   5  14        223.26        413.83        58.40 o                         
 -11   5  14          1.14         57.87        44.51 o                         
 -10   5  14        151.64        203.53        61.10 o                         
  -9   5  14       1234.05       1266.03        69.06 o                         
  -8   5  14       1675.93       1830.35        75.38 o                         
  -7   5  14       2976.67       2909.63        69.72 o                         
  -6   5  14       1523.84       1693.58        56.92 o                         
  -5   5  14        512.72        440.43        33.47 o                         
  -4   5  14        859.86        890.07        50.62 o                         
  -3   5  14       8272.19       7990.83        85.86 o                         
  -2   5  14        400.13        481.55        31.29 o                         
  -1   5  14        140.89        165.56        25.51 o                         
   0   5  14       7803.15       7359.18        84.39 o                         
   1   5  14       9697.38       8848.80        82.10 o                         
   2   5  14       4210.10       4041.09        56.90 o                         
   3   5  14      13260.19      13363.56       111.72 o                         
   4   5  14        187.51        209.80        27.38 o                         
   5   5  14       1290.92       1288.10        45.92 o                         
   6   5  14      11210.97      11259.93       128.87 o                         
   7   5  14       7141.14       7195.79        92.49 o                         
   8   5  14       1601.77       1509.44        70.18 o                         
   9   5  14        470.91        542.08        52.71 o                         
  10   5  14        356.97        230.70        55.34 o                         
  11   5  14       1155.92       1126.22        68.96 o                         
  12   5  14       3377.27       3666.84       148.20 o                         
 -11   6  14        121.09        137.55        64.50 o                         
 -10   6  14       1615.95       1656.08        76.26 o                         
  -9   6  14        193.32        314.34        48.08 o                         
  -8   6  14          2.93         18.76        41.80 o                         
  -7   6  14       2293.66       2287.11        78.52 o                         
  -6   6  14        216.32        212.34        37.80 o                         
  -5   6  14         55.38         36.78        29.75 o                         
  -4   6  14       1618.87       1580.63        50.76 o                         
  -3   6  14         89.17         91.62        29.39 o                         
  -2   6  14        117.68        183.01        26.63 o                         
  -1   6  14       6534.55       6225.63        79.37 o                         
   0   6  14       2007.86       2176.60        50.31 o                         
   1   6  14       7188.79       6713.58        89.45 o                         
   2   6  14       8228.54       8236.49        90.10 o                         
   3   6  14       2567.87       2508.12        59.44 o                         
   4   6  14       1600.38       1532.90        77.33 o                         
   5   6  14       9917.46       9889.25       114.57 o                         
   6   6  14        335.06        429.99        42.68 o                         
   7   6  14      12789.54      13148.40       161.27 o                         
   8   6  14       7301.65       7138.65       110.21 o                         
   9   6  14       4398.82       4297.73        92.50 o                         
  10   6  14        846.73        945.28        66.13 o                         
  11   6  14       3491.69       3724.24       167.61 o                         
 -10   7  14        516.08        660.23        63.84 o                         
  -9   7  14        440.08        470.06        57.48 o                         
  -8   7  14        172.68        121.49        51.51 o                         
  -7   7  14         88.83        102.09        43.34 o                         
  -6   7  14       5493.14       5809.69       103.66 o                         
  -5   7  14       4170.21       4177.90        86.01 o                         
  -4   7  14        904.51       1037.79        53.13 o                         
  -3   7  14         20.62         58.19        36.72 o                         
  -2   7  14       2016.31       2035.08        60.48 o                         
  -1   7  14      10989.68      10774.88       119.62 o                         
   0   7  14       4915.55       4986.08        81.15 o                         
   1   7  14        853.41        881.25        47.03 o                         
   2   7  14        121.57        115.72        51.39 o                         
   3   7  14         78.54         38.79        35.96 o                         
   4   7  14        762.82        850.91        54.67 o                         
   5   7  14       8408.65       8567.22       127.28 o                         
   6   7  14       2951.46       3133.39        89.80 o                         
   7   7  14        215.46        203.53        44.41 o                         
   8   7  14       4080.19       4404.02       106.59 o                         
   9   7  14          1.85        -49.91        49.91 o                         
  10   7  14         36.68          8.57        61.16 o                         
  -9   8  14        635.12        699.58        68.56 o                         
  -8   8  14        477.90        676.67        64.17 o                         
  -7   8  14       7202.87       7584.71       134.96 o                         
  -6   8  14         58.22         66.70        44.26 o                         
  -5   8  14        195.91        246.13        41.71 o                         
  -4   8  14         16.29         41.44        36.45 o                         
  -3   8  14       1470.47       1319.07        60.51 o                         
  -2   8  14        915.71        976.33        59.31 o                         
  -1   8  14       4161.04       4349.78        96.41 o                         
   0   8  14       2507.51       2524.23        87.56 o                         
   1   8  14        357.31        270.18        41.80 o                         
   2   8  14        305.23        270.55        49.60 o                         
   3   8  14       1006.86        812.60        61.54 o                         
   4   8  14       1369.53       1214.19        68.45 o                         
   5   8  14       1536.62       1586.92       100.28 o                         
   6   8  14        444.89        512.86        44.04 o                         
   7   8  14        192.35        128.70        49.93 o                         
   8   8  14        386.46        450.37        57.51 o                         
   9   8  14        244.79         92.18        66.99 o                         
  -7   9  14          0.81         47.14        67.15 o                         
  -6   9  14       3097.99       3352.70       130.66 o                         
  -5   9  14        755.17        728.88        67.41 o                         
  -4   9  14       5465.35       6152.43       128.96 o                         
  -3   9  14        208.82        111.12        51.75 o                         
  -2   9  14          0.01         29.90        53.01 o                         
  -1   9  14        397.64        393.41        52.88 o                         
   0   9  14         11.46         52.01        47.26 o                         
   1   9  14        820.46        848.11        65.99 o                         
   2   9  14       3592.05       3631.99        91.65 o                         
   3   9  14        202.58        160.34        58.13 o                         
   4   9  14        936.36        738.73        72.20 o                         
   5   9  14          9.93         23.04        60.87 o                         
   6   9  14       2416.04       2629.62       106.43 o                         
   7   9  14         56.78         73.69        69.77 o                         
  -3  10  14       7016.59       7568.76       160.77 o                         
  -2  10  14          0.47        -33.07        60.52 o                         
  -1  10  14         68.80        102.20        66.19 o                         
   0  10  14       1982.71       1995.27        89.06 o                         
   1  10  14       1556.20       1500.75        79.99 o                         
   2  10  14        226.53        140.70        64.34 o                         
   3  10  14       1800.70       1746.80        93.32 o                         
 -13   0  15          6.35        -57.39        72.46 o                         
 -11   0  15       4556.04       4428.51       138.37 o                         
  -9   0  15         47.14         26.42        45.00 o                         
  -7   0  15       1090.84        736.89        49.21 o                         
  -5   0  15      23553.10      23525.33       213.15 o                         
  -3   0  15        259.67        130.55        25.68 o                         
  -1   0  15      27424.54      26950.00       264.91 o                         
   1   0  15      45948.83      47145.73       461.28 o                         
   3   0  15        177.06        163.21        23.70 o                         
   5   0  15      10926.52      10355.55       113.75 o                         
   7   0  15       7187.82       7158.13        90.68 o                         
   9   0  15       7529.14       7316.26       138.80 o                         
  11   0  15        664.48        481.09        62.15 o                         
  13   0  15        547.91        319.60        96.34 o                         
 -14   1  15         50.85         50.44        63.85 o                         
 -13   1  15       1955.55       1808.45        93.68 o                         
 -12   1  15        655.41        610.19        53.91 o                         
 -11   1  15       7570.29       7860.39       124.37 o                         
 -10   1  15       1023.11        997.27        53.32 o                         
  -9   1  15       2626.30       2496.06        72.55 o                         
  -8   1  15       2033.29       2308.83        67.15 o                         
  -7   1  15      13234.75      13189.01       123.67 o                         
  -6   1  15      14079.54      13402.41       123.75 o                         
  -5   1  15       5781.12       5200.26        61.31 o                         
  -4   1  15       2862.85       3060.59        44.41 o                         
  -3   1  15       3225.14       3063.48        43.94 o                         
  -2   1  15        547.30        426.91        24.38 o                         
  -1   1  15      13983.56      14304.79       111.66 o                         
   0   1  15      34612.45      33950.00       207.95 o                         
   1   1  15         58.51         55.66        17.64 o                         
   2   1  15        118.82         68.30        17.74 o                         
   3   1  15       5708.56       5165.06        52.93 o                         
   4   1  15       1310.37       1329.42        33.64 o                         
   5   1  15        102.88         55.79        19.47 o                         
   6   1  15       4001.01       3842.81        52.52 o                         
   7   1  15        632.37        705.84        29.33 o                         
   8   1  15       2903.01       2940.96        64.03 o                         
   9   1  15         27.08        -30.71        30.71 o                         
  10   1  15       1493.42       1281.02        68.23 o                         
  11   1  15       2444.53       2375.21        88.84 o                         
  12   1  15        199.92        237.47        65.11 o                         
  13   1  15          0.68         47.12        59.25 o                         
  14   1  15       3217.96       3830.17       142.81 o                         
 -13   2  15        372.49        487.22        64.70 o                         
 -12   2  15       7804.65       8113.56       144.12 o                         
 -11   2  15        921.84       1012.94        57.58 o                         
 -10   2  15       4610.24       4988.18        98.02 o                         
  -9   2  15       2504.34       2442.46        75.03 o                         
  -8   2  15       2867.48       3000.61        87.49 o                         
  -7   2  15        756.74        708.68        31.78 o                         
  -6   2  15      18506.54      17970.35       135.14 o                         
  -5   2  15       4870.54       4967.53        57.27 o                         
  -4   2  15        353.61        325.26        22.59 o                         
  -3   2  15      23462.67      22375.99       158.37 o                         
  -2   2  15      14650.72      13642.90       105.19 o                         
  -1   2  15       2071.45       2086.13        44.80 o                         
   0   2  15       2343.47       2394.80        38.33 o                         
   1   2  15         59.09         50.82        17.26 o                         
   2   2  15       2371.35       2220.16        46.37 o                         
   3   2  15      11936.87      11568.57        98.16 o                         
   4   2  15       6757.66       6480.33        75.12 o                         
   5   2  15       1901.28       2005.75        47.65 o                         
   6   2  15       3417.57       3435.91        56.12 o                         
   7   2  15         43.73         62.71        25.21 o                         
   8   2  15       3510.66       3449.75        85.97 o                         
   9   2  15        496.97        406.50        36.70 o                         
  10   2  15         38.22         17.28        36.07 o                         
  11   2  15       1016.28        947.17        53.04 o                         
  12   2  15        202.47        199.48        59.59 o                         
  13   2  15         75.07        175.08        57.64 o                         
 -13   3  15         57.59          9.19        58.18 o                         
 -12   3  15       1114.86       1187.74        87.27 o                         
 -11   3  15       2422.02       2740.78       101.23 o                         
 -10   3  15       1316.25       1372.06        79.03 o                         
  -9   3  15       2051.78       2127.53        96.29 o                         
  -8   3  15       2453.78       2318.02        68.08 o                         
  -7   3  15       1332.51       1185.07        47.32 o                         
  -6   3  15          2.78         -2.11        22.10 o                         
  -5   3  15        141.95        126.58        19.60 o                         
  -4   3  15       8363.37       8025.92        81.02 o                         
  -3   3  15          2.60        104.50        22.08 o                         
  -2   3  15      13958.85      14257.69       112.19 o                         
  -1   3  15       3068.09       3003.58        45.32 o                         
   0   3  15       2503.93       2446.06        41.44 o                         
   1   3  15        192.36        175.44        18.51 o                         
   2   3  15       3579.26       3068.50        52.38 o                         
   3   3  15      13480.24      12960.39       115.82 o                         
   4   3  15      21524.96      21242.31       166.11 o                         
   5   3  15        561.43        596.77        28.43 o                         
   6   3  15       3218.95       2941.03        54.21 o                         
   7   3  15        544.71        525.48        34.62 o                         
   8   3  15          7.18          6.86        33.80 o                         
   9   3  15      12224.13      11946.16       147.65 o                         
  10   3  15       2583.97       2598.99       109.44 o                         
  11   3  15         41.01         64.68        43.73 o                         
  12   3  15       1698.35       1647.74        87.30 o                         
  13   3  15       2049.20       1859.48       151.98 o                         
 -13   4  15        459.88        462.63       183.74 o                         
 -12   4  15         29.51         50.47        65.85 o                         
 -11   4  15       1250.87       1080.28        97.45 o                         
 -10   4  15       1208.27       1058.56        59.64 o                         
  -9   4  15       3869.42       3900.78        87.33 o                         
  -8   4  15       6081.35       6381.15       145.35 o                         
  -7   4  15         56.76         83.63        29.90 o                         
  -6   4  15        521.51        535.38        35.40 o                         
  -5   4  15        246.95        154.15        28.34 o                         
  -4   4  15       5160.90       5127.43        69.42 o                         
  -3   4  15        877.80        857.60        33.68 o                         
  -2   4  15        120.83        146.45        24.11 o                         
  -1   4  15       1736.28       1779.43        45.78 o                         
   0   4  15       1003.65        795.00        28.29 o                         
   1   4  15        870.04        875.08        31.76 o                         
   2   4  15        393.90        354.55        25.88 o                         
   3   4  15        798.52        620.89        29.16 o                         
   4   4  15       6116.52       5787.73        71.96 o                         
   5   4  15      10069.22      10168.98       101.00 o                         
   6   4  15        837.98        816.66        36.63 o                         
   7   4  15       1737.50       1732.42        50.91 o                         
   8   4  15       6643.78       6803.66       108.89 o                         
   9   4  15       2088.36       2088.66        72.38 o                         
  10   4  15       3198.81       3392.93        96.70 o                         
  11   4  15       4453.21       4641.53       115.84 o                         
  12   4  15         95.65        141.89        74.49 o                         
 -12   5  15         74.19        156.92        74.84 o                         
 -11   5  15        332.44        266.53        55.85 o                         
 -10   5  15       6690.26       6739.40       137.85 o                         
  -9   5  15       2322.89       2405.22       122.82 o                         
  -8   5  15        151.52        206.33        39.70 o                         
  -7   5  15        639.70        841.35        50.83 o                         
  -6   5  15        151.91        127.36        33.47 o                         
  -5   5  15        131.43         88.27        30.28 o                         
  -4   5  15          3.08        -28.25        28.25 o                         
  -3   5  15       1163.71       1002.00        41.52 o                         
  -2   5  15        395.71        376.98        28.80 o                         
  -1   5  15       1933.54       1876.80        49.30 o                         
   0   5  15         80.73        106.62        24.73 o                         
   1   5  15       3305.48       2970.07        62.95 o                         
   2   5  15      10525.04      10443.48        96.03 o                         
   3   5  15        407.14        345.47        29.33 o                         
   4   5  15       1489.14       1410.73        52.10 o                         
   5   5  15       4300.57       4153.59        77.14 o                         
   6   5  15         43.34         -6.56        32.27 o                         
   7   5  15       3031.59       2988.77        74.61 o                         
   8   5  15       1341.27       1460.01        63.53 o                         
   9   5  15        210.85        306.62        58.94 o                         
  10   5  15       5965.60       5883.35       130.10 o                         
  11   5  15       1714.93       1759.18       118.29 o                         
  12   5  15         23.21         17.24        73.65 o                         
 -11   6  15        331.55        317.96        71.13 o                         
 -10   6  15        385.89        474.13        67.81 o                         
  -9   6  15        613.78        628.72        67.43 o                         
  -8   6  15        445.77        512.94        50.37 o                         
  -7   6  15       1231.48       1281.27        60.55 o                         
  -6   6  15         88.11        176.73        41.44 o                         
  -5   6  15        326.09        354.80        39.12 o                         
  -4   6  15        538.01        660.19        40.70 o                         
  -3   6  15        267.83        247.65        34.02 o                         
  -2   6  15       2142.88       2158.76        65.79 o                         
  -1   6  15        471.03        512.20        34.62 o                         
   0   6  15       3900.81       3820.38        71.28 o                         
   1   6  15       1784.36       1705.00        57.14 o                         
   2   6  15        161.06        178.83        29.21 o                         
   3   6  15        741.50        751.86        37.44 o                         
   4   6  15       4565.24       4356.56        91.10 o                         
   5   6  15       3660.72       3749.01        83.94 o                         
   6   6  15      10785.70      10927.70       132.29 o                         
   7   6  15       8187.84       7930.44       119.87 o                         
   8   6  15       3008.82       3051.93        83.61 o                         
   9   6  15          0.35         13.18        61.50 o                         
  10   6  15       2566.57       2610.59       110.58 o                         
  11   6  15        277.23        291.64        74.07 o                         
 -10   7  15        424.29        397.51        74.61 o                         
  -9   7  15         55.48        145.79        55.02 o                         
  -8   7  15        878.98        741.22        66.80 o                         
  -7   7  15       2466.93       2503.76        83.16 o                         
  -6   7  15         17.04         32.63        42.03 o                         
  -5   7  15         34.97         82.38        39.70 o                         
  -4   7  15        236.44        287.95        44.85 o                         
  -3   7  15        122.15        136.54        36.51 o                         
  -2   7  15        405.82        419.02        37.40 o                         
  -1   7  15       6690.13       6806.40       102.71 o                         
   0   7  15       1762.81       1707.21        58.46 o                         
   1   7  15        482.66        393.05        37.99 o                         
   2   7  15        771.05        659.26        42.87 o                         
   3   7  15        358.94        380.84        34.68 o                         
   4   7  15       1901.06       1993.04        87.33 o                         
   5   7  15       1973.27       1897.36        76.59 o                         
   6   7  15        145.89        290.49        49.71 o                         
   7   7  15       1874.37       1811.24        79.18 o                         
   8   7  15       2556.64       2407.31       101.20 o                         
   9   7  15        379.44        265.34        70.74 o                         
  10   7  15        280.82        288.73       200.14 o                         
  -8   8  15       2113.30       1966.02       127.49 o                         
  -7   8  15       1263.15       1465.98        72.30 o                         
  -6   8  15       1989.46       2250.11       144.13 o                         
  -5   8  15        575.47        524.15        48.00 o                         
  -4   8  15       2752.93       2942.20       105.24 o                         
  -3   8  15        107.05         83.72        40.63 o                         
  -2   8  15       3416.56       3620.87       102.37 o                         
  -1   8  15        128.74        100.72        45.88 o                         
   0   8  15       1083.07       1285.85        68.18 o                         
   1   8  15       1065.48        913.30       110.78 o                         
   2   8  15       3262.66       3198.89       114.21 o                         
   3   8  15        104.13         89.10        43.95 o                         
   4   8  15        105.75        100.42        55.80 o                         
   5   8  15         70.43        108.52        53.38 o                         
   6   8  15        402.92        377.82        54.46 o                         
   7   8  15       2287.99       2615.88       109.20 o                         
   8   8  15        210.64         64.77        62.04 o                         
  -6   9  15        897.45        543.02       143.62 o                         
  -5   9  15       1015.47        948.00        76.11 o                         
  -4   9  15       1149.81       1235.01        90.06 o                         
  -3   9  15       1386.86       1455.95        83.29 o                         
  -2   9  15        516.93        430.02        61.03 o                         
  -1   9  15       2925.42       3109.45       111.61 o                         
   0   9  15       2515.94       2641.82       131.09 o                         
   1   9  15       3368.25       3350.58       141.06 o                         
   2   9  15       1455.21       1245.47        90.19 o                         
   3   9  15        619.31        587.63        83.79 o                         
   4   9  15        625.27        649.34        71.76 o                         
   5   9  15         22.93        -63.85        68.00 o                         
 -12   0  16        147.87        271.38        72.88 o                         
 -10   0  16       2455.40       2475.57       129.38 o                         
  -8   0  16        559.68        475.40        62.61 o                         
  -6   0  16      29596.49      30326.11       301.23 o                         
  -4   0  16       6469.45       6835.51        93.10 o                         
  -2   0  16       1975.81       1556.40        69.33 o                         
   0   0  16      77847.38      78781.91       687.34 o                         
   2   0  16       6775.62       6831.15       103.85 o                         
   4   0  16      12636.71      12785.66       134.17 o                         
   6   0  16      21921.93      21754.84       201.20 o                         
   8   0  16       2812.24       2784.91        65.71 o                         
  10   0  16       3942.80       3575.45       201.75 o                         
  12   0  16        224.92         56.47       113.66 o                         
 -13   1  16        250.95        227.50        65.46 o                         
 -12   1  16       3240.12       3726.69       106.46 o                         
 -11   1  16        977.25        887.49        55.60 o                         
 -10   1  16       1673.99       1848.61        75.25 o                         
  -9   1  16         34.81         66.78        40.23 o                         
  -8   1  16       2106.72       2026.93        63.73 o                         
  -7   1  16       4388.79       4049.71        77.14 o                         
  -6   1  16       6737.77       6354.45        70.48 o                         
  -5   1  16      14997.23      15111.05       120.56 o                         
  -4   1  16          1.66        -18.98        18.98 o                         
  -3   1  16        681.52        541.25        25.31 o                         
  -2   1  16       4005.39       3890.33        51.49 o                         
  -1   1  16      18184.33      17186.08       133.82 o                         
   0   1  16         49.51         37.63        19.73 o                         
   1   1  16       9166.05       9289.82        81.40 o                         
   2   1  16        843.83        783.82        28.91 o                         
   3   1  16       1177.23       1098.07        34.63 o                         
   4   1  16        407.72        379.29        26.12 o                         
   5   1  16      20609.46      20300.99       155.56 o                         
   6   1  16       5614.70       5481.81        67.71 o                         
   7   1  16       3747.25       3817.35        63.90 o                         
   8   1  16        492.82        417.08        34.96 o                         
   9   1  16       1061.27       1003.79        45.42 o                         
  10   1  16       2856.41       2714.78        92.00 o                         
  11   1  16        473.03        409.99        45.57 o                         
  12   1  16       2116.81       1831.30        81.86 o                         
  13   1  16        773.43        809.16        74.51 o                         
 -13   2  16        368.04        324.61        63.16 o                         
 -12   2  16        224.48        133.42        55.34 o                         
 -11   2  16       5531.10       6730.64       135.77 o                         
 -10   2  16        236.98        515.84        50.99 o                         
  -9   2  16        701.89        593.94        44.46 o                         
  -8   2  16       1414.63       1422.15        56.91 o                         
  -7   2  16       4452.76       4276.99        68.96 o                         
  -6   2  16       2079.93       1933.36        44.77 o                         
  -5   2  16        696.09        814.63        29.55 o                         
  -4   2  16       6513.52       6152.46        72.95 o                         
  -3   2  16        991.10        851.51        29.30 o                         
  -2   2  16       6194.25       6311.95        69.54 o                         
  -1   2  16       2521.41       2398.84        45.79 o                         
   0   2  16        333.54        337.45        21.17 o                         
   1   2  16       2382.77       2493.71        40.63 o                         
   2   2  16      13816.45      13264.00       109.25 o                         
   3   2  16       1455.63       1181.25        43.72 o                         
   4   2  16       6333.91       6651.54        76.64 o                         
   5   2  16        764.49        746.95        32.30 o                         
   6   2  16        504.82        514.99        31.05 o                         
   7   2  16       1548.62       1361.34        43.91 o                         
   8   2  16        529.46        454.95        37.00 o                         
   9   2  16       1003.51       1087.08        59.93 o                         
  10   2  16       1087.69       1020.89        54.32 o                         
  11   2  16       4227.71       4393.68       117.97 o                         
  12   2  16         68.86         11.45        77.03 o                         
  13   2  16         29.71        183.14        77.25 o                         
 -12   3  16        726.52        726.80        67.91 o                         
 -11   3  16       1543.25       1513.33        71.03 o                         
 -10   3  16       1431.94       1321.40        71.18 o                         
  -9   3  16       3310.37       3315.49        87.47 o                         
  -8   3  16       3795.73       3872.23        87.02 o                         
  -7   3  16          2.62        -12.38        29.69 o                         
  -6   3  16       1407.61       1361.37        40.98 o                         
  -5   3  16       5948.94       5966.84        82.85 o                         
  -4   3  16       3999.15       3871.01        66.00 o                         
  -3   3  16      14756.31      14383.30       116.81 o                         
  -2   3  16        295.43        317.02        26.05 o                         
  -1   3  16       2433.38       2600.13        47.42 o                         
   0   3  16          4.46        -19.55        19.55 o                         
   1   3  16       3713.15       3369.71        56.76 o                         
   2   3  16          0.04        -18.04        22.65 o                         
   3   3  16      20268.03      19940.33       154.22 o                         
   4   3  16       3674.30       3536.76        60.79 o                         
   5   3  16       6034.18       5785.78        76.94 o                         
   6   3  16       1420.36       1285.12        48.80 o                         
   7   3  16       1408.53       1319.49        43.52 o                         
   8   3  16       6631.54       6815.76       110.47 o                         
   9   3  16       3643.44       3729.78        92.15 o                         
  10   3  16        106.28         71.18        56.75 o                         
  11   3  16       2423.34       2462.98       162.33 o                         
  12   3  16         33.00         31.58        70.65 o                         
 -12   4  16        293.91        121.07        73.50 o                         
 -11   4  16        114.94        166.77        64.61 o                         
 -10   4  16       9092.97       9539.28       164.70 o                         
  -9   4  16       8158.71       8338.59       157.03 o                         
  -8   4  16         31.58         28.36        41.58 o                         
  -7   4  16        355.49        369.34        44.15 o                         
  -6   4  16        899.25        755.98        40.65 o                         
  -5   4  16       1365.76       1267.90        57.01 o                         
  -4   4  16       6293.00       6378.12        84.76 o                         
  -3   4  16       3855.51       3776.64        64.05 o                         
  -2   4  16       1376.41       1230.38        40.02 o                         
  -1   4  16       1060.59        962.34        35.02 o                         
   0   4  16        415.42        392.89        24.75 o                         
   1   4  16        478.27        363.89        27.14 o                         
   2   4  16       1060.14        883.86        35.53 o                         
   3   4  16       2377.10       2024.61        54.25 o                         
   4   4  16       9395.84       9347.66        97.85 o                         
   5   4  16        100.58         91.57        29.31 o                         
   6   4  16         14.40         30.88        30.23 o                         
   7   4  16        366.32        326.25        38.08 o                         
   8   4  16        169.43        172.72        37.06 o                         
   9   4  16       9246.28       9453.42       137.27 o                         
  10   4  16       9585.33       9691.16       149.00 o                         
  11   4  16          3.23        102.00        58.34 o                         
  12   4  16         63.84         19.70        72.96 o                         
 -11   5  16       4898.78       5445.73       168.99 o                         
 -10   5  16        139.85        171.22        61.97 o                         
  -9   5  16       2603.37       2995.99       115.80 o                         
  -8   5  16        743.42        955.24        70.90 o                         
  -7   5  16        802.90        808.46        47.26 o                         
  -6   5  16        929.82        944.85        51.59 o                         
  -5   5  16       3373.42       3545.89        78.64 o                         
  -4   5  16         77.45        104.14        33.12 o                         
  -3   5  16          4.56         14.83        29.66 o                         
  -2   5  16        108.22        165.23        28.26 o                         
  -1   5  16        197.71        282.58        30.40 o                         
   0   5  16        160.71        147.21        29.40 o                         
   1   5  16        971.51        934.20        43.34 o                         
   2   5  16        276.89        259.35        28.23 o                         
   3   5  16          0.31        -28.93        28.93 o                         
   4   5  16        161.56        114.86        31.74 o                         
   5   5  16       1268.28       1472.52        64.09 o                         
   6   5  16        676.71        729.41        44.01 o                         
   7   5  16       3174.04       3067.24        74.08 o                         
   8   5  16       1225.02       1293.76        52.27 o                         
   9   5  16       3149.34       3144.52       105.35 o                         
  10   5  16         20.20        -39.62        73.14 o                         
  11   5  16       1991.58       1838.64       203.41 o                         
 -10   6  16       3160.77       3424.62       152.33 o                         
  -9   6  16        119.01        147.29        58.60 o                         
  -8   6  16       1903.59       2081.02       109.67 o                         
  -7   6  16        184.49         40.95        63.44 o                         
  -6   6  16          7.93         73.40        38.75 o                         
  -5   6  16       4735.40       4845.98        90.53 o                         
  -4   6  16        365.93        349.69        47.31 o                         
  -3   6  16        390.78        430.71        41.96 o                         
  -2   6  16        988.58        912.23        43.65 o                         
  -1   6  16        296.61        296.62        34.75 o                         
   0   6  16          2.53        -17.96        30.65 o                         
   1   6  16        482.79        445.35        53.46 o                         
   2   6  16       1801.32       1787.73        58.83 o                         
   3   6  16          0.64         30.64        35.54 o                         
   4   6  16       1807.38       1753.00        75.29 o                         
   5   6  16       3757.61       3769.89        83.39 o                         
   6   6  16        642.48        520.65        46.95 o                         
   7   6  16        119.90        132.86        43.35 o                         
   8   6  16       1710.33       1712.57        76.31 o                         
   9   6  16         65.35         53.77        62.03 o                         
  10   6  16       2742.16       3142.06       135.71 o                         
  -9   7  16        299.87        232.25        75.68 o                         
  -8   7  16         48.26        108.74        70.06 o                         
  -7   7  16       3923.40       4634.66       130.06 o                         
  -6   7  16          2.27         15.69        48.04 o                         
  -5   7  16       1207.79        963.18        57.00 o
[truncated: 69,823 more chars]
